# Supplementary material for: RNA-sequencing reveals genome-wide long non-coding RNAs profiling associated with early development of diabetic nephropathy
Source: Oncotarget. 2017 Nov 11;8(62):105832–47. doi: 10.18632/oncotarget.22405 (PMC5739683; doi:10.18632/oncotarget.22405)
Supplement: Supplementary file 2 [file oncotarget-08-105832-s002.xlsx]

## Sheet: 工作表1
Angpt1	BAMBI elimination enhances alternative TGF-β signaling and glomerular dysfunction in diabetic mice.				Diabetes. 2015 Jun;64(6):2220-33. doi: 10.2337/db14-1397. Epub 2015 Jan 9		Wang G1, Lai FM, Lai KB, Chow KM, Kwan CH, Li KT, Szeto CC
Aqp1	Role of the EGF receptor in PPARγ-mediated sodium and water transport in human proximal tubule cells.				Diabetologia. 2013 May;56(5):1174-82. doi: 10.1007/s00125-013-2835-y. Epub 2013 Jan 31.		Zhang W1, Ma C, Wang YX, Wang SS, Zhang YS
Cd2ap	CD2AP protein amount and its mRNA				Diabetes Metab Res Rev. 2015 Jan;31(1):50-60. doi: 10.1002/dmrr.2562		Zhao C1, Yu W2, Ren X, Zhang W, Li H
Col4a1	Bone Morphogenetic Protein 4 and Smad1 Mediate Extracellular Matrix Production in the Development of Diabetic Nephropathy				Diabetes. 2015 Aug;64(8):2978-90. doi: 10.2337/db14-0893		Kimura M1, Toyoda M, Kato M, Kobayashi K, Abe M, Kobayashi T, Miyauchi M, Yamamoto N, Umezono T, Suzuki D.
Havcr1	Kidney injury molecule-1 and the loss of kidney function in diabetic nephropathy: a likely causal link in patients with type 1 diabetes				Diabetes Care. 2015 Jun;38(6):1130-7. doi: 10.2337/dc14-2330. Epub 2015 Mar 17.		Chung HF1, Long KZ1, Hsu CC2, Mamun AA1, Chiu YF3, Tu HP4, Chen PS5, Jhang HR6, Hwang SJ7, Huang MC8
Igfbp1	The emerging role of NO and IGF-1 in early renal hypertrophy in STZ-induced diabetic rats.				Diabetes Metab Res Rev. 2011 Mar;27(3):235-43. doi: 10.1002/dmrr.1172		Park HS1, Lim JH1, Kim MY1, Kim Y1, Hong YA1, Choi SR1, Chung S1, Kim HW1, Choi BS1, Kim YS1, Chang YS1, Park CW2,3
Mark2	Protease-activated receptor-1 deficiency protects against streptozotocin-induced diabetic nephropathy in mice.				Sci Rep. 2016 Sep 13;6:33030. doi: 10.1038/srep33030		Maeda S1, Imamura M, Kurashige M, Araki S, Suzuki D, Babazono T, Uzu T, Umezono T, Toyoda M, Kawai K, Imanishi M, Hanaoka K, Maegawa H, Uchigata Y, Hosoya T
Rock1	ROCK1 Induces Endothelial-to-Mesenchymal Transition in Glomeruli to Aggravate Albuminuria in Diabetic Nephropathy				Sci Rep. 2016 Feb 4;6:20304. doi: 10.1038/srep20304		Liu K1, Xu H2, Lv G3, Liu B3, Lee MK4, Lu C5, Lv X1, Wu Y5
Ace	Discrepancy between intrarenal messenger RNA and protein expression of ACE and ACE2 in human diabetic nephropathy.				Am J Nephrol. 2009;29(6):524-31. doi: 10.1159/000185629. Epub 2008 Dec 12		Kamiyama M1, Garner MK1, Farragut KM1, Sofue T2, Hara T2, Morikawa T3, Konishi Y3, Imanishi M3, Nishiyama A4, Kobori H
Ace2	Changes of angiotensin converting enzyme 2 in the occurrence and development of diabetic renal injury in rat].				Sheng Li Xue Bao. 2013 Aug 25;65(4):402-8		Yin X1, Li H, Xuan J, Chen Y, Li L, Dong X
Acta2	[Effects of tripterygium wilfordii polyglucoside on expression of Activin A and influence of transdifferentiation in renal tubulointerstitium of rats with diabetic nephropathy]				Zhonghua Yi Xue Za Zhi. 2014 May 13;94(18):1427-32		Shaw N1, Yang B, Millward A, Demaine A, Hodgkinson A
Actn4	Expression of alpha-actinin-4 in human diabetic nephropathy				Intern Med. 2008;47(12):1099-106. Epub 2008 Jun 16		Liu H1, Luo Y, Zhang T, Zhang Y, Wu Q, Yuan L, Chung SS, Oates PJ, Yang JY
Adipoq	Adiponectin gene (ADIPOQ) polymorphisms correlate with the progression of nephropathy in Taiwanese male patients with type 2 diabetes				Diabetes Res Clin Pract. 2014 Aug;105(2):261-70. doi: 10.1016/j.diabres.2014.04.015. Epub 2014 May 5		Yaomin Hu,#1 Pamela J Kaisaki,#1 Karène Argoud,#1 Steven P Wilder,1 Karin J Wallace,1 Peng Y Woon,1 Christine Blancher,1 Lise Tarnow,2 Per-Henrik Groop,3 Samy Hadjadj,4 Michel Marre,5 Hans-Henrik Parving,6 Martin Farrall,1 Roger D Cox,7 Mark Lathrop,8 Nathalie Vionnet,9 Marie-Thérèse Bihoreau,1 and Dominique Gauguiercorresponding author
Adipor1	Erratum to: Resveratrol increases AdipoR1 and AdipoR2 expression in type 2 diabetic nephropathy.				J Transl Med. 2016 Jul 13;14(1):210		Du C, Wu M, Liu H, Ren Y, Du Y, Wu H, Wei J, Liu C, Yao F, Wang H, Zhu Y, Duan H, Shi Y
Aff3	Replication study for the association of 3 SNP loci identified in a genome-wide association study for diabetic nephropathy in European type 1 diabetes with diabetic nephropathy in Japanese patients with type 2 diabetes				Clin Exp Nephrol. 2013 Dec;17(6):866-71. doi: 10.1007/s10157-013-0797-5. Epub 2013 Mar 30		Mehran Rahimi,#1 Manlio Vinciguerra,#2,3 Mojtaba Daghighi,4 Behiye Özcan,5 Vishtaseb Akbarkhanzadeh,6 Fareeba Sheedfar,7 Marzyeh Amini,8 Tommaso Mazza,9 Valerio Pazienza,3 Mahdi M. Motazacker,10 Morteza Mahmoudi,11,12 Felix W. M. De Rooij,13 Eric Sijbrands,13 Maikel P. Peppelenbosch,14 and Farhad Rezaee
Ager	Loganin attenuates diabetic nephropathy in C57BL/6J mice with diabetes induced by streptozotocin and fed with diets containing high level of advanced glycation end products.[Article]				Life Sci. 2015 Feb 15;123:78-85. doi: 10.1016/j.lfs.2014.12.028. Epub 2015 Jan 23		Jourdan T, Szanda G, Rosenberg AZ, Tam J, Earley BJ, Godlewski G, Cinar R, Liu Z, Liu J, Ju C, Pacher P, Kunos G
Agt	Detailed localization of augmented angiotensinogen mRNA and protein in proximal tubule segments of diabetic kidneys in rats and humans				Int J Biol Sci. 2014 May 3;10(5):530-42. doi: 10.7150/ijbs.8450. eCollection 2014		Fan Y1, Li X2, Xiao W2, Fu J2, Harris RC3, Lindenmeyer M4, Cohen CD4, Guillot N2, Baron MH5, Wang N6, Lee K2, He JC7, Schlondorff D8, Chuang PY2
Agtr1	AGTR1 A1166C polymorphism is associated with risk of diabetic nephropathy				Zhejiang Da Xue Xue Bao Yi Xue Ban. 2013 Jan;42(1):45-51		El-Asrar MA1, Elbarbary NS2, Ismail EA3, Bakr AA1
Akr1b10	AKR1B10 is induced by hyperglycaemia and lipopolysaccharide in patients with diabetic nephropathy.				AKR1B10 is induced by hyperglycaemia and lipopolysaccharide in patients with diabetic nephropathy.		Yin QH1, Zhang R1, Li L2, Wang YT1, Liu JP3, Zhang J4, Bai L5, Cheng JQ3, Fu P1, Liu F6
Akr1b3	Genetic deficiency of aldose reductase counteracts the development of diabetic nephropathy in C57BL/6 mice.				Diabetologia. 2011 May;54(5):1242-51. doi: 10.1007/s00125-011-2045-4. Epub 2011 Jan 27	影响因子：6.206	Saad S, Zhang J, Yong R, Yaghobian D, Wong MG, Kelly DJ, Chen XM, Pollock CA.
Akr1b8	Functional annotations of diabetes nephropathy susceptibility loci through analysis of genome-wide renal gene expression in rat models of diabetes mellitus				BMC Med Genomics. 2009; 2: 41 Published online 2009 Jul 9. doi: 10.1186/1755-8794-2-41		Koulis C, Chow BS, McKelvey M, Steckelings UM, Unger T, Thallas-Bonke V, Thomas MC, Cooper ME, Jandeleit-Dahm KA, Allen TJ
Akt	Thioredoxin-interacting protein regulates lipid metabolism via Akt/mTOR pathway in diabetic kidney dis				Int J Biochem Cell Biol. 2016 Oct;79:1-13. doi: 10.1016/j.biocel.2016.08.006		Li R1, Zhang L, Shi W, Zhang B, Liang X, Liu S, Wang W
Prkaa1	Age-related obesity and type 2 diabetes dysregulate neuronal associated genes and proteins in humans				Oncotarget. 2015 Oct 6; 6(30): 29818–29832.Published online 2015 Aug 18. doi: 10.18632/oncotarget.4904		Ji ZZ1, Xu YC2
Agtr1a	Overactive cannabinoid 1 receptor in podocytes drives type 2 diabetic nephropathy				Proc Natl Acad Sci U S A. 2014 Dec 16;111(50):E5420-8. doi: 10.1073/pnas.1419901111. Epub 2014 Nov 24
Angpt2	Circulating angiopoietin-2 levels in children and adolescents with type 1 diabetes mellitus: relation to carotid and aortic intima-media thickness				Angiogenesis. 2016 Jul;19(3):421-31. doi: 10.1007/s10456-016-9517-6. Epub 2016 May 28		Church RH, Krishnakumar A, Urbanek A, Geschwindner S, Meneely J, Bianchi A, Basta B, Monaghan S, Elliot C, Strömstedt M, Ferguson N, Martin F, Brazil DP
Apoe	Exendin-4 Ameliorates Lipotoxicity-induced Glomerular Endothelial Cell Injury by Improving ABC Transporter A1-mediated Cholesterol Efflux in Diabetic apoE Knockout Mice.				J Biol Chem. 2016 Oct 26. pii: jbc.M116.730564		Church RH, Krishnakumar A, Urbanek A, Geschwindner S, Meneely J, Bianchi A, Basta B, Monaghan S, Elliot C, Strömstedt M, Ferguson N, Martin F, Brazil DP
At2	AT2R agonist, compound 21, is reno-protective against type 1 diabetic nephropathy.				Hypertension. 2015 May;65(5):1073-81. doi: 10.1161/HYPERTENSIONAHA.115.05204. Epub 2015 Mar 16		Liu S, Chen XQ, Tang LQ, Yu N, Zhang XL, Du HF
Bax	NFAT2 mediates high glucose-induced glomerular podocyte apoptosis through increased Bax expression.				Exp Cell Res. 2013 Apr 15;319(7):992-1000. doi: 10.1016/j.yexcr.2013.01.007. Epub 2013 Jan 20		Kelly KJ1, Liu Y, Zhang J, Dominguez JH
Bcl2	Melatonin protects podocytes from angiotensin II-induced injury in an in vitro diabetic nephropathy model				Mol Med Rep. 2016 Jul;14(1):920-6. doi: 10.3892/mmr.2016.5313. Epub 2016 May 19		Lokman FE1, Seman NA, Ismail AA, Yaacob NA, Mustafa N, Khir AS, Hussein Z, Wan Mohamud WN.
Ctnnb1
Bmp2	Gremlin1 preferentially binds to bone morphogenetic protein-2 (BMP-2) and BMP-4 over BMP-7.				Biochem J. 2015 Feb 15;466(1):55-68. doi: 10.1042/BJ20140771		Menne J1, Eulberg D2, Beyer D2, Baumann M2, Saudek F3, Valkusz Z4, Więcek A5, Haller H1; Emapticap Study Group.
Bmp4	Gremlin1 preferentially binds to bone morphogenetic protein-2 (BMP-2) and BMP-4 over BMP-7.				Biochem J. 2015 Feb 15;466(1):55-68. doi: 10.1042/BJ20140771		Huang C1, Pollock CA2, Chen XM2
Bmp7	Regulatory effect of compound Coptidis Rhizoma capsule on unbalanced expression of renal tissue TGF-β1/BMP-7 and Smad signaling				Zhongguo Zhong Yao Za Zhi. 2015 Mar;40(5):938-45		Verzola D1, Cappuccino L1, D'Amato E2, Villaggio B2, Gianiorio F2, Mij M3, Simonato A4, Viazzi F1, Salvidio G5, Garibotto G
C3	Renal C3 complement component: feed forward to diabetic kidney disease.				Am J Nephrol. 2015;41(1):48-56. doi: 10.1159/000371426. Epub 2015 Jan 30.		Tian Y, Lv G, Yang Y, Zhang Y, Yu R, Zhu J, Xiao L, Zhu J
C3ar1	Gene expression profiling in ethnic Malays with type 2 diabetes mellitus, with and without diabetic nephropathy.				J Nephrol. 2011 Nov-Dec;24(6):778-89. doi: 10.5301/JN.2011.6382		Verzola D1, Cappuccino L1, D'Amato E2, Villaggio B2, Gianiorio F2, Mij M3, Simonato A4, Viazzi F1, Salvidio G5, Garibotto G
Cas1							Verzola D1, Cappuccino L1, D'Amato E2, Villaggio B2, Gianiorio F2, Mij M3, Simonato A4, Viazzi F1, Salvidio G5, Garibotto G
Ccl2	C-C motif-ligand 2 inhibition with emapticap pegol (NOX-E36) in type 2 diabetic patients with albuminuria				Nephrol Dial Transplant. 2016 Apr 27. pii: gfv459. [Epub ahead of print]	影响因子：3.553	Ha TS1, Hong EJ, Han GD.
Ccl20	High glucose induces CCL20 in proximal tubular cells via activation of the KCa3.1 channel.				PLoS One. 2014 Apr 14;9(4):e95173. doi: 10.1371/journal.pone.0095173. eCollection 2014.		Shen J1,2,3,4, Wang R5,6,7,8, He Z5,6,7,8, Huang H5,6,7,8, He X5,6,7,8, Zhou J5,6,7,8, Yan Y9, Shen S10, Shao X5,6,7,8, Shen X5,6,7,8, Weng C5,6,7,8, Lin W5,6,7,8,11, Chen J12
Ccl5	Enhanced glomerular Toll-like receptor 4 expression and signaling in patients with type 2 diabetic nephropathy and microalbuminuria.				Kidney Int. 2014 Dec;86(6):1229-43. doi: 10.1038/ki.2014.116. Epub 2014 Apr 30		Su H1, Wan Q2, Tian XJ1, He FF1, Gao P1, Tang H1, Ye C1, Fan D1, Chen S1, Wang YM1, Meng XF3, Zhang C4
Ctgf	Effects of vitamin D on renal fibrosis in diabetic nephropathy model rats.				Int J Clin Exp Pathol. 2014 May 15;7(6):3028-37
Ccr2	Enhanced glomerular Toll-like receptor 4 expression and signaling in patients with type 2 diabetic nephropathy and microalbuminuria.				Kidney Int. 2014 Dec;86(6):1229-43. doi: 10.1038/ki.2014.116. Epub 2014 Apr 30
Ccr5	Enhanced glomerular Toll-like receptor 4 expression and signaling in patients with type 2 diabetic nephropathy and microalbuminuria.				Kidney Int. 2014 Dec;86(6):1229-43. doi: 10.1038/ki.2014.116. Epub 2014 Apr 30
Cdc42	NMDA receptors participate in the progression of diabetic kidney disease by decreasing Cdc42-GTP activation in podocytes				J Pathol. 2016 Oct;240(2):149-60. doi: 10.1002/path.4764. Epub 2016 Aug 24
Cdh1	MAD2B contributes to podocyte injury of diabetic nephropathy via inducing cyclin B1 and Skp2 accumulation.				Am J Physiol Renal Physiol. 2015 Apr 1;308(7):F728-36. doi: 10.1152/ajprenal.00409.2014. Epub 2015 Jan 28
Cdk12							Zhang Y1, Shi Y, Liu Y, Dong H, Liu M, Li Y, Duan H
Cdk13							Danesh FR1, Sadeghi MM, Amro N, Philips C, Zeng L, Lin S, Sahai A, Kanwar YS.
Cdk16							Zhang Y1, Li H2, Hao J2, Zhou Y3, Liu W4.
Cdk18
Cdk19
Cdk2	Growth pattern switch of renal cells and expression of cell cycle related proteins at the early stage of diabetic nephropathy.				Biochem Biophys Res Commun. 2007 Nov 9;363(1):159-64. Epub 2007 Aug 31.
Cdk4	3-Hydroxy-3-methylglutaryl CoA reductase inhibitors prevent high glucose-induced proliferation of mesangial cells via modulation of Rho GTPase/ p21 signaling pathway: Implications for diabetic nephropathy.				Proc Natl Acad Sci U S A. 2002 Jun 11;99(12):8301-5. Epub 2002 Jun 4
Cdk5	High glucose increases Cdk5 activity in podocytes via transforming growth factor-β1 signaling pathway.				Exp Cell Res. 2014 Aug 15;326(2):219-29. doi: 10.1016/j.yexcr.2014.04.014. Epub 2014 Apr 24
Cdk6
Cdk7
Cdk8
Cdk9							Peters V, Kebbewar M, Janssen B, Hoffmann GF, Möller K, Wygoda S, Charbit M, Fernandes-Teixeira A, Jeck N, Zschocke J, Schmitt CP, Schäfer F, Wühl E; ESCAPE Trial Group
Cdkn1a							Riser BL, Najmabadi F, Garchow K, Barnes JL, Peterson DR, Sukowski EJ
Cdkn1b						影响因子：8.784	Matsubara T, Araki M, Abe H, Ueda O, Jishage K, Mima A, Goto C, Tominaga T, Kinosaki M, Kishi S, Nagai K, Iehara N, Fukushima N, Kita T, Arai H, Doi T
Cdkn2c
Sco1							Kim YS1, Jung DH1, Sohn E1, Lee YM1, Kim CS1, Kim JS2
Cndp1	CNDP1 genotype and renal survival in pediatric nephropathies				J Pediatr Endocrinol Metab. 2016 Jul 1;29(7):827-33. doi: 10.1515/jpem-2015-0262
Col1a2	Treatment with the matricellular protein CCN3 blocks and/or reverses fibrosis development in obesity with diabetic nephropathy.				Am J Pathol. 2014 Nov;184(11):2908-21. doi: 10.1016/j.ajpath.2014.07.009		Wang LH1, Duan HJ, Shi YH, Liu QJ.
Cox11							Wang G1, Lai FM1,2, Chow KM1, Kwan BC1, Pang WF1, Luk CC1, Leung CB1, Li PK1, Szeto CC1
Cox2	Extract of Cassiae semen attenuates diabetic nephropathy via inhibition of advanced glycation end products accumulation in streptozotocin-induced diabetic rats.				Phytomedicine. 2014 Apr 15;21(5):734-9. doi: 10.1016/j.phymed.2013.11.002. Epub 2013 Dec 27	影响因子：3.553	Wang G1, Lai FM1,2, Chow KM1, Kwan BC1, Pang WF1, Luk CC1, Leung CB1, Li PK1, Szeto CC1
Cox6a1							Wang G1, Lai FM1,2, Chow KM1, Kwan BC1, Pang WF1, Luk CC1, Leung CB1, Li PK1, Szeto CC1
Creb1	Protective effects of Lovastatin on early diabetic renal tissue and the possible mechanism				Wei Sheng Yan Jiu. 2005 Jan;34(1):70-3.		Siddiqi FS1, Chen LH, Advani SL, Thai K, Batchu SN, Alghamdi TA, White KE, Sood MM, Gibson IW, Connelly KA, Marsden PA, Advani A
Cxcl10	Urinary mRNA levels of ELR-negative CXC chemokine ligand and extracellular matrix in diabetic nephropathy.				Diabetes Metab Res Rev. 2015 Oct;31(7):699-706. doi: 10.1002/dmrr.2654. Epub 2015 May 13		Franko B1,2, Benhamou PY3, Genty C4, Jouve T5, Nasse L3, Rzeoecki V6, Semeraro P6, Stasia MJ6,7, Zaoui P5.
Cxcl11	Urinary mRNA levels of ELR-negative CXC chemokine ligand and extracellular matrix in diabetic nephropathy.				Diabetes Metab Res Rev. 2015 Oct;31(7):699-706. doi: 10.1002/dmrr.2654. Epub 2015 May 13		Al-Kafaji G1, Sabry MA2, Bakhiet M
Cxcl9	Urinary mRNA levels of ELR-negative CXC chemokine ligand and extracellular matrix in diabetic nephropathy.				Diabetes Metab Res Rev. 2015 Oct;31(7):699-706. doi: 10.1002/dmrr.2654. Epub 2015 May 13
Cxcr4	CXCR4 promotes renal tubular cell survival in male diabetic rats: implications for ligand inactivation in the human kidney.				Endocrinology. 2015 Mar;156(3):1121-32. doi: 10.1210/en.2014-1650. Epub 2014 Dec 30.		Srivastava SP1, Shi S1, Koya D2, Kanasaki K2.
Cyba	RAGE and CYBA polymorphisms are associated with microalbuminuria and end-stage renal disease onset in a cohort of type 1 diabetes mellitus patients over a 20-year follow-up				Acta Diabetol. 2016 Jun;53(3):469-75. doi: 10.1007/s00592-015-0820-2. Epub 2015 Nov 25
Cytb	Increased expression of mitochondrial DNA-encoded genes in human renal mesangial cells in response to high glucose-induced reactive oxygen species				Mol Med Rep. 2016 Feb;13(2):1774-80. doi: 10.3892/mmr.2015.4732. Epub 2015 Dec 29		Chen J1, Chen JK2, Harris RC3.
Krt19
Dag	Lipid mediators in diabetic nephropathy				Fibrogenesis Tissue Repair. 2014 Sep 3;7:12. doi: 10.1186/1755-1536-7-12. eCollection 2014
Des							Wang D1, Guan MP, Zheng ZJ, Li WQ, Lyv FP, Pang RY, Xue YM
Egf	EGF receptor deletion in podocytes attenuates diabetic nephropathy.				J Am Soc Nephrol. 2015 May;26(5):1115-25. doi: 10.1681/ASN.2014020192. Epub 2014 Sep 3.		Hathaway CK, Chang AS, Grant R, Kim HS, Madden VJ, Bagnell CR Jr, Jennette JC, Smithies O, Kakoki M
Egln1							Chen F1,2,3, Li YM3, Yang LQ2, Zhong CG1, Zhuang ZX
Egln2							Vandekerckhove L1, Vermeulen Z1, Liu ZZ2, Boimvaser S1, Patzak A2, Segers VF1, De Keulenaer GW3.
Egr1	Transcription Factor Egr1 is Involved in High Glucose-Induced Proliferation and Fibrosis in Rat Glomerular Mesangial Cells.				Cell Physiol Biochem. 2015;36(6):2093-107. doi: 10.1159/000430177. Epub 2015 Jul 21		Kanková K, Stejskalová A, Pácal L, Tschoplová S, Hertlová M, Krusová D, Izakovicová-Hollá L, Beránek M, Vasků A, Barral S, Ott J
Elmo1	High Elmo1 expression aggravates and low Elmo1 expression prevents diabetic nephropathy.				Proc Natl Acad Sci U S A. 2016 Feb 23;113(8):2218-22. doi: 10.1073/pnas.1600511113. Epub 2016 Feb 8		Ozawa S1, Ueda S2, Li Y3, Mori K3, Asanuma K3, Yanagita M4, Nakagawa T
Nos3	Association of NOS2 and NOS3 gene polymorphisms with susceptibility to type 2 diabetes mellitus and diabetic nephropathy in the Chinese Han population.				IUBMB Life. 2016 Jul;68(7):516-25. doi: 10.1002/iub.1513. Epub 2016 May 18.		Baelde HJ1, Eikmans M, Doran PP, Lappin DW, de Heer E, Bruijn JA
Erbb4	Neuregulin-1 attenuates development of nephropathy in a type 1 diabetes mouse model with high cardiovascular risk				Am J Physiol Endocrinol Metab. 2016 Apr 1;310(7):E495-504. doi: 10.1152/ajpendo.00432.2015. Epub 2016 Jan 19		Okamoto K1, Honda K2, Doi K2, Ishizu T2, Katagiri D2, Wada T2, Tomita K3, Ohtake T4, Kaneko T5, Kobayashi S4, Nangaku M2, Tokunaga K6, Noiri E7
Edn1	Genetic risk factors for diabetic nephropathy on chromosomes 6p and 7q identified by the set-association approach.				Diabetologia. 2007 May;50(5):990-9. Epub 2007 Mar 8		Shinada M, Akdeniz A, Panagiotopoulos S, Jerums G, Bach LA
Fabp3	Fatty acid binding protein 3 as a potential mediator for diabetic nephropathy in eNOS deficient mouse.				Biochem Biophys Res Commun. 2014 Nov 28;454(4):531-6. doi: 10.1016/j.bbrc.2014.10.121. Epub 2014 Oct 30		Wang J1, Fang H1, Dong B2, Wang D1, Li Y1, Chen X1, Chen L1, Wei T1, Wei Q1
Fgf1	Gene expression profiling in glomeruli from human kidneys with diabetic nephropathy				Am J Kidney Dis. 2004 Apr;43(4):636-50		Sharif MN1, Campanholle G1, Nagiec EE2, Wang J1, Syed J3, O'Neil SP3, Zhan Y3, Brenneman K3, Homer B3, Neubert H4, Karim R5, Pullen N1, Evans SM1, Fleming M1, Chockalingam P1, Lin LL
Fgf2	Glypican-5 Increases Susceptibility to Nephrotic Damage in Diabetic Kidney				Am J Pathol. 2015 Jul;185(7):1889-98. doi: 10.1016/j.ajpath.2015.03.025. Epub 2015 May 15		Guo F1, Zhang Y1, Wang Q1, Ren L1, Zhou Y1, Ma X2, Wu L1, Qin G3
Igfbp3	Proteolysis of insulin-like growth factor-binding protein-3 is increased in urine from patients with diabetic nephropathy.				J Clin Endocrinol Metab. 2000 Mar		Song KH1, Park J, Park JH, Natarajan R, Ha H
Fn1	Effects of Free Anthraquinones Extract from the Rhubarb on Cell Proliferation and Accumulation of Extracellular Matrix in High Glucose Cultured-Mesangial Cells.				Korean J Physiol Pharmacol. 2015 Nov;19(6):485-9. doi: 10.4196/kjpp.2015.19.6.485. Epub 2015 Oct 16		Al-waheeb S, Alwohhaib M, Abdelghani A, Al-Sharrah S, Al-Shafey E, Al-Sahow A, Alyatama N, Dashti AA, Hussain N
Fn14	Soluble Fn14 Is Detected and Elevated in Mouse and Human Kidney Disease.				PLoS One. 2016 May 12;11(5):e0155368. doi: 10.1371/journal.pone.0155368. eCollection 2016		Yamaguchi Y1, Iwano M, Suzuki D, Nakatani K, Kimura K, Harada K, Kubo A, Akai Y, Toyoda M, Kanauchi M, Neilson EG, Saito Y
FoxO1	Effects of FoxO1 on podocyte injury in diabetic rats.				Biochem Biophys Res Commun. 2015 Oct 16;466(2):260-6. doi: 10.1016/j.bbrc.2015.09.024. Epub 2015 Sep 7.		Elbein SC1, Zheng H, Jia Y, Chu W, Cooper JJ, Hale T, Zhang Z
Cx3cr1	Fractalkine and its receptor mediate extracellular matrix accumulation in diabetic nephropathy in mice.				Diabetologia. 2013 Jul;56(7):1661-9. doi: 10.1007/s00125-013-2907-z. Epub 2013 Apr 19.		Du YG1, Wang LP1, Qian JW2, Zhang KN1, Chai KF3
Frmd3	Evaluation of associations between single nucleotide polymorphisms in the FRMD3 and CARS genes and diabetic nephropathy in a Kuwaiti population				Genet Mol Res. 2016 Jan 29;15(1). doi: 10.4238/gmr.15017619.
S100a4	Epithelial-mesenchymal transition as a potential explanation for podocyte depletion in diabetic nephropathy.				Am J Kidney Dis. 2009 Oct;54(4):653-64. doi: 10.1053/j.ajkd.2009.05.009. Epub 2009 Jul 17		Liu YW1, Zhu X, Zhang L, Lu Q, Wang JY, Zhang F, Guo H, Yin JL, Yin XX
Gfpt1	Molecular screening of the human glutamine-fructose-6-phosphate amidotransferase 1 (GFPT1) gene and association studies with diabetes and diabetic nephropathy				Mol Genet Metab. 2004 Aug;82(4):321-8		Sandholm N1, Forsblom C, Mäkinen VP, McKnight AJ, Osterholm AM, He B, Harjutsalo V, Lithovius R, Gordin D, Parkkonen M, Saraheimo M, Thorn LM, Tolonen N, Wadén J, Tuomilehto J, Lajer M, Ahlqvist E, Möllsten A, Marcovecchio ML, Cooper J, Dunger D, Paterson AD, Zerbini G, Groop L; SUMMIT Consortium, Tarnow L, Maxwell AP, Tryggvason K, Groop PH; FinnDiane Study Group
Tgfb1	Panax notoginseng saponins protect kidney from diabetes by up-regulating silent information regulator 1 and activating antioxidant proteins in rats.				Chin J Integr Med. 2015 Dec 28. [Epub ahead of print		Amini S1, Javanmardi M2, Mokarizadeh A3, Maroofi F2, Jalali C2, Azadi NA4, Mohammadi H5, Abdi M6
Glb1							Tan SM1, Sharma A, Yuen DY, Stefanovic N, Krippner G, Mugesh G, Chai Z, de Haan JB
Glo1	Up-regulation of glyoxalase 1 by mangiferin prevents diabetic nephropathy progression in streptozotocin-induced diabetic rats.				Eur J Pharmacol. 2013 Dec 5;721(1-3):355-64. doi: 10.1016/j.ejphar.2013.08.029. Epub 2013 Sep 10		Zhou Y1, Li L, Yu Y2, Yang H, Yao H, Zhang Y, Zhang L, Deng C, Zhao L, Zhang Y, Song B
Glra3	Genome-wide association study of urinary albumin excretion rate in patients with type 1 diabetes.				Diabetologia. 2014 Jun;57(6):1143-53. doi: 10.1007/s00125-014-3202-3. Epub 2014 Mar 5.
Slc2a1	Association of HaeIII single nucleotide polymorphisms in the SLC2A1 gene with risk of diabetic nephropathy; evidence from Kurdish patients with type 2 diabetes mellitus.				QJM. 2016 Jun;109(6):399-404. doi: 10.1093/qjmed/hcv149. Epub 2015 Sep 3.	影响因子：8.934	Panduru NM1, Sandholm N2, Forsblom C2, Saraheimo M2, Dahlström EH2, Thorn LM2, Gordin D2, Tolonen N2, Wadén J2, Harjutsalo V3, Bierhaus A4, Humpert PM5, Groop PH6; FinnDiane Study Group.
Gpx1	The modified selenenyl amide, M-hydroxy ebselen, attenuates diabetic nephropathy and diabetes-associated atherosclerosis in ApoE/GPx1 double knockout mice.				PLoS One. 2013 Jul 16;8(7):e69193. doi: 10.1371/journal.pone.0069193. Print 2013		Ma ST1, Liu DL, Deng JJ, Niu R, Liu RB.
Gsk3b	[Impact of glycogen synthase kinase-3β (GSK-3β) inhibitor on Wnt and NF-κB signal pathways in a rat model of diabetic nephropathy].				Zhonghua Bing Li Xue Za Zhi. 2015 Nov;44(11):783-7		Zhang C1, Hou B1, Yu S1, Chen Q1, Zhang N1, Li H2
Gss							Shao Y1, Lv C1, Wu C1, Zhou Y2, Wang Q1
Hpse	Effect of arctiin on glomerular filtration barrier damage in STZ-induced diabetic nephropathy rats.				Phytother Res. 2013 Oct;27(10):1474-80. doi: 10.1002/ptr.4884. Epub 2012 Nov 12.		Alkayyali S, Lajer M, Deshmukh H, Ahlqvist E, Colhoun H, Isomaa B, Rossing P, Groop L, Lyssenko V
Hgf	HGF alleviates high glucose-induced injury in podocytes by GSK3β inhibition and autophagy restoration.				Biochim Biophys Acta. 2016 Nov;1863(11):2690-2699. doi: 10.1016/j.bbamcr.2016.08.004. Epub 2016 Aug 12		David-Silva A1, Freitas HS, Okamoto MM, Sabino-Silva R, Schaan BD, Machado UF
Hif1a	Mir-217 promotes inflammation and fibrosis in high glucose cultured rat glomerular mesangial cells via Sirt1/HIF-1α signaling pathway				Diabetes Metab Res Rev. 2016 Sep;32(6):534-43. doi: 10.1002/dmrr.2788. Epub 2016 Apr 21		So WY1, Ng MC, Horikawa Y, Njølstad PR, Li JK, Ma RC, Bell GI, Chan JC
Hmga2	Common variant in the HMGA2 gene increases susceptibility to nephropathy in patients with type 2 diabetes				Diabetologia. 2013 Feb;56(2):323-9. doi: 10.1007/s00125-012-2760-5. Epub 2012 Oct 31	影响因子：4.014	Xu X, Sun J, Chang X, Wang J, Luo M, Wintergerst KA, Miao L, Cai L.
Hnf1a	Hepatocyte nuclear factors 1α/4α and forkhead box A2 regulate the solute carrier 2A2 (Slc2a2) gene expression in the liver and kidney of diabetic rats				Life Sci. 2013 Nov 19;93(22):805-13. doi: 10.1016/j.lfs.2013.10.011. Epub 2013 Oct 21
Hnf1b	Genetic variants of hepatocyte nuclear factor-1beta in Chinese young-onset diabetic patients with nephropathy				J Diabetes Complications. 2003 Nov-Dec;17(6):369-73		Mooyaart AL1, Valk EJ, van Es LA, Bruijn JA, de Heer E, Freedman BI, Dekkers OM, Baelde HJ.
Hmox1	Genetic variants of nuclear factor erythroid-derived 2-like 2 associated with the complications in Han descents with type 2 diabetes				J Cell Mol Med. 2016 Nov;20(11):2078-2088. doi: 10.1111/jcmm.12900. Epub 2016 Jul 4		Nakashima S1, Matsui T1, Takeuchi M2, Yamagishi SI1
Hsbp1							Zhao L1, Zhang H2, Bao J3, Liu J3, Ji Z1
Hspg2	Genetic associations in diabetic nephropathy: a meta-analysis.				Diabetologia. 2011 Mar;54(3):544-53. doi: 10.1007/s00125-010-1996-1. Epub 2010 Dec 3		Yang S1, Deng H2, Zhang Q3, Xie J1, Zeng H1, Jin X1, Ling Z1, Shan Q1, Liu M1, Ma Y1, Tang J1, Wei Q1
Icam1	Linagliptin blocks renal damage in type 1 diabetic rats by suppressing advanced glycation end products-receptor axis.				Horm Metab Res. 2014 Sep;46(10):717-21. doi: 10.1055/s-0034-1371892. Epub 2014 Apr 7		Troib A1, Landau D, Youngren JF, Kachko L, Rabkin R, Segev Y
IDH2	Saikosaponin-d protects renal tubular epithelial cell against high glucose induced injury through modulation of SIRT3.				Int J Clin Exp Med. 2015 Apr 15;8(4):6472-81. eCollection 2015		Levin-Iaina N1, Iaina A, Raz I
Igf1	Amelioration of Diabetic Mouse Nephropathy by Catalpol Correlates with Down-Regulation of Grb10 Expression and Activation of Insulin-Like Growth Factor 1 / Insulin-Like Growth Factor 1 Receptor Signaling.				PLoS One. 2016 Mar 17;11(3):e0151857. doi: 10.1371/journal.pone.0151857. eCollection 2016		Park IS1, Kiyomoto H, Alvarez F, Xu YC, Abboud HE, Abboud SL
Igf1r	The effects of type 1 IGF receptor inhibition in a mouse model of diabetic kidney disease.				Growth Horm IGF Res. 2011 Oct;21(5):285-91. doi: 10.1016/j.ghir.2011.07.007. Epub 2011 Aug 23		Bach LA1, Dean R, Youssef S, Cooper ME
Igfbp3	Preferential expression of insulin-like growth factor binding proteins-1, -3, and -5 during early diabetic renal hypertrophy in rats				Am J Kidney Dis. 1998 Dec;32(6):1000-10.		Park IS1, Kiyomoto H, Alvarez F, Xu YC, Abboud HE, Abboud SL
Igfbp4	Aminoguanidine ameliorates changes in the IGF system in experimental diabetic nephropathy.				Nephrol Dial Transplant. 2000 Mar;15(3):347-54.		Watanabe J1, Takiyama Y1, Honjyo J1, Makino Y1, Fujita Y1, Tateno M2, Haneda M
Igfbp5	Preferential expression of insulin-like growth factor binding proteins-1, -3, and -5 during early diabetic renal hypertrophy in rats				Am J Kidney Dis. 1998 Dec;32(6):1000-10.		Güçlü A1, Yonguç N, Dodurga Y, Gündoğdu G, Güçlü Z, Yonguç T, Adıgüzel E, Turkmen K
Igfbp7	Role of IGFBP7 in Diabetic Nephropathy: TGF-β1 Induces IGFBP7 via Smad2/4 in Human Renal Proximal Tubular Epithelial Cells.				PLoS One. 2016 Mar 14;11(3):e0150897. doi: 10.1371/journal.pone.0150897. eCollection 2016		Yang M1, Xu J2, Yu J2, Yang B1, Gan H3, Li S1, Li X1.
Il1	The effects of grape seed on apoptosis-related gene expression and oxidative stress in streptozotocin-induced diabetic rats				Ren Fail. 2015 Mar;37(2):192-7. doi: 10.3109/0886022X.2014.991996. Epub 2015 Jan 7		Elneam AI1, Mansour NM2, Zaki NA3, Taher MA
Il15	Anti-inflammatory effects of 1,25-dihydroxyvitamin D3 in monocytes cultured in serum from patients with type 2 diabetes mellitus and diabetic nephropathy with uremia via Toll-like receptor 4 and nuclear factor-κB p65.				Mol Med Rep. 2015 Dec;12(6):8215-22. doi: 10.3892/mmr.2015.4482. Epub 2015 Oct 23.		Feng H1, Gu J2, Gou F3, Huang W3, Gao C3, Chen G3, Long Y3, Zhou X3, Yang M3, Liu S3, Lü S3, Luo Q3, Xu Y3
Il18	Serum Interleukin-18 and Its Gene Haplotypes Profile as Predictors in Patients with Diabetic Nephropathy				Open Access Maced J Med Sci. 2016 Sep 15;4(3):324-328. Epub 2016 Jul 21		Verzola D1, Cappuccino L1, D'Amato E2, Villaggio B2, Gianiorio F2, Mij M3, Simonato A4, Viazzi F1, Salvidio G5, Garibotto G
Il1b	High Glucose and Lipopolysaccharide Prime NLRP3 Inflammasome via ROS/TXNIP Pathway in Mesangial Cells.				J Diabetes Res. 2016;2016:6973175. doi: 10.1155/2016/6973175. Epub 2016 Jan 5		Lu WS, Li S, Guo WW, Chen LL, Li YS
Il6	Enhanced glomerular Toll-like receptor 4 expression and signaling in patients with type 2 diabetic nephropathy and microalbuminuria.				Kidney Int. 2014 Dec;86(6):1229-43. doi: 10.1038/ki.2014.116. Epub 2014 Apr 30		Chen F1,2,3, Li YM3, Yang LQ2, Zhong CG1, Zhuang ZX
Ilk	Effects of Astragaloside IV on diabetic nephropathy in rats				Genet Mol Res. 2015 May 22;14(2):5427-34. doi: 10.4238/2015.May.22.12.		Li D1, Lu Z, Jia J, Zheng Z, Lin S
Nos2	Association of NOS2 and NOS3 gene polymorphisms with susceptibility to type 2 diabetes mellitus and diabetic nephropathy in the Chinese Han population.				IUBMB Life. 2016 Jul;68(7):516-25. doi: 10.1002/iub.1513. Epub 2016 May 18.
Itgb1	Changes in microRNAs associated with podocytic adhesion damage under mechanical stress.				J Renin Angiotensin Aldosterone Syst. 2013 Jun;14(2):97-102. doi: 10.1177/1470320312460071. Epub 2012 Oct 19		Zhou H1, Yao C, Bian A, Qian J, Zhao X, Zhao Y, Wang W, Xing C
Itgb3							Alipour MR1, Khamaneh AM, Yousefzadeh N, Mohammad-nejad D, Soufi FG
Iqgap1	The Ras GTPase-activating-like protein IQGAP1 is downregulated in human diabetic nephropathy and associated with ERK1/2 pathway activation.				Mol Cell Biochem. 2014 Jun;391(1-2):21-5. doi: 10.1007/s11010-014-1982-x. Epub 2014 Feb 2.		Hookham MB1, O'Donovan HC, Church RH, Mercier-Zuber A, Luzi L, Curran SP, Carew RM, Droguett A, Mezzano S, Schubert M, White MF, Crean JK, Brazil DP
Irak1	Upregulation of microRNA-146a was not accompanied by downregulation of pro-inflammatory markers in diabetic kidney.				Mol Biol Rep. 2013 Nov;40(11):6477-83. doi: 10.1007/s11033-013-2763-4. Epub 2013 Sep 21
Irs2	Insulin receptor substrate-2 is expressed in kidney epithelium and up-regulated in diabetic nephropathy.				FEBS J. 2013 Jul;280(14):3232-43. doi: 10.1111/febs.12305. Epub 2013 May 29.		Mi N, Zhang XJ, Ding Y, Li GH, Wang WD, Xian HX, Xu J.
Jag1							Zhou L1, Xu DY2, Sha WG3, Shen L4, Lu GY5, Yin X6, Wang MJ7
Jnk	Branched-chain amino acids attenuate early kidney injury in diabetic rats.				Biochem Biophys Res Commun. 2015 Oct 16;466(2):240-6. doi: 10.1016/j.bbrc.2015.09.017.		Holian J1, Qi W, Kelly DJ, Zhang Y, Mreich E, Pollock CA, Chen XM
Keap1	High glucose induces renal tubular epithelial injury via Sirt1/NF-kappaB/microR-29/Keap1 signal pathway.				J Transl Med. 2015 Nov 9;13:352. doi: 10.1186/s12967-015-0710-y		Yiu WH1, Wong DW1, Chan LY1, Leung JC1, Chan KW2, Lan HY3, Lai KN1, Tang SC
Klf6	Role of Kruppel-like factor 6 in transforming growth factor-beta1-induced epithelial-mesenchymal transition of proximal tubule cells				Am J Physiol Renal Physiol. 2008 Nov;295(5):F1388-96. doi: 10.1152/ajprenal.00055.2008. Epub 2008 Aug 27		Huang JS1, Chuang CT2, Liu MH3, Lin SH2, Guh JY4, Chuang LY5
Klk1	Tissue kallikrein mediates pro-inflammatory pathways and activation of protease-activated receptor-4 in proximal tubular epithelial cells				PLoS One. 2014 Feb 21;9(2):e88894. doi: 10.1371/journal.pone.0088894. eCollection 2014
klotho	lotho attenuates high glucose-induced fibronectin and cell hypertrophy via the ERK1/2-p38 kinase signaling pathway in renal interstitial fibroblasts.				Mol Cell Endocrinol. 2014 Jun 5;390(1-2):45-53. doi: 10.1016/j.mce.2014.04.001. Epub 2014 Apr 8		Sataranatarajan K1, Mariappan MM, Lee MJ, Feliers D, Choudhury GG, Barnes JL, Kasinath BS
Lama4							Komers R1, Mar D, Denisenko O, Xu B, Oyama TT, Bomsztyk K
Lamb1	Regulation of elongation phase of mRNA translation in diabetic nephropathy: amelioration by rapamycin.				Am J Pathol. 2007 Dec;171(6):1733-42. Epub 2007 Nov 8.		Kozłowska L1, Rydzewski A, Fiderkiewicz B, Wasińska-Krawczyk A, Grzechnik A, Rosołowska-Huszcz D
Lamc1	Epigenetic changes in renal genes dysregulated in mouse and rat models of type 1 diabetes				Lab Invest. 2013 May;93(5):543-52. doi: 10.1038/labinvest.2013.47. Epub 2013 Mar 18		Ng MC1, Baum L, So WY, Lam VK, Wang Y, Poon E, Tomlinson B, Cheng S, Lindpaintner K, Chan JC
Lep	Adiponectin, resistin and leptin response to dietary intervention in diabetic nephropathy.				J Ren Nutr. 2010 Jul;20(4):255-62. doi: 10.1053/j.jrn.2010.01.009. Epub 2010 May 26		Xu XX1, Qi XM1, Zhang W1, Zhang CQ1, Wu XX1, Wu YG2, Wang K1, Shen JJ3
Lpl	Association of lipoprotein lipase S447X, apolipoprotein E exon 4, and apoC3 -455T>C polymorphisms on the susceptibility to diabetic nephropathy				Clin Genet. 2006 Jul;70(1):20-8		Xu XX1, Qi XM1, Zhang W1, Zhang CQ1, Wu XX1, Wu YG2, Wang K1, Shen JJ3
LR2	Effects of total glucosides of paeony on immune regulatory toll-like receptors TLR2 and 4 in the kidney from diabetic rats.				Phytomedicine. 2014 May 15;21(6):815-23. doi: 10.1016/j.phymed.2013.12.003. Epub 2014 Jan 24
LR4	Effects of total glucosides of paeony on immune regulatory toll-like receptors TLR2 and 4 in the kidney from diabetic rats.				Phytomedicine. 2014 May 15;21(6):815-23. doi: 10.1016/j.phymed.2013.12.003. Epub 2014 Jan 24	影响因子：5.228	Waasdorp M1, Duitman J1, Florquin S2, Spek CA
Mapk14							Yaghobian D1, Don AS2, Yaghobian S1, Chen X1, Pollock CA1, Saad S1
Mcp1	Increased sphingosine 1-phosphate mediates inflammation and fibrosis in tubular injury in diabetic nephropathy.				Clin Exp Pharmacol Physiol. 2016 Jan;43(1):56-66. doi: 10.1111/1440-1681.12494.		Maeda S, Imamura M, Kurashige M, Araki S, Suzuki D, Babazono T, Uzu T, Umezono T, Toyoda M, Kawai K, Imanishi M, Hanaoka K, Maegawa H, Uchigata Y, Hosoya T
Mctp2	Replication study for the association of 3 SNP loci identified in a genome-wide association study for diabetic nephropathy in European type 1 diabetes with diabetic nephropathy in Japanese patients with type 2 diabetes				Clin Exp Nephrol. 2013 Dec;17(6):866-71. doi: 10.1007/s10157-013-0797-5. Epub 2013 Mar 30		Wang Y1, Wei Q, Liu Q, Li Z, Zhou L, Zou F, Yuan Y, Sun Z
Mmp2	Crosstalk between monocytes and renal mesangial cells via interaction of metalloproteinases and fractalkine in diabetic nephropathy				Mol Med Rep. 2013 Dec;8(6):1817-23. doi: 10.3892/mmr.2013.1703. Epub 2013 Sep 25		Mi N, Zhang XJ, Ding Y, Li GH, Wang WD, Xian HX, Xu J.
Mmp9	Branched-chain amino acids attenuate early kidney injury in diabetic rats.				Biochem Biophys Res Commun. 2015 Oct 16;466(2):240-6. doi: 10.1016/j.bbrc.2015.09.017.		Guo F1,2, Wang Q1, Zhou Y1,2, Wu L1,2, Ma X1, Liu F1, Huang F1,2, Qin G1
Sod2	Lentiviral Vector-Mediated FoxO1 Overexpression Inhibits Extracellular Matrix Protein Secretion Under High Glucose Conditions in Mesangial Cells.				J Cell Biochem. 2016 Jan;117(1):74-83. doi: 10.1002/jcb.25249		Kuwabara T1, Mori K, Mukoyama M, Kasahara M, Yokoi H, Nakao K
S100a8	Macrophage-mediated glucolipotoxicity via myeloid-related protein 8/toll-like receptor 4 signaling in diabetic nephropathy.				Clin Exp Nephrol. 2014 Aug;18(4):584-92. doi: 10.1007/s10157-013-0922-5. Epub 2013 Dec 20		Wang H1, Wang J2, Qu H1, Wei H1, Ji B1, Yang Z1, Wu J1, He Q1, Luo Y1, Liu D1, Duan Y1, Liu F1, Deng H
Mtor	In vitro and in vivo inhibition of mTOR by 1,25-dihydroxyvitamin D3 to improve early diabetic nephropathy via the DDIT4/TSC2/mTOR pathway.				Endocrine. 2016 Nov;54(2):348-359. Epub 2016 Jul 9
Mxd1							Liu P1, Li F2, Qiu M2, He L3
Myd88	Expression and cellular distribution of TLR4, MyD88, and NF-κB in diabetic renal tubulointerstitial fibrosis, in vitro and in vivo.				Diabetes Res Clin Pract. 2014 Aug;105(2):206-16. doi: 10.1016/j.diabres.2014.04.020. Epub 2014 Apr 28		Bonomo JA1, Ng MC2, Palmer ND2, Keaton JM3, Larsen CP4, Hicks PJ3; T2D-GENES Consortium, Langefeld CD5, Freedman BI6, Bowden DW7
Nphs1	Coding variants in nephrin (NPHS1) and susceptibility to nephropathy in African Americans.				Clin J Am Soc Nephrol. 2014 Aug 7;9(8):1434-40. doi: 10.2215/CJN.00290114. Epub 2014 Jun 19.		Zhou Y1, Li L, Yu Y2, Yang H, Yao H, Zhang Y, Zhang L, Deng C, Zhao L, Zhang Y, Song B
Nfkb	Impact of glycogen synthase kinase-3β (GSK-3β) inhibitor on Wnt and NF-κB signal pathways in a rat model of diabetic nephropathy				Zhonghua Bing Li Xue Za Zhi. 2015 Nov;44(11):783-7
Nfkb1							Feng H1, Gu J2, Gou F3, Huang W3, Gao C3, Chen G3, Long Y3, Zhou X3, Yang M3, Liu S3, Lü S3, Luo Q3, Xu Y3
Nlrp3	High Glucose and Lipopolysaccharide Prime NLRP3 Inflammasome via ROS/TXNIP Pathway in Mesangial Cells.				J Diabetes Res. 2016;2016:6973175. doi: 10.1155/2016/6973175. Epub 2016 Jan 5		Shang J1, Wan Q2, Wang X1, Duan Y1, Wang Z1, Wei X1, Zhang Y1, Wang H1, Wang R3, Yi F
Nod2	Identification of NOD2 as a novel target of RNA-binding protein HuR: evidence from NADPH oxidase-mediated HuR signaling in diabetic nephropathy.				Free Radic Biol Med. 2015 Feb;79:217-27. doi: 10.1016/j.freeradbiomed.2014.12.013. Epub 2014 Dec 18		Liu XD1, Zhang LY1, Zhu TC1, Zhang RF1, Wang SL1, Bao Y1
Notch1	Overexpression of miR-34c inhibits high glucose-induced apoptosis in podocytes by targeting Notch signaling pathways.				Int J Clin Exp Pathol. 2015 May 1;8(5):4525-34. eCollection 2015		You YH1, Quach T1, Saito R1, Pham J1, Sharma K
Nox1	Metabolomics Reveals a Key Role for Fumarate in Mediating the Effects of NADPH Oxidase 4 in Diabetic Kidney Disease				J Am Soc Nephrol. 2016 Feb;27(2):466-81. doi: 10.1681/ASN.2015030302. Epub 2015 Jul 22		Zhou G1, Johansson U2, Peng XR2, Bamberg K2, Huang Y
Nox2	An additive effect of eplerenone to ACE inhibitor on slowing the progression of diabetic nephropathy in the db/db mice				Am J Transl Res. 2016 Mar 15;8(3):1339-54. eCollection 2016		You YH1, Quach T1, Saito R1, Pham J1, Sharma K
Nox4	Metabolomics Reveals a Key Role for Fumarate in Mediating the Effects of NADPH Oxidase 4 in Diabetic Kidney Disease				J Am Soc Nephrol. 2016 Feb;27(2):466-81. doi: 10.1681/ASN.2015030302. Epub 2015 Jul 22
Nr1h4							Cai X1, Bao L2, Ren J1, Li Y1, Zhang Z1
Nrf1	Grape seed procyanidin B2 protects podocytes from high glucose-induced mitochondrial dysfunction and apoptosis via the AMPK-SIRT1-PGC-1α axis in vitro.				Food Funct. 2016 Feb;7(2):805-15. doi: 10.1039/c5fo01062d		Shahni R1, Czajka A, Mankoo BS, Guvenel AK, King AJ, Malik AN
Nsa2	Nop-7-associated 2 (NSA2), a candidate gene for diabetic nephropathy, is involved in the TGFβ1 pathway.				Int J Biochem Cell Biol. 2013 Mar;45(3):626-35. doi: 10.1016/j.biocel.2012.11.020. Epub 2012 Dec 7
Odc1							Gellai R1, Hodrea J1, Lenart L1, Hosszu A1, Köszegi S1, Balogh D1, Ver A2, Banki NF2, Fülöp N3, Molnar A1, Wagner LJ2, Vannay Á4, Szabó AJ2, Fekete A
Ogt	THE ROLE OF O-LINKED N-ACETYLGLUCOSAMINE MODIFICATION IN DIABETIC NEPHROPATHY				Am J Physiol Renal Physiol. 2016 Mar 30:ajprenal.00545.2015. doi: 10.1152/ajprenal.00545.2015		Wang Y1, Chaudhari S1, Ren Y2, Ma R3.
Orai1	Impairment of hepatic nuclear factor-4α binding to the Stim1 promoter contributes to high glucose-induced upregulation of STIM1 expression in glomerular mesangial cells.				Am J Physiol Renal Physiol. 2015 May 15;308(10):F1135-45. doi: 10.1152/ajprenal.00563.2014. Epub 2015 Mar 18.		Li X1, Li C2, Li X2, Cui P2, Li Q2, Guo Q2, Han H3, Liu S2, Sun G
P21	Involvement of Histone Lysine Methylation in p21 Gene Expression in Rat Kidney In Vivo and Rat Mesangial Cells In Vitro under Diabetic Conditions				J Diabetes Res. 2016;2016:3853242. doi: 10.1155/2016/3853242. Epub 2016 Aug 29		Wang Y1, Wang Y2, Luo M1, Wu H1, Kong L1, Xin Y3, Cui W1, Zhao Y4, Wang J4, Liang G4, Miao L5, Cai L
P300	Novel curcumin analog C66 prevents diabetic nephropathy via JNK pathway with the involvement of p300/CBP-mediated histone acetylation.				Biochim Biophys Acta. 2015 Jan;1852(1):34-46. doi: 10.1016/j.bbadis.2014.11.006. Epub 2014 Nov 11		Cui F1, Gao Y2, Zhao W3, Zou D2, Zhu Z2, Wu X2, Tian N2, Wang X2, Liu J2, Tong Y2
P38	Effect of Tongxinluo on Podocyte Apoptosis via Inhibition of Oxidative Stress and P38 Pathway in Diabetic Rats.				Evid Based Complement Alternat Med. 2016;2016:5957423. doi: 10.1155/2016/5957423. Epub 2016 Sep 8		Liu GC1, Fang F, Zhou J, Koulajian K, Yang S, Lam L, Reich HN, John R, Herzenberg AM, Giacca A, Oudit GY, Scholey JW
Ncf1	Deletion of p47phox attenuates the progression of diabetic nephropathy and reduces the severity of diabetes in the Akita mouse.				Diabetologia. 2012 Sep;55(9):2522-32. doi: 10.1007/s00125-012-2586-1. Epub 2012 Jun 1
Rela							Bock F1, Shahzad K, Wang H, Stoyanov S, Wolter J, Dong W, Pelicci PG, Kashif M, Ranjan S, Schmidt S, Ritzel R, Schwenger V, Reymann KG, Esmon CT, Madhusudhan T, Nawroth PP, Isermann B
Shc1	Activated protein C ameliorates diabetic nephropathy by epigenetically inhibiting the redox enzyme p66Shc				Proc Natl Acad Sci U S A. 2013 Jan 8;110(2):648-53. doi: 10.1073/pnas.1218667110. Epub 2012 Dec 24.
Rps6kb1							Wang WN1, Zhang WL2, Zhou GY3, Ma FZ1, Sun T1, Su SS1, Xu ZG1
Serpine1	Prediction of the molecular mechanisms and potential therapeutic targets for diabetic nephropathy by bioinformatics methods				Int J Mol Med. 2016 May;37(5):1181-8. doi: 10.3892/ijmm.2016.2527. Epub 2016 Mar 15
Parp12
Kat2b							Uehara G1, Suzuki D, Toyoda M, Umezono T, Sakai H
Pdgfa	Glomerular expression of platelet-derived growth factor (PDGF)-A, -B chain and PDGF receptor-alpha, -beta in human diabetic nephropathy				Clin Exp Nephrol. 2004 Mar;8(1):36-42		Uehara G1, Suzuki D, Toyoda M, Umezono T, Sakai H
Pdgfb	Glomerular expression of platelet-derived growth factor (PDGF)-A, -B chain and PDGF receptor-alpha, -beta in human diabetic nephropathy				Clin Exp Nephrol. 2004 Mar;8(1):36-42		Kitsunai H1, Makino Y2, Sakagami H1, Mizumoto K1, Yanagimachi T1, Atageldiyeva K1, Takeda Y1, Fujita Y1, Abiko A1, Takiyama Y1, Haneda M
Pdgfc	High glucose induces platelet-derived growth factor-C via carbohydrate response element-binding protein in glomerular mesangial cells				Physiol Rep. 2016 Mar;4(6). pii: e12730. doi: 10.14814/phy2.12730. Epub 2016 Mar 31.
Pdgfd							Bao L1, Cai X1, Zhang Z1, Li Y
Ppargc1a	Grape seed procyanidin B2 ameliorates mitochondrial dysfunction and inhibits apoptosis via the AMP-activated protein kinase-silent mating type information regulation 2 homologue 1-PPARγ co-activator-1α axis in rat mesangial cells under high-dose glucosamine				Br J Nutr. 2015 Jan 14;113(1):35-44. doi: 10.1017/S000711451400347X. Epub 2014 Nov 18		Lomas-Soria C1, Pérez-Ramírez IF1, Caballero-Pérez J2, Guevara-Gonzalez RG2, Guevara-Olvera L3, Loarca-Piña G1, Guzman-Maldonado HS4, Reynoso-Camacho R
Pim1	Cooked common beans (Phaseolus vulgaris L.) modulate renal genes in streptozotocin-induced diabetic rats.				J Nutr Biochem. 2015 Jul;26(7):761-8. doi: 10.1016/j.jnutbio.2015.02.006. Epub 2015 Mar 26		Kattla JJ1, Carew RM, Heljic M, Godson C, Brazil DP
Pkb	Protein kinase B/Akt activity is involved in renal TGF-beta1-driven epithelial-mesenchymal transition in vitro and in vivo				Am J Physiol Renal Physiol. 2008 Jul;295(1):F215-25. doi: 10.1152/ajprenal.00548.2007. Epub 2008 May 21		Kawanami D1, Matoba K2, Utsunomiya K
Pkc	Signaling pathways in diabetic nephropathy				Histol Histopathol. 2016 Oct;31(10):1059-67. doi: 10.14670/HH-11-777. Epub 2016 Apr 20		Greene CN1, Keong LM, Cordovado SK, Mueller PW
Plekhh2	Sequence variants in the PLEKHH2 region are associated with diabetic nephropathy in the GoKinD study population.				Hum Genet. 2008 Oct;124(3):255-62. doi: 10.1007/s00439-008-0548-y. Epub 2008 Aug 28		Lindenmeyer MT1, Eichinger F, Sen K, Anders HJ, Edenhofer I, Mattinzoli D, Kretzler M, Rastaldi MP, Cohen CD
Podxl	Systematic analysis of a novel human renal glomerulus-enriched gene expression dataset.				PLoS One. 2010 Jul 12;5(7):e11545. doi: 10.1371/journal.pone.0011545		Sweetwyne MT1, Gruenwald A1, Niranjan T1, Nishinakamura R2, Strobl LJ3, Susztak K4
Nphs2	Notch1 and Notch2 in Podocytes Play Differential Roles During Diabetic Nephropathy Development.				Diabetes. 2015 Dec;64(12):4099-111. doi: 10.2337/db15-0260. Epub 2015 Aug 20
Ppara							Department of Biomedical Sciences, Sri Ramachandra University, Chennai, India
Pparg	Role of the ACE ID and PPARG P12A Polymorphisms in Genetic Susceptibility of Diabetic Nephropathy in a South Indian Population.				Nephrourol Mon. 2013 Jul 1;5(3):813-7. doi: 10.5812/numonthly.9573. Epub 2013 May 26
Ppargcla
Prkaa2
Prkab1
Prkaca
Prkacb
Prkag3							Langham RG1, Kelly DJ, Gow RM, Zhang Y, Cox AJ, Qi W, Thai K, Pollock CA, Christensen PK, Parving HH, Gilbert RE
Prkca	Increased renal gene transcription of protein kinase C-beta in human diabetic nephropathy: relationship to long-term glycaemic control				Diabetologia. 2008 Apr;51(4):668-74. doi: 10.1007/s00125-008-0927-x. Epub 2008 Feb 16		Langham RG1, Kelly DJ, Gow RM, Zhang Y, Cox AJ, Qi W, Thai K, Pollock CA, Christensen PK, Parving HH, Gilbert RE
Prkcb	Increased renal gene transcription of protein kinase C-beta in human diabetic nephropathy: relationship to long-term glycaemic control				Diabetologia. 2008 Apr;51(4):668-74. doi: 10.1007/s00125-008-0927-x. Epub 2008 Feb 16		Al-Trad B
Prlr	Prolactin receptor mRNA expression in experimental diabetic nephropathy: Relationship with urinary albumin excretion.				Neuro Endocrinol Lett. 2015 Dec;36(6):552-6		Zhang Z1, Peng H, Chen J, Chen X, Han F, Xu X, He X, Yan N
Pten	MicroRNA-21 protects from mesangial cell proliferation induced by diabetic nephropathy in db/db mice				FEBS Lett. 2009 Jun 18;583(12):2009-14. doi: 10.1016/j.febslet.2009.05.021. Epub 2009 May 19
Pthlh
Rbbp4							Tamura J1, Konno A, Hashimoto Y, Kon Y
Ren1	Upregulation of renal renin-angiotensin system in mouse diabetic nephropathy.				Jpn J Vet Res. 2005 Aug;53(1-2):13-26		Ohigashi M1, Imai N, Toba H, Kobara M, Nakata T
Rho	Pitavastatin Exhibits Protective Effects on Podocytes Accompanied by BMP-7 Up-Regulation and Rho Suppression.				Pharmacology. 2016;97(5-6):265-76. doi: 10.1159/000444397. Epub 2016 Feb 25		Yin Q1, Xia Y2, Wang G
Rock	Sinomenine alleviates high glucose-induced renal glomerular endothelial hyperpermeability by inhibiting the activation of RhoA/ROCK signaling pathway.				Biochem Biophys Res Commun. 2016 Sep 2;477(4):881-6. doi: 10.1016/j.bbrc.2016.06.152. Epub 2016 Jul 1	影响因子：5.228	Peng H, Li Y, Wang C, Zhang J, Chen Y, Chen W, Cao J, Wang Y, Hu Z, Lou T
S1pr1	Low-density lipoprotein induced expression of connective tissue growth factor via transactivation of sphingosine 1-phosphate receptors in mesangial cells.				Mol Endocrinol. 2012 May;26(5):833-45. doi: 10.1210/me.2011-1261. Epub 2012 Mar 15.		El-Shewy HM1, Sohn M, Wilson P, Lee MH, Hammad SM, Luttrell LM, Jaffa AA
S1pr2	Inhibition of S1PR2 activity down-regulates expressions of sphingosine kinase 1 and MCP-1 in rat glomerular mesangial cells under high glucose				Xi Bao Yu Fen Zi Mian Yi Xue Za Zhi. 2015 Jan;31(1):36-9		Lei S, Wang Q, Lv C, Wu C, Yuan Q, Han J
Samd3	The effects of the water-extraction of Astragali Radix and Lycopi herba on the Pathway of TGF-smads-UPP in a rat model of Diabetic Nephropathy.				Pharmacogn Mag. 2014 Oct;10(40):491-6. doi: 10.4103/0973-1296.141773.		Fu X1, Song B1, Tian GW2, Li JL2
Kitl
Sgk1	High glucose up-regulates ENaC and SGK1 expression in HCD-cells.				Cell Physiol Biochem. 2006;18(6):337-46		Hills CE1, Bland R, Bennett J, Ronco PM, Squires PE.
Slc5a2	Pharmacokinetics, Pharmacodynamics and Clinical Use of SGLT2 Inhibitors in Patients with Type 2 Diabetes Mellitus and Chronic Kidney Disease.				Clin Pharmacokinet. 2015 Jul;54(7):691-708. doi: 10.1007/s40262-015-0264-4		Scheen AJ1
Ptpn6
Sirt1	Panax notoginseng saponins protect kidney from diabetes by up-regulating silent information regulator 1 and activating antioxidant proteins in rats.				Chin J Integr Med. 2015 Dec 28. [Epub ahead of print		Du YG1, Wang LP1, Qian JW2, Zhang KN1, Chai KF3
Sirt3	Saikosaponin-d protects renal tubular epithelial cell against high glucose induced injury through modulation of SIRT3.				Int J Clin Exp Med. 2015 Apr 15;8(4):6472-81. eCollection 2015		Zhao L1, Zhang H2, Bao J3, Liu J3, Ji Z1
Skn1	The role of the antioxidant and longevity-promoting Nrf2 pathway in metabolic regulation.				Curr Opin Clin Nutr Metab Care. 2011 Jan;14(1):41-8. doi: 10.1097/MCO.0b013e32834136f2		Sykiotis GP1, Habeos IG, Samuelson AV, Bohmann D
Skil
Slc12a3	Genetic and biological effects of sodium-chloride cotransporter (SLC12A3) in diabetic nephropathy.				Am J Nephrol. 2014;40(5):408-16. doi: 10.1159/000368916. Epub 2014 Nov 14		Abu Seman N1, He B, Ojala JR, Wan Mohamud WN, Östenson CG, Brismar K, Gu HF
Slc2a2	Hepatocyte nuclear factors 1α/4α and forkhead box A2 regulate the solute carrier 2A2 (Slc2a2) gene expression in the liver and kidney of diabetic rats				Life Sci. 2013 Nov 19;93(22):805-13. doi: 10.1016/j.lfs.2013.10.011. Epub 2013 Oct 21		David-Silva A1, Freitas HS, Okamoto MM, Sabino-Silva R, Schaan BD, Machado UF
Slc5a1	The Na+-D-glucose cotransporters SGLT1 and SGLT2 are targets for the treatment of diabetes and cancer				Pharmacol Ther. 2016 Oct 20. pii: S0163-7258(16)30196-6. doi: 10.1016/j.pharmthera.2016.10.017		Koepsell H
Slc9a3
Smad2	Ruboxistaurin attenuates diabetic nephropathy via modulation of TGF-β1/Smad and GRAP pathways.				J Pharm Pharmacol. 2016 Feb;68(2):219-32. doi: 10.1111/jphp.12504. Epub 2016 Jan 28.		Al-Onazi AS1, Al-Rasheed NM1, Attia HA1,2, Al-Rasheed NM1, Ahmed RM3, Al-Amin MA1, Poizat C4.
Smad3	Ruboxistaurin attenuates diabetic nephropathy via modulation of TGF-β1/Smad and GRAP pathways.				J Pharm Pharmacol. 2016 Feb;68(2):219-32. doi: 10.1111/jphp.12504. Epub 2016 Jan 28.		Al-Onazi AS1, Al-Rasheed NM1, Attia HA1,2, Al-Rasheed NM1, Ahmed RM3, Al-Amin MA1, Poizat C4.
Smad4	AMP-activated protein kinase (AMPK) activation inhibits nuclear translocation of Smad4 in mesangial cells and diabetic kidneys				Am J Physiol Renal Physiol. 2015 May 15;308(10):F1167-77. doi: 10.1152/ajprenal.00234.2014. Epub 2014 Nov 26.		Zhao J1, Miyamoto S2, You YH2, Sharma K
Smad7	MicroRNA‑21 inhibits SMAD7 expression through a target sequence in the 3' untranslated region and inhibits proliferation of renal tubular epithelial cells.				Mol Med Rep. 2014 Aug;10(2):707-12. doi: 10.3892/mmr.2014.2312. Epub 2014 Jun 10.		Lin L1, Gan H1, Zhang H1, Tang W2, Sun Y1, Tang X1, Kong D3, Zhou J4, Wang Y1, Zhu Y
Smurf1	The effects of the water-extraction of Astragali Radix and Lycopi herba on the Pathway of TGF-smads-UPP in a rat model of Diabetic Nephropathy.				Pharmacogn Mag. 2014 Oct;10(40):491-6. doi: 10.4103/0973-1296.141773.		Fu X1, Song B1, Tian GW2, Li JL
Smurf2	The downregulation of SnoN expression in human renal proximal tubule epithelial cells under high-glucose conditions is mediated by an increase in Smurf2 expression through TGF-β1 signaling				Int J Mol Med. 2016 Feb;37(2):415-22. doi: 10.3892/ijmm.2015.2448. Epub 2015 Dec 31		Li X1, Diao Z1, Ding J1, Liu R2, Wang L1, Huang W3, Liu W1
Snail	Quercetin inhibits the mTORC1/p70S6K signaling-mediated renal tubular epithelial-mesenchymal transition and renal fibrosis in diabetic nephropathy.				Pharmacol Res. 2015 Sep;99:237-47. doi: 10.1016/j.phrs.2015.06.006. Epub 2015 Jul 4		Lu Q1, Ji XJ1, Zhou YX1, Yao XQ1, Liu YQ1, Zhang F1, Yin XX2
Sod1	Single nucleotide polymorphisms at erythropoietin, superoxide dismutase 1, splicing factor, arginine/serin-rich 15 and plasmacytoma variant translocation genes association with diabetic nephropathy.				Saudi J Kidney Dis Transpl. 2014 May;25(3):577-81		Alwohhaib M1, Alwaheeb S, Alyatama N, Dashti AA, Abdelghani A, Hussain N
Sorbs1	SORBS1 gene, a new candidate for diabetic nephropathy: results from a multi-stage genome-wide association study in patients with type 1 diabetes.				Diabetologia. 2015 Mar;58(3):543-8. doi: 10.1007/s00125-014-3459-6. Epub 2014 Dec 6		Germain M1, Pezzolesi MG, Sandholm N, McKnight AJ, Susztak K, Lajer M, Forsblom C, Marre M, Parving HH, Rossing P, Toppila I, Skupien J, Roussel R, Ko YA, Ledo N, Folkersen L, Civelek M, Maxwell AP, Tregouet DA, Groop PH, Tarnow L, Hadjadj S.
Sp1	Synergistic effects of c-Jun and SP1 in the promotion of TGFβ1-mediated diabetic nephropathy progression				Exp Mol Pathol. 2016 Jun;100(3):441-50. doi: 10.1016/j.yexmp.2016.04.005. Epub 2016 Apr 22		Gao P1, Wei Y2, Zhang Z2, Zeng W2, Sun D3, Liu D2, Hou B2, Zhang C2, Zhang N2, Li H4, Li L
SphK1	Polydatin attenuates AGEs-induced upregulation of fibronectin and ICAM-1 in rat glomerular mesangial cells and db/db diabetic mice kidneys by inhibiting the activation of the SphK1-S1P signaling pathway.				Mol Cell Endocrinol. 2016 May 15;427:45-56. doi: 10.1016/j.mce.2016.03.003. Epub 2016 Mar 4		Chen C1, Huang K2, Hao J3, Huang J1, Yang Z1, Xiong F1, Liu P1, Huang H4
Src	Inhibition of c-Src/p38 MAPK pathway ameliorates renal tubular epithelial cells apoptosis in db/db mice				Mol Cell Endocrinol. 2015 Dec 5;417:27-35. doi: 10.1016/j.mce.2015.09.008. Epub 2015 Sep 10		Wu H1, Shi Y1, Deng X2, Su Y3, Du C1, Wei J1, Ren Y1, Wu M1, Hou Y1, Duan H4
Srebp1	Protective effect of thymol on high fat diet induced diabetic nephropathy in C57BL/6J mice				Chem Biol Interact. 2016 Feb 5;245:1-11. doi: 10.1016/j.cbi.2015.11.033. Epub 2015 Dec 8		Saravanan S1, Pari L
Stat1	Histone deacetylase 4 selectively contributes to podocyte injury in diabetic nephropathy.				Kidney Int. 2014 Oct;86(4):712-25. doi: 10.1038/ki.2014.111. Epub 2014 Apr 9		Wang X1, Liu J1, Zhen J2, Zhang C3, Wan Q4, Liu G5, Wei X1, Zhang Y1, Wang Z1, Han H1, Xu H1, Bao C6, Song Z1, Zhang X1, Li N7, Yi F
Stat2
Stim1	Impairment of hepatic nuclear factor-4α binding to the Stim1 promoter contributes to high glucose-induced upregulation of STIM1 expression in glomerular mesangial cells.				Am J Physiol Renal Physiol. 2015 May 15;308(10):F1135-45. doi: 10.1152/ajprenal.00563.2014. Epub 2015 Mar 18.		Wang Y1, Chaudhari S1, Ren Y2, Ma R
Sucnr1	Insight into SUCNR1 (GPR91) structure and function.				Pharmacol Ther. 2016 Mar;159:56-65. doi: 10.1016/j.pharmthera.2016.01.008. Epub 2016 Jan 22		Gilissen J1, Jouret F2, Pirotte B3, Hanson J4
Sumo2	[High glucose induces sumoylation of Smad4 via SUMO2/3 in glomerular mesangial cells].				Sichuan Da Xue Xue Bao Yi Xue Ban. 2014 May;45(3):380-5. Chinese.		Zhou XQ, Huang W, Xu Y, Yang MJ
Sumo3	[High glucose induces sumoylation of Smad4 via SUMO2/3 in glomerular mesangial cells].				Sichuan Da Xue Xue Bao Yi Xue Ban. 2014 May;45(3):380-5. Chinese.		Zhou XQ, Huang W, Xu Y, Yang MJ
Tbxas1
Tnc
Tfam	Grape seed procyanidin B2 protects podocytes from high glucose-induced mitochondrial dysfunction and apoptosis via the AMPK-SIRT1-PGC-1α axis in vitro.				Food Funct. 2016 Feb;7(2):805-15. doi: 10.1039/c5fo01062d		Cai X1, Bao L2, Ren J1, Li Y1, Zhang Z1
Tgfbr1	Naringenin Ameliorated Kidney Injury through Let-7a/TGFBR1 Signaling in Diabetic Nephropathy				J Diabetes Res. 2016;2016:8738760. doi: 10.1155/2016/8738760. Epub 2016 Jun 30		Yan N1, Wen L2, Peng R3, Li H4, Liu H1, Peng H1, Sun Y1, Wu T1, Chen L5, Duan Q5, Sun Y5, Zhou Q5, Wei L6, Zhang Z2
Tgfbr2	Resequencing of genes for transforming growth factor beta1 (TGFB1) type 1 and 2 receptors (TGFBR1, TGFBR2), and association analysis of variants with diabetic nephropathy				BMC Med Genet. 2007 Feb 23;8:5.		McKnight AJ1, Savage DA, Patterson CC, Sadlier D, Maxwell AP
Tgfbr3	Soluble betaglycan reduces renal damage progression in db/db mice.				Am J Physiol Renal Physiol. 2007 Jan;292(1):F321-9		Juárez P, Vilchis-Landeros MM, Ponce-Coria J, Mendoza V, Hernández-Pando R, Bobadilla NA, López-Casillas F
Tgfbrap1
Timp1	Effect of miR-21 on renal fibrosis by regulating MMP-9 and TIMP1 in kk-ay diabetic nephropathy mice				Cell Biochem Biophys. 2013 Nov;67(2):537-46. doi: 10.1007/s12013-013-9539-2		Wang J, Gao Y, Ma M, Li M, Zou D, Yang J, Zhu Z, Zhao X.
Timp2	Effects of losartan on MT3-MMP and TIMP2 mRNA expressions in diabetic rat kidney				Di Yi Jun Yi Da Xue Xue Bao. 2004 Dec;24(12):1391-4. Chinese.		Wan X, Huang HH, Li JG.
Timp3	Regulation of TIMP3 in diabetic nephropathy: a role for microRNAs				Acta Diabetol. 2013 Dec;50(6):965-9		Fiorentino L, Cavalera M, Mavilio M, Conserva F, Menghini R, Gesualdo L, Federici M
Tjp1	High glucose induces dysfunction of airway epithelial barrier through down-regulation of connexin 43				Exp Cell Res. 2016 Mar 1;342(1):11-9. doi: 10.1016/j.yexcr.2016.02.012. Epub 2016 Feb 19		Yu H1, Yang J2, Zhou X3, Xiao Q4, Lü Y4, Xia L
Tlr2	Expression of toll-like receptor 2 in glomerular endothelial cells and promotion of diabetic nephropathy by Porphyromonas gingivalis lipopolysaccharide.				PLoS One. 2014 May 16;9(5):e97165. doi: 10.1371/journal.pone.0097165. eCollection 2014		Sawa Y1, Takata S2, Hatakeyama Y1, Ishikawa H2, Tsuruga E1
Tlr4	Anti-inflammatory effects of 1,25-dihydroxyvitamin D3 in monocytes cultured in serum from patients with type 2 diabetes mellitus and diabetic nephropathy with uremia via Toll-like receptor 4 and nuclear factor-κB p65.				Mol Med Rep. 2015 Dec;12(6):8215-22. doi: 10.3892/mmr.2015.4482. Epub 2015 Oct 23.		Yang M1, Xu J2, Yu J2, Yang B1, Gan H3, Li S1, Li X1.
Tlr9	Anti-inflammatory effects of 1,25-dihydroxyvitamin D3 in monocytes cultured in serum from patients with type 2 diabetes mellitus and diabetic nephropathy with uremia via Toll-like receptor 4 and nuclear factor-κB p65.				Mol Med Rep. 2015 Dec;12(6):8215-22. doi: 10.3892/mmr.2015.4482. Epub 2015 Oct 23.		Yang M1, Xu J2, Yu J2, Yang B1, Gan H3, Li S1, Li X1.
Tnfa	Astragaloside IV ameliorates renal injury in streptozotocin-induced diabetic rats through inhibiting NF-κB-mediated inflammatory genes				Cytokine. 2013 Mar;61(3):970-7. doi: 10.1016/j.cyto.2013.01.008. Epub 2013 Feb 20		Gui D1, Huang J, Guo Y, Chen J, Chen Y, Xiao W, Liu X, Wang N
Tnfrsf1b	Association of soluble tumor necrosis factor receptors 1 and 2 with nephropathy, cardiovascular events, and total mortality in type 2 diabetes.				Cardiovasc Diabetol. 2016 Feb 29;15:40. doi: 10.1186/s12933-016-0359-8		Carlsson AC1,2, Östgren CJ3, Nystrom FH4, Länne T5, Jennersjö P6, Larsson A7, Ärnlöv J8,9
Traf6	Upregulation of microRNA-146a was not accompanied by downregulation of pro-inflammatory markers in diabetic kidney.				Mol Biol Rep. 2013 Nov;40(11):6477-83. doi: 10.1007/s11033-013-2763-4. Epub 2013 Sep 21		Alipour MR1, Khamaneh AM, Yousefzadeh N, Mohammad-nejad D, Soufi FG
Trpc6	Glucose specifically regulates TRPC6 expression in the podocyte in an AngII-dependent manner.				Am J Pathol. 2014 Jun;184(6):1715-26. doi: 10.1016/j.ajpath.2014.02.008. Epub 2014 Apr 13.		Sonneveld R1, van der Vlag J2, Baltissen MP2, Verkaart SA3, Wetzels JF2, Berden JH2, Hoenderop JG3, Nijenhuis T4
Trx	Mitochondria-targeted peptide SS-31 attenuates renal injury via an antioxidant effect in diabetic nephropathy				Am J Physiol Renal Physiol. 2016 Mar 15;310(6):F547-59. doi: 10.1152/ajprenal.00574.2014. Epub 2015 Dec 30		Hou Y1, Li S2, Wu M1, Wei J3, Ren Y3, Du C3, Wu H1, Han C3, Duan H3, Shi Y
Tsc1	Role of TSC-mTOR pathway in diabetic nephropathy.				Diabetes Res Clin Pract. 2008 Nov 13;82 Suppl 1:S59-62. doi: 10.1016/j.diabres.2008.09.028. Epub 2008 Oct 15		Inoki K
Tsc2	Role of TSC-mTOR pathway in diabetic nephropathy.				Diabetes Res Clin Pract. 2008 Nov 13;82 Suppl 1:S59-62. doi: 10.1016/j.diabres.2008.09.028. Epub 2008 Oct 15		Inoki K
Twist1	Quercetin inhibits the mTORC1/p70S6K signaling-mediated renal tubular epithelial-mesenchymal transition and renal fibrosis in diabetic nephropathy.				Pharmacol Res. 2015 Sep;99:237-47. doi: 10.1016/j.phrs.2015.06.006. Epub 2015 Jul 4		Lu Q1, Ji XJ1, Zhou YX1, Yao XQ1, Liu YQ1, Zhang F1, Yin XX2
Txn1	Thioredoxin-interacting protein mediates high glucose-induced reactive oxygen species generation by mitochondria and the NADPH oxidase, Nox4, in mesangial cells.				J Biol Chem. 2013 Mar 8;288(10):6835-48. doi: 10.1074/jbc.M112.419101. Epub 2013 Jan 17		Shah A1, Xia L, Goldberg H, Lee KW, Quaggin SE, Fantus IG.
Txnip	Thioredoxin interacting protein expression in the urinary sediment associates with renal function decline in type 1 diabetes.				Free Radic Res. 2016;50(1):101-10. doi: 10.3109/10715762.2015.1109083. Epub 2015 Nov 30.		Monteiro MB1, Santos-Bezerra DP1, Thieme K1, Admoni SN1, Perez RV1, Machado CG2, Queiroz MS3, Nery M3, Oliveira-Souza M4, Woronik V5, Passarelli M6, Giannella-Neto D7, Machado UF8, Corrêa-Giannella ML1,9
Txnrd1
Ucp2	Polymorphisms of the UCP2 Gene Are Associated with Glomerular Filtration Rate in Type 2 Diabetic Patients and with Decreased UCP2 Gene Expression in Human Kidney.				PLoS One. 2015 Jul 28;10(7):e0132938. doi: 10.1371/journal.pone.0132938. eCollection 2015.		de Souza BM1, Michels M2, Sortica DA1, Bouças AP1, Rheinheimer J1, Buffon MP1, Bauer AC2, Canani LH1, Crispim D
Udp	The relationship between endoplasmic reticulum stress and its particular apoptosis way caspase-12 and apoptosis in renal cortex of diabetic rats				Zhongguo Ying Yong Sheng Li Xue Za Zhi. 2011 May;27(2):236-40.		Cao YP, Hao YM, Liu QJ, Wang J, Li H, Duan HJ
Uhrf1	Promoter hypermethylation of let-7a-3 is relevant to its down-expression in diabetic nephropathy by targeting UHRF1.				Gene. 2015 Oct 1;570(1):57-63. doi: 10.1016/j.gene.2015.05.073. Epub 2015 Jun 4		Peng R1, Liu H2, Peng H3, Zhou J4, Zha H4, Chen X5, Zhang L3, Sun Y4, Yin P4, Wen L4, Wu T4, Zhang Z
Unc13b	Genetic associations in diabetic nephropathy: a meta-analysis.				Diabetologia. 2011 Mar;54(3):544-53. doi: 10.1007/s00125-010-1996-1. Erratum in: Diabetologia. 2014 Mar;57(3):650		Mooyaart AL, Valk EJ, van Es LA, Bruijn JA, de Heer E, Freedman BI, Dekkers OM, Baelde HJ.
Up	MG132 ameliorates kidney lesions by inhibiting the degradation of Smad7 in streptozotocin-induced diabetic nephropathy.				J Diabetes Res. 2014;2014:918396. doi: 10.1155/2014/918396. Epub 2014 Jan 5.		Gao C1, Aqie K2, Zhu J1, Chen G1, Xu L1, Jiang L1, Xu Y1
Ucr	MG132 ameliorates kidney lesions by inhibiting the degradation of Smad7 in streptozotocin-induced diabetic nephropathy.				J Diabetes Res. 2014;2014:918396. doi: 10.1155/2014/918396. Epub 2014 Jan 5.		Gao C1, Aqie K2, Zhu J1, Chen G1, Xu L1, Jiang L1, Xu Y1
Usf1	Role of the USF1 transcription factor in diabetic kidney disease.				Am J Physiol Renal Physiol. 2011 Aug;301(2):F271-9. doi: 10.1152/ajprenal.00221.2011. Epub 2011 May 4.		Sanchez AP1, Zhao J, You Y, Declèves AE, Diamond-Stanic M, Sharma K
Vcam1	Role of the TNF pathway in the progression of diabetic nephropathy in KK-A(y) mice.				Am J Physiol Renal Physiol. 2014 Jun 1;306(11):F1335-47. doi: 10.1152/ajprenal.00509.2013. Epub 2014 Mar 19		Omote K1, Gohda T1, Murakoshi M1, Sasaki Y1, Kazuno S2, Fujimura T2, Ishizaka M1, Sonoda Y1, Tomino Y3
Vdr	Effects of vitamin D on renal fibrosis in diabetic nephropathy model rats.				Int J Clin Exp Pathol. 2014 May 15;7(6):3028-37		Tian Y, Lv G, Yang Y, Zhang Y, Yu R, Zhu J, Xiao L, Zhu J
Vegf	Role of epigenetic mechanisms in the development of chronic complications of diabetes				Diabetes Res Clin Pract. 2014 Aug;105(2):164-75. doi: 10.1016/j.diabres.2014.03.019. Review.		Wegner M, Neddermann D, Piorunska-Stolzmann M, Jagodzinski PP
Vegfa	Bioinformatic analysis of specific genes in diabetic nephropathy				Ren Fail. 2015 Aug;37(7):1219-24. doi: 10.3109/0886022X.2015.1061887. Epub 2015 Jul 9		Fu F1, Wei X2, Liu J3, Mi N
Vegfb	Clinical association of circulating VEGF-B levels with hyperlipidemia and target organ damage in type 2 diabetic patients.				J Biol Regul Homeost Agents. 2014 Apr-Jun;28(2):225-36		Sun CY1, Lee CC1, Hsieh MF1, Chen CH2, Chou KM
Vim	Beta-casomorphin-7 prevents epithelial-mesenchymal transdifferentiation of NRK-52E cells at high glucose level: Involvement of AngII-TGF-β1 pathway.				Peptides. 2015 Aug;70:37-44. doi: 10.1016/j.peptides.2015.04.002. Epub 2015 Apr 14		Zhang W1, Song S2, Liu F3, Liu Y3, Zhang Y4
Wnt1	[Effect of total glucosides of paeony on Wnt/β-catenin signal transduction pathway expression in kidney of diabetic rats].				Zhongguo Zhong Yao Za Zhi. 2014 Oct;39(19):3829-35		Chang BC, Chen WD, Zhang Y, Yang P, Liu L, Wang J
Wnt4	Spironolactone inhibits apoptosis in rat mesangial cells under hyperglycaemic conditions via the Wnt signalling pathway.				Mol Cell Biochem. 2013 Aug;380(1-2):185-93. doi: 10.1007/s11010-013-1672-0. Epub 2013 Apr 29		Zhu D1, Yu H, He H, Ding J, Tang J, Cao D, Hao L
Wnt5a	Spironolactone inhibits apoptosis in rat mesangial cells under hyperglycaemic conditions via the Wnt signalling pathway.				Mol Cell Biochem. 2013 Aug;380(1-2):185-93. doi: 10.1007/s11010-013-1672-0. Epub 2013 Apr 29		Zhu D1, Yu H, He H, Ding J, Tang J, Cao D, Hao L
Ywhaz	MicroRNA-451 regulates p38 MAPK signaling by targeting of Ywhaz and suppresses the mesangial hypertrophy in early diabetic nephropathy				FEBS Lett. 2012 Jan 2;586(1):20-6. doi: 10.1016/j.febslet.2011.07.042. Epub 2011 Aug 4		Zhang Z1, Luo X, Ding S, Chen J, Chen T, Chen X, Zha H, Yao L, He X, Peng H.
