# Supplementary material for: RNA-sequencing reveals genome-wide long non-coding RNAs profiling associated with early development of diabetic nephropathy
Source: Oncotarget. 2017 Nov 11;8(62):105832–47. doi: 10.18632/oncotarget.22405 (PMC5739683; doi:10.18632/oncotarget.22405)
Supplement: Supplementary file 3 [file oncotarget-08-105832-s003.xlsx]

## Sheet: Sheet1
Gene	W0-Re1	W0-Re2	W2-Re1	W2-Re2	W4-Re1	W4-Re2	W8-Re1	W8-Re2	Corrected-P-value(W2vsW0)	Corrected-P-value(W4vsW0)	Corrected-P-value(W8vsW0)
NONMMUG024757	1.35557	2.84367	2.87479	3.70576	2.95692	2.74623	2.74952	4.76554	1	1	0.932729
NONMMUG000092	4.73791	3.45653	5.51349	3.74775	3.65482	3.71801	4.06265	4.6478	1	1	1
NONMMUG041524	0.416754	0.328103	0.223662	0.22685	0.338231	0.467796	0.520876	0.536059	0.587232	1	0.57409
NONMMUG018491	0	0	0	0.533414	0.294372	0.272299	0.845314	0	1	1	1
NONMMUG041829	0.197354	0.360323	0.202612	0.379999	0.211597	0.38895	0	0.516894	1	1	1
NONMMUG041909	0.515732	0	0.176173	0.329303	0.184049	0.337384	0.173077	0	1	1	1
NONMMUG024466	18.8099	18.3484	10.9191	10.8412	21.3772	20.4006	11.2671	12.5824	0.00439706	1	0.000223549
NONMMUG044610	0.50759	0.152237	0.602991	0.476453	0.450531	0.408323	0.831149	0.8653	1	1	0.190675
NONMMUG000044	5.10287	6.69889	6.87685	8.89224	5.94354	7.56652	7.88339	7.78369	0.525027	1	0.688893
NONMMUG011412	0.41907	0.451449	0.289554	0.510457	0.255861	0.498712	0.681524	0.95408	1	1	1
NONMMUG033775	0.819777	2.58753	1.81546	2.38547	3.5978	3.16433	0.966224	1.44338	1	1	1
NONMMUG013700	38.4247	35.4284	36.5318	32.6996	36.4249	35.1157	31.8116	28.9805	1	1	0.112023
NONMMUG034849	1.18214	0.888104	0.803301	1.11333	0.735089	1.33497	0.680212	0.336923	1	1	0.183661
NONMMUG006317	0.541039	0.283562	0.473082	0.32492	0.895251	0.487507	1.25197	1.18906	1	1	0.188951
NONMMUG027268	1.36161	1.75328	1.06598	2.19765	1.45135	1.50588	1.43851	1.66272	0.74025	1	0.0377423
NONMMUG030336	4.02556	4.57284	3.52135	3.37124	4.78634	3.90913	4.44571	4.54051	1	1	0.69991
NONMMUG008161	3.23747	4.20091	2.68233	3.9714	3.13273	3.31776	4.94328	3.06904	1	1	0.979827
NONMMUG022239	3.6195	4.63853	2.02215	2.35991	2.99309	2.74101	3.14101	2.9969	1	0.703676	0.253735
NONMMUG005192	3.99104	4.03996	2.5868	3.38354	2.57582	3.17951	4.12014	4.40439	0.17936	0.549754	0.971198
NONMMUG021278	2.93759	3.23926	3.26227	3.19159	2.47463	3.45379	2.81721	3.09257	1	1	1
NONMMUG032195	10.7629	11.6631	9.31619	10.4299	9.2163	9.83192	8.74774	9.09023	0.933461	1	0.0749871
NONMMUG009417	1.24126	0.683154	0	0	0	0	0.254501	0	0.00109319	9.74851e-05	0.000506396
NONMMUG031118	0.19362	0.176682	0.198727	0.186269	0.415101	0	1.17608	0.337839	1	1	1
NONMMUG043628	0.541415	0.945109	1.62916	1.19772	0.415273	0.882086	0.828044	1.0935	0.188299	1	0.60911
NONMMUG015892	1.04749	0.271686	0.765516	0.855772	0.799999	0.87757	1.04831	1.29396	1	1	1
NONMMUG025151	4.45712	5.28973	2.12829	2.46832	1.94929	1.75545	1.56116	2.17977	0.000202159	7.88415e-05	2.18732e-08
NONMMUG006365	21.6219	21.0658	21.0795	19.287	17.73	20.5256	19.1631	19.7085	0.648662	0.786887	0.224844
NONMMUG032446	1.94051	1.30088	2.83991	2.04355	3.28974	3.10531	3.72568	3.08447	0.643343	0.0577293	0.010592
NONMMUG035566	3.87919	3.90033	3.08391	3.82495	4.35912	4.631	4.77595	5.5843	1	0.0245566	0.0196338
NONMMUG012301	0	0.25709	0	0.272952	0.301082	0.557247	0.288453	0.247407	1	1	1
NONMMUG036580	0	0.710157	2.39512	0.768739	0.830919	0.347162	1.6532	1.38939	0.668598	1	0.516506
NONMMUG016466	0.619373	1.00862	1.01201	0.704227	0.925741	0.722979	0.246165	0.532591	1	1	0.814989
NONMMUG005007	0.379057	1.05192	0.393364	1.87337	1.23005	0.38143	1.19286	0.339525	1	1	1
NONMMUG009580	0.288377	0.415513	0.292285	0.43083	0.376632	0.317329	0.406787	0.522108	1	1	1
NONMMUG005705	5.13636	5.63514	3.89149	5.58259	1.52011	3.30885	1.98134	5.05863	1	1	1
NONMMUG045139	0.365809	0.244999	0.463741	0.423725	0.420737	0.320305	0.737271	1.0012	1	1	0.0236091
NONMMUG000586	43.7187	41.7863	45.8381	33.5176	36.9551	28.7468	12.5394	16.683	1	1	1.47309e-10
NONMMUG022673	1.64337	0.904466	1.39515	1.37337	1.5565	1.85321	2.1569	0.623492	1	1	1
NONMMUG030358	1.02977	0.37636	0.211565	0.198605	0.441849	0.812879	0.418253	0.180091	0.186006	0.992027	0.0447287
NONMMUG009073	0.997331	0.473119	0.903244	1.07913	1.08078	0.66769	1.06469	0.838168	1	1	1
NONMMUG020688	1.03608	1.14155	0.556225	0.863321	1.15072	0.854183	0.737087	0.380151	0.915476	1	0.109772
NONMMUG012383	0.0805914	0.144132	0.408964	0.299416	0.128418	0.19282	0.742736	1.08827	0.175314	1	1.17913e-07
NONMMUG005098	0.186453	0.0873174	0.218131	0.296829	0.207724	0.241325	0.30197	0.52523	0.504127	1	0.0264389
NONMMUG030579	0.665177	0.198689	0.168962	0.413364	0.294689	0.372438	0.756094	0.610226	1	1	0.399428
NONMMUG036989	2.99912	2.90348	3.07901	3.34573	2.61632	3.14079	3.04406	2.13726	1	1	0.408225
NONMMUG034217	0.614216	0.282936	0.317487	0	0.66232	0.613972	0	1.09114	1	1	1
NONMMUG012547	0.717013	0.52284	0.478772	0.466554	0.691452	0.620927	0.643772	0.738732	0.815903	1	1
NONMMUG015357	0.405582	0.583599	1.07347	0.684694	0.777416	1.01725	0.477686	1.0363	1	0.72269	0.873989
NONMMUG033034	1.3684	1.12802	2.78058	1.8365	1.39671	1.41834	1.81284	1.71475	1	1	0.84883
NONMMUG030464	0	0	0	0.269172	0.594042	0.549591	0.568816	0.243984	1	1	1
NONMMUG040064	7.60549	10.7935	8.34081	10.8531	8.14487	10.0751	9.62828	8.61314	1	1	1
NONMMUG014788	106.869	118.344	152.419	178.877	74.1187	76.9387	58.4563	63.9367	0.402055	0.164577	3.87489e-07
NONMMUG042399	0.406694	0.551675	0.698723	0.522754	0.562762	0.657093	0.562467	0.415767	1	1	0.757692
NONMMUG017793	0.947733	2.28057	1.39606	1.68871	1.79677	0.81652	1.35299	1.35263	0.436114	0.613771	0.0100048
NONMMUG037055	1.39838	2.02677	2.56884	2.92986	2.43448	2.27114	5.18722	4.29748	0.415739	0.706565	8.32799e-07
NONMMUG005144	0.987032	1.71922	1.17745	1.30514	0.933227	0.876617	2.67869	1.5651	1	0.64379	0.615194
NONMMUG039007	7.2412	6.95158	6.86295	6.5569	6.26554	5.7676	6.19156	5.08053	1	1	0.0709041
NONMMUG046289	0.51333	0.13792	0.260704	0.430232	0.218267	0.147697	0.449597	0.738312	1	1	0.829956
NONMMUG043599	0.455651	0.436081	0.858331	0.754353	0.967629	1.21294	1.07115	0.850055	0.425435	0.00786417	0.0239988
NONMMUG037072	2.42413	2.33131	2.22316	1.93346	2.96957	2.47052	1.93253	2.04222	1	1	0.318875
NONMMUG003185	0.539994	0.266554	0.411785	0.274674	0.261379	0.440738	0.337888	0.332737	1	1	0.894946
NONMMUG012404	0.861034	1.61567	2.39582	1.82838	2.13566	1.80366	3.44685	1.76429	1	1	0.618503
NONMMUG024443	0.671339	0.61742	1.12687	1.12503	0.890432	0.620088	1.19424	0.9873	0.128341	1	0.192096
NONMMUG016072	0.174511	0.392694	0.351533	0.620519	0.370331	0.503456	0.171581	0.293098	0.661176	1	1
NONMMUG002210	4.59992	6.79937	4.80028	7.51777	5.20066	9.10847	9.03483	8.78376	1	1	0.289994
NONMMUG023616	0.329232	0.12005	0.404804	0.41694	0.578076	0.436298	0.438788	0.484452	1	0.239963	0.529082
NONMMUG005176	0.212438	0.383448	0.10833	0.501107	0	0.205941	0.105009	0.45489	1	0.893945	1
NONMMUG029143	1.12637	1.95334	1.04063	1.33565	1.20982	1.11439	1.8834	1.51651	0.649099	1	0.230782
NONMMUG025240	0.0489513	0.372327	0.332395	0.158539	0.566226	0.761171	0.537308	0.0823378	1	1	1
NONMMUG006551	0.563096	0.855841	0	0.72144	0.402271	0.184674	0.189739	0.327136	1	1	1
NONMMUG010856	1.94392	1.64228	1.9708	1.77542	2.25584	2.62203	2.12858	2.63843	1	0.809974	0.976415
NONMMUG039668	0.837401	0.775985	0.110286	0.415461	0	0	0	0	1	0.101558	0.0894527
NONMMUG009616	0.672379	1.92315	1.82944	1.9059	0.478219	1.41388	1.10972	1.24942	1	1	1
NONMMUG021400	0	0.270717	0	0	0.316938	0.293572	0	0.52156	0.415622	1	1
NONMMUG034484	0.560001	0.545157	0.825784	0.985581	1.41837	0.935195	0.934429	1.08133	0.372669	0.00678498	0.0513462
NONMMUG041117	0.710508	0.434064	0.487584	0.459311	0	0	0.242198	0.208207	1	0.90047	1
NONMMUG021693	0	0.268138	0.300927	0	0	0.581483	0	0.258247	0.910595	1	0.171547
NONMMUG029126	1.01521	0.768195	1.1692	1.09112	1.06201	0.768008	1.35249	1.50526	1	1	0.176955
NONMMUG032231	0.178937	0.0959444	0.326779	0.431656	0.532095	0.376415	0.658795	0.512948	0.948055	0.435747	0.0163455
NONMMUG011927	0.283403	0.521348	0.292578	1.661	0.610504	0.847663	2.34086	2.00738	1	1	0.00665178
NONMMUG037667	4.30354	7.68925	4.85511	6.40088	4.40515	5.46809	3.09694	4.44422	1	1	0.00251917
NONMMUG035069	0.315354	0.581114	1.06481	0.983231	1.13038	0.566043	0.181173	1.21731	0.557528	1	0.31863
NONMMUG015414	0.428986	1.16729	0.584929	0.680449	0.611338	0.837574	0.571383	0.246948	0.0929066	0.031348	0.225992
NONMMUG036590	0	0	0.870609	0.415462	0	0	0	0	1	1	1
NONMMUG026063	0	0	0.842657	0.401866	0.878127	0	0.426907	0	0.137386	0.487411	0.303411
NONMMUG020395	0.838838	1.31362	1.74166	1.98598	1.7801	2.2431	3.05921	2.75064	0.397837	0.164726	0.000112659
NONMMUG037247	1.55617	1.82402	1.95884	2.75849	1.79666	2.05458	1.76463	1.59929	0.524821	1	0.894944
NONMMUG018147	0.772046	0.176115	0	0.185661	0.620673	0	0.390736	0.336738	0.551056	0.809564	0.278652
NONMMUG000025	3.68875	3.22293	3.47587	2.56049	3.1846	2.79095	2.54718	2.26751	0.106888	0.777406	3.56843e-10
NONMMUG012652	0.2513	0.179394	0.509522	0.534923	0.480089	0.215816	0.339843	0.211378	0.123162	1	1
NONMMUG037255	13.2502	25.515	11.304	20.6348	8.09951	23.7782	20.2514	21.0417	1	1	1
NONMMUG041225	1.0062	0.755347	1.60205	1.54686	1.16662	0.854174	3.11077	2.84218	0.137323	1	4.60366e-11
NONMMUG040036	0.18465	0.0963828	0.176375	0.205839	0.23924	0.281408	0.418479	0.521613	0.72182	0.227197	2.90739e-07
NONMMUG016267	1.74883	1.34457	1.01589	1.10804	1.72736	1.14061	1.40243	1.37732	0.450559	1	1
NONMMUG002369	0.380886	0.459642	0.518734	0.240768	0.406709	0.494289	0.505043	0.764731	1	1	0.98194
NONMMUG025101	0.461602	0.393715	0.508461	0.389593	0.766598	0.459171	0.503326	0.607049	1	1	0.313363
NONMMUG030659	0.5854	0.466029	0.263719	0.363479	0.482891	0.442003	0.507748	0.440214	0.565769	1	1
NONMMUG037947	0	0	0	1.00073	0	0	0	0	0.888969	1	1
NONMMUG023495	1.61905	1.03249	2.16953	2.22285	2.57814	1.86356	1.34195	1.48469	0.336465	0.489908	1
NONMMUG035030	0	0	0	1.35947	0	0	0	0	1	0.96108	0.362545
NONMMUG024447	0.532317	1.01522	0.744291	0.995026	0.707955	0.640059	1.1056	1.35569	1	1	0.890731
NONMMUG009553	9.97389	18.5235	6.80383	14.9849	6.46377	11.3765	8.77539	9.93441	1	1	0.161637
NONMMUG008146	65.0898	100.344	61.9241	92.0234	64.331	96.1567	95.6495	90.1262	1	1	1
NONMMUG010369	1.21172	0.720848	1.76585	1.3551	1.60758	0.843117	1.97523	1.93234	0.389278	1	0.0146283
NONMMUG001862	25.4316	27.1764	18.8482	20.6988	14.0479	15.3345	14.7245	17.48	0.315916	0.0591394	6.58225e-05
NONMMUG027123	11.5606	22.9157	6.07115	13.4958	8.11195	16.1335	9.8902	9.53951	0.297495	0.678744	0.00868206
NONMMUG022223	0.540025	0.419253	0.8119	0.724179	1.07186	0.94608	1.44398	1.1556	0.653352	0.118739	0.00020354
NONMMUG006457	2.4148	5.6971	5.57953	7.36741	3.66866	5.15886	6.32713	7.7357	1	1	0.832837
NONMMUG025962	3.17979	3.29948	1.81383	3.0163	3.08442	3.3736	3.75066	4.01576	1	0.996273	1
NONMMUG003968	0.359975	0.655974	0.184557	0.345358	0	0.176861	0.544763	0	1	1	1
NONMMUG042839	12.3283	12.0248	11.2048	10.4359	11.9723	11.1041	10.1402	8.93556	0.585449	1	0.00550698
NONMMUG040138	0.428649	0.192486	0.872086	0.267394	0.760331	0.481508	0.559395	1.03215	0.832224	0.604073	0.0599245
NONMMUG025900	7.17154	5.60388	9.25351	8.91423	8.44587	7.28091	10.4025	9.81445	0.534511	1	0.0564115
NONMMUG018030	2.64834	2.9321	2.07064	2.10416	2.12882	2.30348	2.47266	1.93335	0.290844	0.789002	0.158654
NONMMUG006576	26.37	19.7623	16.5494	13.7804	13.2298	15.9499	11.395	13.4856	0.0485344	0.10353	0.000143082
NONMMUG001482	0.525919	0.270043	0.764482	0.562905	0.719799	0.796309	0.515295	0.76684	0.981933	0.408139	0.491053
NONMMUG022914	0.41129	0.463763	0.83872	0.581627	0.657816	0.398448	0.304654	0.440009	1	1	1
NONMMUG004354	13.4602	14.2075	11.1142	11.7239	10.1103	11.2038	11.1247	11.426	0.70476	0.66426	0.0911825
NONMMUG024686	1.2763	2.94079	2.76695	2.22168	2.20683	2.96486	1.67056	3.02893	1	0.985669	1
NONMMUG011727	0.11673	0.034787	0.236915	0.0722561	0.247983	0.670099	0.377321	0.0984864	0.739427	0.00992316	0.305798
NONMMUG003784	0.770698	0.0868234	0.687261	0.544094	0.513406	0.466052	0.569811	0.411655	1	1	1
NONMMUG005973	0	0	0.279618	0.264285	0.875306	0.539692	0.837543	0.23956	1	0.620866	0.264827
NONMMUG043797	7.46368	6.03481	4.07755	5.5528	4.43771	3.57684	3.66781	4.74899	0.681081	0.345255	0.0664358
NONMMUG017047	1.56514	1.54911	2.04975	1.43212	1.6509	1.36587	2.02111	2.06863	1	1	1
NONMMUG043454	0.247154	0.368392	0.250854	0.344411	0.218804	0.394289	0.719483	0.312949	1	1	1
NONMMUG036960	0.463433	0.413257	0.718734	0.630142	0.468239	0.892155	0.766553	0.63054	1	1	0.564334
NONMMUG032128	0.491453	0	0	0	0.533723	0.498182	0.522763	0	1	1	0.716761
NONMMUG016452	1.25936	0.404991	1.28284	0.591812	1.24594	0.956185	0.619593	0.92119	1	1	0.832292
NONMMUG027671	6.78659	8.96567	6.82244	8.28011	6.85438	8.00316	7.71455	8.4207	1	1	1
NONMMUG015782	1.48469	0.750206	3.71737	1.10436	2.82469	2.10187	1.98938	2.71904	1	0.852624	1
NONMMUG018178	2.63965	2.06133	0.979944	0.567902	0.640327	0.69975	1.42902	1.95859	2.12743e-05	0.00331681	0.0629691
NONMMUG044580	0.338225	0.258005	0.731735	0.494125	0.486282	0.551829	0.674544	0.446935	0.890656	1	1
NONMMUG016389	0.836603	0.64836	2.44019	1.69686	2.16854	1.51006	1.54184	1.23204	0.0408083	0.468011	1
NONMMUG016737	0.367241	0.164675	0.871015	1.14265	0.520807	0.411705	0.238928	0.363286	0.0187308	1	1
NONMMUG032995	0.788029	0.306119	0.278059	0.222443	0.291069	0.425768	0.331813	0.462042	0.325175	1	1
NONMMUG034248	0.512737	0.261864	0.631719	0.339873	0.350075	0.245177	0.248447	0.33973	1	1	0.983581
NONMMUG004808	0.703514	0.943478	0.436295	0.870992	0.747289	0.710519	0.795962	0.857404	1	1	1
NONMMUG041309	0	0.66393	0	0.349614	0.390203	0.179026	0	0.15854	1	1	1
NONMMUG008071	46.0357	62.9187	36.0032	52.3889	33.2153	48.3453	32.6424	32.563	0.765597	0.90047	0.00568429
NONMMUG033972	0.239592	0.439223	0.246674	0.697311	0.257483	0	0	0.842903	1	1	1
NONMMUG026172	0	0.941661	0	1.01226	0.550387	0	0	0	1	0.560003	0.743385
NONMMUG043533	1.0054	0.467193	0	0.502147	0	0.509884	1.07074	0	0.472193	0.0601437	1
NONMMUG009093	4.19803	3.27584	5.01203	2.21992	3.83314	3.87982	2.35055	4.886	1	1	0.248657
NONMMUG018222	1.12743	1.16929	2.3009	1.84461	0.689298	2.51945	1.45519	2.37331	0.946603	1	0.931013
NONMMUG023762	2.48121	0.571591	0.320688	0.608169	1.00346	1.34805	0.965399	0.551194	0.126323	0.656536	0.00602872
NONMMUG033331	0.446546	0.679234	1.33738	0.975684	0.901528	1.06929	0.824098	0.943094	0.231452	0.316071	0.688893
NONMMUG025571	29.0364	29.1523	21.1566	22.0831	13.8462	16.6545	22.8052	21.7283	0.190674	0.00408134	0.0102721
NONMMUG032704	3.41151	1.05192	1.57346	1.49869	2.05008	0.762859	0.397619	0.67905	1	1	0.325127
NONMMUG026227	1.24572	1.63342	1.36599	1.7177	1.96975	2.32899	2.55417	3.16506	1	0.369424	0.00490859
NONMMUG020129	0.953415	0.725748	0.537373	0.491388	0.487506	0.573946	0.992029	0.952612	0.031418	0.0457761	0.291713
NONMMUG005472	4.31439	4.43708	6.08273	6.38003	5.43423	4.23686	5.14537	4.57355	1	1	0.412813
NONMMUG043750	0.24726	0.226789	0.254694	0.960731	0.265832	0	0.76029	0.217739	1	1	1
NONMMUG025737	6.47784	6.00951	6.99938	4.9445	5.40736	4.84304	5.97509	5.04093	1	0.663557	0.146009
NONMMUG039296	5.61033	7.34186	4.33486	4.92285	3.62408	5.95355	5.82826	5.17372	0.0710012	0.591392	0.153587
NONMMUG040538	0.231077	0.0692314	0.235161	0.613445	0.328014	0.148489	0.0755108	0.163856	1	1	1
NONMMUG021008	0.264258	0.27583	0.0447119	0.286607	0.233986	0.210904	0.171088	0.520828	0.596354	1	1
NONMMUG001447	0.914245	1.27264	0	0.455081	0	0	0	0	1	1	1
NONMMUG038037	0.364102	0.397946	0.492712	0.26304	0.300836	0.658213	0.274739	0.375593	1	1	1
NONMMUG016414	0.576291	0.816812	0.877824	1.11718	0.714554	0.874559	0.513604	0.568412	1	1	0.716299
NONMMUG021950	1.96644	1.18542	2.69041	1.62887	2.18009	1.51445	1.65999	2.2381	1	1	1
NONMMUG045983	1.62514	1.96017	1.20643	1.35504	0.801575	1.26625	1.6793	1.71267	0.457309	0.225637	0.914573
NONMMUG022901	0.45868	0.281527	0.843026	0.637285	0.821676	0.739092	1.05333	0.941158	0.99877	1	0.741692
NONMMUG024327	20.1869	18.2346	25.5333	21.077	20.4715	19.3292	20.7785	21.4595	1	1	1
NONMMUG036369	0.890027	0.253238	0.328475	0.450926	0.558696	0.542058	0.549478	1.12678	0.785081	1	1
NONMMUG021362	1.57996	1.82024	2.42425	2.57727	2.7477	2.51116	2.47779	2.96039	0.319289	0.354217	0.0442624
NONMMUG037461	2.40869	2.22404	1.4258	0	1.11498	1.72606	0.718103	0.921099	0.347637	0.0200901	0.488989
NONMMUG017693	0.724582	0.260338	0.515995	0.271266	0.385599	0.767576	0.14188	0.184778	1	1	0.106128
NONMMUG035619	1.14318	0.917793	1.92349	1.73419	1.57709	1.70097	1.87604	1.69152	0.288255	0.23311	0.119286
NONMMUG023636	0.940162	0.98317	1.8869	1.53686	2.22501	1.61951	2.17872	2.52056	0.134028	0.0340278	1.74251e-06
NONMMUG026338	0.35362	1.40191	1.92322	1.08068	1.77556	1.91528	1.0338	1.24276	1	1	1
NONMMUG036075	0.128071	0.285977	0.324751	0.474884	0.407948	0.305927	0.836675	0.75523	1	1	0.000626556
NONMMUG029955	0.715411	0.410412	0.673479	0.449329	0.650842	0.609566	0.962655	1.16065	1	1	0.0104207
NONMMUG021125	0.23996	0.26955	0.612457	0.340735	0.128056	0.297026	0.176317	0.106412	1	1	1
NONMMUG003463	14.9425	17.2324	18.2145	20.3578	19.5945	18.6221	16.5468	16.6165	1	1	1
NONMMUG038500	0.327192	0.229343	0.521171	0.259445	0.322425	0.378986	0.270768	0.334058	1	1	1
NONMMUG036846	0.153392	0.27863	0.313969	0.146326	0.492139	0.30006	0.461012	0.530983	1	1	0.920055
NONMMUG029877	26.058	25.1465	25.2178	18.5768	17.124	19.4509	19.6366	25.57	1	1	1
NONMMUG017179	4.87784	3.92387	1.5554	1.90807	2.63463	2.31386	1.06928	1.85674	0.000180011	0.0587279	9.70031e-09
NONMMUG012352	0.39307	0.328492	0.641641	0.539781	0.910065	0.793451	0.963931	0.90075	0.534371	0.00242366	5.27455e-06
NONMMUG003867	5.62646	4.76776	3.53243	4.133	3.83513	4.06413	3.04214	3.69114	0.304089	0.590364	0.00310706
NONMMUG039051	0.129496	0.347008	0.361211	0.330143	0.58437	0.402158	0.438704	0.600045	1	0.468777	0.161946
NONMMUG012876	0.30486	0.471965	0.545266	0.412278	0.464584	0.33908	0.479863	0.490389	1	1	1
NONMMUG042335	0.198333	0.221977	0.352499	0.369239	0.263507	0.522919	0.482284	0.461268	1	1	1
NONMMUG022380	1.45575	1.81806	0.839793	0.753098	0.518503	1.03687	1.78707	0.457889	1	1	1
NONMMUG041505	2.5612	1.832	1.79099	2.30489	1.58407	1.57674	1.07482	2.44001	1	0.905305	0.21312
NONMMUG004293	3.50644	3.91135	2.611	3.04485	2.21668	1.24846	1.43939	1.79536	1	0.489682	0.000278032
NONMMUG045524	0.426177	1.55871	0.876005	2.05759	0.686009	2.52585	1.30043	1.67913	1	1	1
NONMMUG021210	1.81072	1.01786	2.03436	1.38258	1.87941	1.21946	1.27182	1.30628	1	1	0.269941
NONMMUG026420	3.27106	1.45828	1.77998	1.47352	1.98139	1.85996	1.73579	1.35829	1	1	1
NONMMUG002839	0.523445	1.17214	0.425377	0.975144	0.278227	0.552336	0.866223	1.15169	0.925297	0.700897	1
NONMMUG036294	0.882574	1.30482	1.23047	0.944983	0.907573	1.21119	1.49295	1.29985	1	1	1
NONMMUG007819	0.285083	0.491792	0.481383	0.534993	0.178294	0.261423	0.466943	0.448541	0.256754	1	0.533049
NONMMUG001406	3.89588	3.69449	2.95411	2.50871	3.28166	2.83091	3.6023	3.11891	0.129351	0.968631	0.426609
NONMMUG006118	1.21192	0.799229	1.15143	1.59116	0.516211	1.24696	0.872203	1.72019	1	1	1
NONMMUG017578	0.40719	0.523677	0.645949	0.548506	0.759201	0.798762	0.893302	0.849808	0.966383	0.245699	0.0097628
NONMMUG041786	0.649368	0.59043	0.332504	1.78165	0.173708	1.46939	0.815151	0.596888	1	0.996273	0.530132
NONMMUG016125	0.0521922	0.0931576	0.423317	0.217414	0.166191	0.199248	0.756435	0.439103	0.0600009	0.617198	1.02168e-05
NONMMUG045593	1.19933	0.968455	1.70782	1.43681	1.64378	1.66563	1.50059	1.86048	1	1	1
NONMMUG010116	0.378248	0.253922	0.336074	0.659817	0.502474	0.634346	0.551507	0.639453	0.990906	1	1
NONMMUG037324	3.94581	5.60499	3.2932	2.95898	1.93259	3.04379	3.48327	3.15743	0.224814	0.996273	0.31329
NONMMUG009342	1.07562	0.412976	0.435814	0.538274	0.736427	0.404262	0.935549	0.765731	1	1	0.282825
NONMMUG031194	0.60761	0.159682	0.695853	1.55743	0.84973	0	0.706802	0.459204	0.596485	1	0.300649
NONMMUG044325	0.480533	0.243541	0.729555	0.397017	0.535847	0.653922	0.684958	1.35698	1	1	0.071148
NONMMUG008055	3.18587	6.20703	3.18653	4.12294	1.03216	3.08225	1.70147	1.89727	1	0.863434	0.299587
NONMMUG042679	0.312556	0.304396	0.605061	0.552664	0.512772	0.325567	0.659335	0.502271	1	1	0.639915
NONMMUG035293	1.26076	1.12454	1.34509	1.59557	1.19703	1.11797	1.28085	1.4688	1	1	1
NONMMUG016288	18.6084	23.6535	27.1606	26.9615	27.1862	23.6664	17.3178	23.5379	1	1	1
NONMMUG014518	1.23416	1.00575	1.68655	1.49042	2.42065	1.94633	1.60757	2.12213	0.813119	0.0296448	0.168701
NONMMUG021994	23.6188	18.7353	25.5408	25.0778	29.8011	27.1237	16.7588	20.4824	1	1	0.240822
NONMMUG035075	0.871772	0.752031	1.23345	1.09844	1.29154	1.11991	2.23843	1.69511	0.802191	0.667978	0.000243011
NONMMUG041061	1.5331	2.42851	2.21857	2.66555	1.63711	4.60154	2.54162	3.29855	0.746844	0.214067	1
NONMMUG006714	0.775866	0.237432	0.26659	0.503363	0.556427	0	0	0.228149	0.000442955	0.076665	2.01148e-07
NONMMUG034905	4.46923	5.20617	3.21302	5.43286	4.10758	5.41716	5.60108	4.11097	0.719759	1	0.938766
NONMMUG033532	0.406545	0.843939	0.275435	0.374715	0.287744	0.320383	0.389595	0.514697	0.956822	1	1
NONMMUG038803	0	0	0	0	0.591382	0.273542	0	0	1	0.752774	0.909902
NONMMUG008300	5.17183	5.04787	4.69629	5.73432	3.54422	2.9645	4.62784	4.3816	1	0.28003	0.311328
NONMMUG044026	0.518464	1.44617	0	3.11062	2.25409	2.10513	1.1061	0.939592	1	1	1
NONMMUG034898	0.22662	0.204725	0.115623	0.783428	0	0.109996	0.89798	0.583233	0.641352	1	0.0986473
NONMMUG013543	1.0278	0.545078	1.36827	0.65504	0.784372	0.675175	0.808252	0.974094	1	1	1
NONMMUG003036	0.560711	0.357463	0.40607	0.692164	0.311752	0.43326	0.645074	0.7414	0.740006	1	0.422718
NONMMUG029907	0.149967	0.313328	0.456934	0.418833	0.106268	0.335515	0.486286	0.591925	1	1	0.0983501
NONMMUG009128	1.00331	1.14927	1.23017	1.25285	1.10818	1.55455	1.89757	1.32324	1	1	0.488355
NONMMUG001585	0.405562	0.29582	0.50434	0.37475	0.352038	0.386494	0.391014	0.433528	1	1	1
NONMMUG011033	1.5639	1.86261	1.35498	1.87281	1.4184	1.86807	2.01846	2.08625	1	1	1
NONMMUG003282	0.349707	0.159221	1.07536	0.837872	0.374464	1.20167	0.176175	0.303979	0.289592	0.139137	1
NONMMUG035780	2.72577	2.82163	2.15596	1.86833	1.73501	1.7929	2.49177	2.82055	0.190991	0.148774	0.860254
NONMMUG035635	0.620814	0.592239	0.630119	0.65367	0.835409	0.75273	0.682772	0.803585	1	1	1
NONMMUG002981	1.68607	1.77155	3.73459	3.91482	5.61367	2.96152	3.03525	3.37233	0.0344283	0.000280354	1.98902e-05
NONMMUG027719	2.34675	3.32232	3.06769	1.13695	1.50567	2.37416	1.45793	2.36025	1	1	1
NONMMUG021232	25.5588	30.5677	6.32021	8.42878	10.2934	14.7151	5.11705	4.60855	5.0024e-12	0.000164927	1.10087e-41
NONMMUG033254	0.231338	0.313583	0.590253	0.218768	0.987427	0.898703	0.573307	0.893534	1	0.333182	0.428804
NONMMUG022987	0.244238	0.245367	0.185775	0.0565819	1.13445	0.758226	0.620244	0.411368	0.905264	0.000923147	0.264493
NONMMUG041926	28.3652	21.7517	22.374	20.5815	20.7976	19.5683	19.5577	12.8435	0.541764	0.819976	0.00353467
NONMMUG023093	0.591733	1.6535	0	0.594213	0	1.20509	0.635509	1.61558	0.490614	1	1
NONMMUG024978	0.540155	0.571535	0.598434	0.822682	0.678491	0.423677	1.14616	0.581344	1	1	0.764326
NONMMUG006228	1.22423	0	0	0	0	0	0	0.36656	1	1	1
NONMMUG043132	1.03865	0.905559	1.14854	0.76436	0.651337	1.1034	0.888894	0.833655	1	1	1
NONMMUG036392	0.131183	0.234723	0.53322	0.23049	0.263058	0.474739	0.701987	0.710521	1	0.344952	0.00216841
NONMMUG018058	4.67182	4.28251	3.08371	3.24981	5.25302	4.46972	5.27278	3.0985	0.675441	1	1
NONMMUG009020	0.753099	2.06045	0.96584	1.99028	0.807037	1.29681	1.90348	1.96906	1	1	1
NONMMUG045144	0	0.692878	0	0	0.40512	0.376806	0.39269	0.335375	1	1	1
NONMMUG021536	11.3039	13.4731	19.9722	23.6186	10.006	13.6834	18.6101	16.3163	0.0515836	1	0.442651
NONMMUG046379	9.43715	10.1107	13.5701	14.8762	13.8085	11.9127	11.1152	11.9564	0.537858	1	1
NONMMUG023076	1.17184	1.31588	2.08637	2.46819	3.508	1.55195	3.44264	2.80207	0.199226	0.244345	0.000439267
NONMMUG029097	0.310765	0.278049	0.495775	0.0825492	0.330206	0.212605	0.474301	0.637539	1	1	0.81292
NONMMUG017233	0.94287	1.11108	0.290406	1.33376	1.59235	1.62785	1.54754	0.367763	1	1	1
NONMMUG013828	0.752706	0.519025	0.647242	0.864059	1.16987	0.500419	0.395164	0.343408	1	1	0.607774
NONMMUG013412	1.00421	0.813844	1.12852	1.41712	1.53027	1.53114	1.60183	1.56412	0.705214	0.304551	0.0227322
NONMMUG022750	13.8974	11.9475	9.26662	8.93703	8.87073	9.5718	9.40834	9.98271	0.515291	0.598688	0.0662152
NONMMUG024036	0.50906	0.289919	0.37591	0.602624	0.442609	0.53209	0.67457	0.703971	1	1	0.703722
NONMMUG028015	5.34784	6.33724	4.86323	8.06864	6.82944	7.98421	7.57981	9.76023	1	1	1
NONMMUG026823	13.4998	8.03765	13.728	13.6175	12.2303	8.22907	10.0601	11.0639	1	1	1
NONMMUG017742	1.42283	1.00851	0.828966	1.04036	0.756982	0.875633	1.01201	1.11965	0.0834794	0.0458604	0.144464
NONMMUG044015	2.01021	2.42078	1.03559	0.732735	0.540416	1.49724	2.3199	0.442833	0.443082	0.704748	0.407685
NONMMUG042238	0.171332	0.616724	0.174471	0	0.182498	0.165425	0.0841896	0.146072	0.195384	0.812938	0.0140224
NONMMUG023671	0	0.368436	0	0	0	0.401024	0.418533	0.714236	1	1	1
NONMMUG038984	9.04484	10.9493	4.47317	8.6231	3.86862	7.66336	6.94194	8.08378	0.560248	0.351694	0.804606
NONMMUG018171	1.52061	0	0	0	0	0	0	0	0.64541	1	0.406017
NONMMUG002972	39.2107	38.0456	36.8812	46.7341	33.8519	36.7375	34.7302	36.2318	1	1	0.452802
NONMMUG023800	0.531424	0.375257	0.403968	0.696263	0.422943	0.464569	0.683865	0.614221	1	1	1
NONMMUG033329	0.112779	0.18456	0.180592	0.139578	0.832527	0.13505	0.33074	0.218125	1	0.996273	1
NONMMUG026302	25.1371	26.3215	30.4812	27.2332	25.3719	22.7772	28.2865	28.3768	1	1	1
NONMMUG024353	0	0.265605	0	0	0	0	0	0.511521	0.192667	0.952814	0.52502
NONMMUG014069	0.4175	0	0	0.402815	0.447919	0	0.848433	0.182629	1	1	1
NONMMUG015038	4.81687	1.50047	2.53102	4.06403	0	0.822474	2.6251	3.68462	1	1	0.0386896
NONMMUG020130	1.83994	1.55393	0.907831	0.734544	0.950054	0.806889	1.02354	0.800797	0.0330944	0.178015	0.0107436
NONMMUG014343	86.2649	76.4634	60.7795	62.2799	54.2781	54.311	46.0599	47.022	0.152053	0.127682	1.37606e-06
NONMMUG018088	0.147066	0.507469	1.34676	2.29616	0.293798	0.553816	0.555214	1.55241	6.63608e-06	1	0.344967
NONMMUG006808	0.262144	0	0.0889936	0.410378	0.0930856	0.675175	0.343671	0.149054	1	1	0.351042
NONMMUG024351	0.805492	1.74721	0.409562	0.628419	0.499785	0.314967	0.393706	0.398055	0.169659	0.128716	0.0119156
NONMMUG002806	0.647034	0.938459	0.46469	0.499233	0.572333	0.205877	0.468996	0.839385	0.253042	0.278586	0.822684
NONMMUG039182	0.448173	0.338831	1.15413	0.991271	1.02508	0.790945	1.00168	0.98798	0.00859466	0.104894	0.00306772
NONMMUG025358	1.5357	1.2617	1.49519	1.70777	1.33696	1.32028	1.7532	1.52613	1	1	1
NONMMUG019491	0.0739491	0.597938	0.752387	0.553892	0.472282	0.783598	0.217292	0.314406	1	0.982176	1
NONMMUG015735	10.9757	10.5326	13.9105	11.5709	10.2913	10.8791	13.7044	13.9194	1	1	0.891103
NONMMUG003953	16.6783	15.5624	13.4989	11.5601	13.7003	11.8655	12.7634	13.6928	0.558773	0.725768	0.166916
NONMMUG033721	0.755217	0.935619	0.192388	0.888196	0.503035	0.365214	0.83708	0.322568	1	1	1
NONMMUG025866	0.840576	1.04537	0.587384	0.802422	1.07119	0.434629	0.405786	1.13109	1	1	1
NONMMUG023799	0.307715	0.0691433	0.0782876	0.0720774	0.737098	0.148299	0	0.0654585	1	1	1
NONMMUG034609	0.346843	0.349069	0.572151	0.201491	0.276389	0.332135	0.463057	0.622466	1	1	1
NONMMUG001963	1.07375	1.95041	0.941907	2.63388	1.14832	2.40048	1.69038	1.4602	1	1	1
NONMMUG038514	0	0	0	0	0	0	0	0.768475	1	1	0.506809
NONMMUG006788	6.22509	6.4584	4.21958	5.02819	2.69042	4.05307	4.6244	4.62229	0.345037	0.0520309	0.0267088
NONMMUG031583	0.139093	0.504377	0.284401	0.529031	0.148629	0.407063	0.138797	0.240006	0.90331	1	0.462884
NONMMUG022740	1.08126	0.943655	1.59638	1.39174	1.87089	1.47989	1.79291	2.05551	0.590927	0.26487	0.00541538
NONMMUG020054	0.238248	0.213263	0.338704	0.221674	0.253202	0.365337	0.509544	0.120843	1	1	1
NONMMUG017505	0.468395	0.141852	0.15982	0.14903	0.167003	0.305569	0.782657	0.135194	0.682207	1	1
NONMMUG008671	0.595651	0.270339	0.3047	0.283822	0.636857	0.291061	0.596001	0.257493	1	1	1
NONMMUG006872	0.249647	0.598878	0.50835	0.390425	0.265878	0.562156	0.735516	0.63817	1	1	0.875405
NONMMUG019996	6.48456	6.64006	4.65045	5.48462	4.98248	4.65419	4.51157	4.42899	0.545306	0.644098	0.0238001
NONMMUG025044	3.35212	2.49014	1.23919	1.50989	2.32835	1.82572	3.21336	2.42766	2.27262e-05	0.350952	0.242757
NONMMUG025781	0.402215	0.270917	0.605064	0.339402	0.468896	0.374015	0.539865	0.570938	1	1	0.204242
NONMMUG019447	1.22742	1.23218	1.7261	1.28386	2.45905	1.70346	1.02491	1.77976	1	0.738274	1
NONMMUG032057	0.441051	0.395209	0.672175	0.87358	0.644795	0.3704	0.805646	0.840297	1	1	1
NONMMUG035040	0.606818	0.950952	0.616332	0.800407	1.45129	0.824358	0.639603	1.49715	1	1	0.591992
NONMMUG014645	0.296908	0.298554	0.602527	0.826691	0.867201	0.816424	0.719436	0.813818	0.0612742	0.00917601	0.0054753
NONMMUG013665	0.217891	0.0652408	0.665009	0.135961	0.463824	0.209844	0.640011	0.493933	0.746308	0.590364	0.0656683
NONMMUG017988	14.9542	7.46471	10.5082	8.11248	8.7463	10.2484	13.166	6.43774	0.0022091	0.0827401	2.63884e-05
NONMMUG007368	5.11453	4.17622	4.15825	5.41038	2.83297	4.67622	3.5553	2.76026	1	1	0.0217471
NONMMUG029921	0.878958	1.02229	1.20461	1.22564	1.02731	1.22058	1.49375	2.00453	1	1	0.281962
NONMMUG034006	1.67776	2.19354	1.65945	1.23947	0.868434	1.40055	0.835322	1.19887	1	0.537872	0.0763623
NONMMUG043939	0.269873	0.743941	0	0.526179	0.580967	0	0.277903	0	0.661176	0.435747	1
NONMMUG037641	1.65865	3.60164	1.73306	4.98618	3.60903	1.1242	5.91732	2.51033	1	1	1
NONMMUG018336	1.27881	1.08152	0.995057	0.845416	0.960919	0.724822	0.515943	0.19195	1	1	0.177546
NONMMUG013404	9.09513	7.10815	10.5119	13.0969	7.5585	8.77815	12.4216	8.74542	1	1	1
NONMMUG037124	0.839605	1.07121	0.865443	0.363489	0.452408	0.418544	0.659674	0.845241	0.579113	1	1
NONMMUG024924	52.4714	44.4268	55.0117	54.5217	60.1128	57.5315	53.6075	52.5949	1	1	1
NONMMUG022815	0	0	0	1.18843	0	0	0	0	1	1	1
NONMMUG008704	23.5931	22.4833	19.9134	18.5281	19.7729	17.5364	19.0567	21.1528	0.147111	0.581336	0.18059
NONMMUG022590	0	0	0.869808	0.446213	0.202156	0.27521	0	0.162051	5.33365e-09	1	0.892995
NONMMUG005325	2.95525	2.47064	2.23312	3.30731	1.40103	2.12347	1.84122	1.97014	0.682207	0.968529	0.019411
NONMMUG020694	1.56626	0.866131	1.61976	0.921751	0.675762	1.56664	0.650388	0.556928	0.793905	0.851461	0.740981
NONMMUG009503	2.46682	2.48818	1.59373	1.83495	2.5259	1.50366	1.65555	1.66723	0.348294	0.846529	0.0103617
NONMMUG031655	0.19316	0	0.343272	0.359498	0.307937	0.462865	0.422579	0.571591	0.301168	0.345931	0.00376624
NONMMUG005644	0.226228	0.271053	0.230198	0.635655	0.878973	0.427634	0.296196	0.705583	1	0.74396	0.690869
NONMMUG004768	0.640716	0.323273	0.564948	0.352696	0.887139	0.452131	0.834813	0.468929	1	1	0.976415
NONMMUG045621	0.436252	0.689273	1.4463	1.54462	1.396	0.952076	1.40281	1.12168	0.23585	0.486902	0.063895
NONMMUG017591	9.86871	12.9453	12.0252	14.1808	10.7696	14.0862	15.3271	16.3461	1	1	0.601154
NONMMUG019481	0.572662	0.51375	1.03503	1.28822	0.460468	1.0785	0.859352	1.01487	1	1	1
NONMMUG034312	1.58925	3.54333	4.73385	2.20962	5.02371	1.67415	2.83856	4.24296	0.671482	1	0.271943
NONMMUG043932	0.455435	0.0510251	0.404944	0.106171	0.423751	0.546592	0.388429	0.1929	1	1	1
NONMMUG013044	0.976404	0.887618	0.81481	1.30933	0.934369	0.912377	1.29235	1.15794	1	1	0.964846
NONMMUG014301	0.825956	0.404086	0.668229	0.512201	0.40957	0.456962	0.42713	0.600454	1	1	0.354396
NONMMUG032150	0.915372	1.27262	1.0167	0.624681	1.06351	1.20462	0.735516	0.992709	1	1	1
NONMMUG009544	5.62771	14.5432	5.61028	14.3196	7.96872	14.8272	12.7815	12.5068	1	1	1
NONMMUG019367	0.541757	0	0	0.253239	0.432337	0.195468	0.264844	0.230016	0.201661	1	1
NONMMUG040493	10.4803	8.29158	9.41712	8.40999	9.76326	7.58567	7.91324	8.77434	1	1	0.657713
NONMMUG002811	0.700056	1.30671	0	0.706346	1.52845	0	0.758119	0	1	1	1
NONMMUG041555	4.86269	4.90233	3.86101	3.98451	3.61452	4.29313	3.38559	4.29776	0.510174	0.936037	0.0933736
NONMMUG011796	0.244369	0.234622	1.1238	1.23334	1.1567	1.25406	1.41377	1.0263	3.77677e-08	1.21911e-08	2.69516e-09
NONMMUG039387	6.44924	6.58024	3.47923	5.08683	4.04313	4.7703	4.39233	4.45641	0.113267	0.0630746	0.00359881
NONMMUG039175	0.965558	0.109145	1.10903	1.257	0.772977	0.351996	0.359444	0.311132	1	0.454302	0.0357561
NONMMUG002194	0.31773	0.29896	0.214619	0.244615	0.468155	0.370023	0.697606	0.592919	0.614781	1	0.119296
NONMMUG034707	6.14556	5.04059	4.04986	3.44427	2.91324	2.81185	3.22135	3.15116	0.505029	0.295831	8.16086e-05
NONMMUG043992	0.494839	0.367735	0.564171	0.247802	0.371912	0.196572	0.556947	0.346511	1	0.975616	1
NONMMUG017810	2.76858	2.55711	3.40011	2.86478	2.37244	4.19163	2.08193	2.79156	1	1	0.627812
NONMMUG014508	0.234928	0	0.398503	0.44037	0.416881	0.679505	0.537581	0.866498	0.462345	0.0436045	0.0053694
NONMMUG027641	1.67674	1.77354	0.285714	0	0	0.408972	0	0	0.000736101	0.000445978	1.67906e-09
NONMMUG023505	14.12	11.8376	10.9207	9.81862	15.7368	12.0054	10.0657	9.89074	1	1	0.503528
NONMMUG014500	0.908838	1.24563	1.95464	1.86557	1.24669	1.88145	1.75432	1.28569	0.165577	0.64922	0.695967
NONMMUG038020	0.688342	1.05247	1.12339	2.95544	0.740328	0.398228	1.23234	0.552909	1	0.982405	0.922424
NONMMUG030305	6.43975	6.62393	5.43666	6.82648	4.72008	4.96929	5.46228	5.33665	0.687313	0.727139	0.00583224
NONMMUG026877	0.944863	0.519657	1.03241	0.977944	1.31226	0.729802	0.704304	0.858026	1	1	1
NONMMUG026216	0	0.29926	0.337024	0.471982	0.880321	0.161236	0.165316	0.428129	0.873993	0.842743	0.832776
NONMMUG007080	0.600315	0.553141	0.527238	0.83237	0.849262	0.648567	0.714148	0.823815	1	1	1
NONMMUG011318	0.348007	0.248163	0.334968	0.594755	0.369185	0.331579	0.251569	0.54061	0.859531	1	1
NONMMUG025598	0.871695	1.62308	1.66925	1.51811	1.90164	1.10888	1.84729	1.87341	1	1	0.351955
NONMMUG043062	0.359665	0.254089	0.314031	0.297538	0.473512	0.354162	0.525231	0.520135	1	0.999655	0.201701
NONMMUG034447	0.404798	0.318866	0.334748	0.529191	0.378733	0.545289	0.96521	0.901665	0.890232	0.57091	3.06085e-06
NONMMUG034464	0.302791	0.177329	0.254229	0.202902	0.277965	0.292158	0.23631	0.510633	1	1	0.947322
NONMMUG021711	0.619733	0.489109	1.28058	1.10265	1.34069	1.59173	1.21985	1.64357	0.0191186	0.000675709	0.000801078
NONMMUG029223	0.29966	0.306347	0.695276	0.716125	0.363859	0.655822	0.249352	0.506092	0.256152	0.846171	1
NONMMUG036319	1.38148	1.26113	2.02612	0.379999	1.69278	2.13922	1.7998	1.55068	0.265204	1	6.13982e-06
NONMMUG017959	1.8919	2.13299	2.13685	3.8218	1.29205	2.75491	2.38472	2.22445	1	1	1
NONMMUG032149	0.119003	0.21281	0.563602	0.405222	0.800613	0.379585	0.692556	0.669477	0.829669	0.0862303	0.000822763
NONMMUG039109	0.818914	0.379927	0.634326	0.822718	0.221204	1.019	1.03741	0.02076	1	1	0.973177
NONMMUG012212	3.47411	5.08043	3.65784	4.30509	3.40391	4.74454	3.40899	3.55286	1	1	0.418654
NONMMUG038589	0.0799617	0.102834	0.134946	0.952663	0.122469	0.126773	0.230668	0.72192	0.603741	0.99686	0.0106636
NONMMUG019657	3.34396	3.41159	2.2795	1.95187	2.80398	2.38782	2.608	2.55442	0.294567	0.961629	0.325508
NONMMUG030095	0.48088	0.652249	1.10462	0.682862	0.513276	0.934878	0.477309	0.309876	1	1	1
NONMMUG013018	5.47895	8.02025	3.83063	8.47417	4.46997	4.98358	6.02716	5.37849	1	0.553641	0.588608
NONMMUG022167	0.805692	1.13685	0.615131	1.02637	0.62436	0	1.01964	0.872252	1	0.26179	1
NONMMUG012944	2.35765	2.83941	2.74924	2.54599	2.9944	2.61513	2.33483	2.21467	1	1	0.103776
NONMMUG042249	0.565012	0.450513	0.191463	0.29311	0.0667795	0.301722	0.183882	0.319499	0.801189	0.427731	0.297366
NONMMUG033726	2.10764	1.73375	3.02835	2.81956	2.82343	2.63272	2.72436	2.2365	0.762314	0.614988	1
NONMMUG024782	0	0.396688	0.222916	0.419056	0	0	0.662253	0.379965	0.702958	1	0.0859936
NONMMUG044425	38.9502	39.9452	33.8928	37.8251	34.9032	37.2679	29.0655	32.2469	1	1	0.0349564
NONMMUG018700	0.54389	0	2.27254	0	0	1.10548	1.16323	2.9618	0.606433	0.632453	0.00446569
NONMMUG026462	5.80687	7.19501	6.85789	8.30393	4.9655	7.43979	6.52773	4.567	1	1	1
NONMMUG027238	50.5187	53.7208	23.1302	36.3836	31.1643	34.9658	26.5919	28.0348	0.0437031	0.199531	3.79455e-05
NONMMUG040628	0.497372	0.538141	0.811207	0.468529	0.530223	0.577829	0.392599	0.42536	0.978403	0.756894	1
NONMMUG043819	0.521374	0.893979	0.441058	0.32308	1.01559	1.24818	0.337496	0.330251	0.261888	1	0.14679
NONMMUG033166	1.59447	1.56361	2.91722	2.49197	1.39415	1.16486	1.78487	2.13299	0.195732	1	1
NONMMUG042010	0.876808	1.50742	7.1771	7.7571	11.8109	10.0371	15.9568	14.8831	4.31144e-28	1.00567e-30	1.97347e-71
NONMMUG005242	1.41822	1.06979	1.23435	1.39439	1.36957	1.35147	1.78794	1.55757	0.0841004	0.357966	0.0865477
NONMMUG045195	1.22889	1.07287	1.50193	1.50543	1.47252	1.45714	1.76032	1.3049	1	1	0.132957
NONMMUG036605	0.721123	0.951113	0.766386	1.43323	0.437587	0.754987	0.997699	0.723576	1	1	0.722104
NONMMUG034021	3.74999	4.09921	2.9837	3.40637	3.54287	3.44131	3.67066	3.93735	0.879303	1	1
NONMMUG035329	0.589725	0.267696	2.20276	0.747268	0.0635046	0.172084	1.23118	0.829601	1	1	1
NONMMUG011386	0.633495	0.114668	0.129412	0.480508	0	0.36993	0.12599	0.218029	1	1	0.735321
NONMMUG043499	9.00966	10.4263	6.77783	7.11546	5.15007	6.95336	4.52991	5.27822	0.151213	0.12105	5.30649e-08
NONMMUG022249	1.76714	1.65733	2.89298	1.9436	1.06335	1.77732	1.95823	2.22274	1	1	1
NONMMUG020616	1.03757	2.08275	1.85312	2.12683	1.57472	1.6771	2.65501	2.36216	1	1	1
NONMMUG013479	0.235561	0.672774	0.396116	0.263598	0.586315	0.685601	0.294644	0.525043	0.909356	1	1
NONMMUG019573	2.37866	2.07606	3.49778	3.01462	2.94627	2.47184	2.44262	2.26108	0.904597	1	1
NONMMUG018677	3.44577	5.4855	4.53532	6.75951	3.71669	5.01324	3.25194	3.62003	1	1	0.602192
NONMMUG019691	1.74258	0.530047	2.186	1.30388	0.830202	1.1441	4.50831	2.70271	1	1	0.247179
NONMMUG043330	0	0	0.904273	0	0	0	0	0	1	1	1
NONMMUG033522	0.522016	0.6594	0.638788	0.886193	0.44533	0.505872	0.412641	0.950235	1	1	1
NONMMUG025558	1.40275	0.971782	0.551295	0.504935	0.62508	0.823592	0.967104	0.64994	0.098381	0.832246	0.448807
NONMMUG021159	1.67	2.04733	4.30886	4.61857	3.5966	3.88271	3.15802	3.44758	1	1	1
NONMMUG027589	4.29305	4.04926	5.20414	6.57111	6.29738	5.26965	5.85115	6.65896	0.936594	0.752997	0.783048
NONMMUG032804	0.130207	0.471596	0.13303	0.370663	0.417184	0.253617	0.518426	0	1	1	1
NONMMUG031435	0.430458	0.384683	0.436732	0.432678	0.266674	0.72031	1.07743	1.24004	0.72484	1	0.200323
NONMMUG031628	1.51538	1.18009	2.14043	1.443	1.70236	0.743346	1.37054	1.45995	1	1	1
NONMMUG001450	0.746572	1.46218	0.828271	0.697981	0.505518	0.848935	0.995415	0.63397	0.618803	0.609569	0.558599
NONMMUG008611	0.588355	0.549539	0.38482	0.443845	0.545545	0.716758	0.464945	0.908573	1	1	1
NONMMUG002008	3.37015	4.64896	1.34353	1.27532	1.51233	1.39964	0.67521	1.49141	0.218625	0.168772	0.0830107
NONMMUG038145	0.245557	0.156581	0.375553	0.503111	0.22758	0.559998	0.406448	0.527841	1	1	0.821398
NONMMUG001386	0.610116	0.477239	0.425644	0.424797	0.445535	0.330735	0.554555	0.321675	1	1	1
NONMMUG039468	0	0	0.75465	0	0	0.365692	0	0	0.178941	1	1
NONMMUG027803	0.390355	0.373348	0.678533	0.490612	0.769542	0.798605	1.02426	0.868293	1	1	1
NONMMUG029601	1.09405	1.14463	2.65655	2.83644	2.84442	2.39442	3.02475	4.071	0.0185112	0.0295042	4.93377e-06
NONMMUG022280	7.84241	13.3798	7.14402	12.8409	5.1124	10.3469	6.81345	8.7443	1	0.996567	0.159624
NONMMUG038456	4.02952	2.23891	7.95404	6.38792	4.36264	1.21865	2.54449	5.78852	1	1	1
NONMMUG006265	3.60832	2.32053	2.12015	1.84363	3.70339	2.20656	0.940464	2.06794	0.152539	1	0.00382214
NONMMUG019850	5.52753	4.2722	5.62227	3.73051	4.61647	5.38796	5.61323	6.71712	1	1	1
NONMMUG030630	2.62158	2.87956	2.96092	2.98142	3.65059	3.83127	3.20469	2.83578	1	0.305823	1
NONMMUG027774	1.68088	1.64158	2.0684	1.96069	2.46286	2.42259	3.06891	3.22801	1	0.388548	0.000188567
NONMMUG015155	13.0472	14.301	10.3994	11.5133	14.1308	14.3049	22.0836	25.4887	0.435117	1	0.00161561
NONMMUG004532	0.812654	0.529276	1.125	0.76403	0.771599	0.53309	0.744187	1.02041	1	1	0.341245
NONMMUG040918	0.204758	0.398282	0.490402	0.326817	0.335726	0.319317	0.628165	0.422137	0.969405	0.450269	1
NONMMUG032308	1.04032	0.534113	1.05849	0.765372	1.10738	1.07382	1.23744	1.20065	1	1	0.608689
NONMMUG025561	0.953195	0.241532	0.271172	0.256129	1.13199	0.523169	0.270446	0.423507	0.574013	1	0.769296
NONMMUG008483	2.70427	3.87251	3.63861	3.25046	5.3241	3.89001	3.12741	3.93221	1	1	0.994957
NONMMUG021454	4.93552	4.18632	4.89995	4.50666	5.5773	4.59019	4.85743	4.82108	1	1	1
NONMMUG031674	1.397	0.552534	1.66006	1.55605	1.79051	1.53872	1.98555	2.03638	0.385827	0.357517	0.138924
NONMMUG024162	1.39168	0.496803	1.93639	2.37857	1.79279	1.73126	2.80561	1.07566	1	1	1
NONMMUG020792	1.19369	0.896901	1.41961	1.49929	0.954402	0.963049	0.687048	0.935792	1	1	1
NONMMUG026283	6.21487	5.26348	7.6149	5.43529	6.59663	5.93185	7.12995	6.96471	1	1	1
NONMMUG023349	0.896573	0.655375	0.799423	0.745523	0.894094	0.83725	0.86429	0.888472	1	1	1
NONMMUG011198	1.1455	0.905795	0.897605	0.949495	1.11278	0.789752	0.657563	0.784667	1	1	0.0632643
NONMMUG027571	1.05006	0.817095	1.68831	0.85794	1.60395	1.61293	1.20113	0.778343	1	1	0.134323
NONMMUG009026	1.1426	1.31417	1.14978	1.50012	0.988134	1.37303	1.83146	1.31	1	1	1
NONMMUG020336	2.14843	2.21472	0.730165	1.15727	0.654491	1.58562	1.11129	0.700396	0.169367	0.423253	0.00732202
NONMMUG034226	0.187274	0.334793	0.342047	0.147503	0.318252	0.107476	0.300174	0.537045	1	1	1
NONMMUG013783	2.16684	1.10682	0.467713	1.39238	1.29761	3.55947	0.247182	0.212438	1	0.850954	0.170237
NONMMUG008129	11.7505	10.1771	11.3591	11.1045	11.3394	11.1664	15.1444	14.6857	0.219615	0.369986	0.082899
NONMMUG044323	27.5687	22.1995	34.3699	30.2789	27.8656	23.5754	33.1477	30.6606	0.946594	1	0.888111
NONMMUG017346	0.312358	0.371619	0.428825	0.707052	0.530463	0.441946	0.718756	0.827665	0.665246	0.985489	0.00206099
NONMMUG032979	0.325547	0.296015	0	0.466787	0.522523	0.159472	0.65393	0.282283	1	1	0.525562
NONMMUG002756	0	0	0	0	0	0	1.61278	0	1	1	0.496794
NONMMUG002939	0.242492	0.286274	1.14852	0.593385	0.49584	0.655264	0.306268	0.545819	0.952595	1	1
NONMMUG002157	0.311366	0.139036	0.785903	0.288574	0.165292	0.531176	0.419421	0.391768	0.403697	1	1
NONMMUG004453	4.33027	3.39696	5.32112	3.70616	4.80279	4.00931	5.43884	5.25753	1	1	0.498326
NONMMUG035898	1.50401	1.21828	1.56051	1.27499	0.747913	1.05743	1.95489	0.377524	1	0.758262	0.869991
NONMMUG014338	0.304495	0.27651	0.934798	0.580789	0.814056	0.297759	0.609904	0.395169	0.0891893	0.15031	0.304341
NONMMUG034234	1.62211	1.61111	1.59153	1.81647	1.4718	1.37337	1.69374	1.73894	1	1	1
NONMMUG000506	2.40895	2.56453	1.14364	0.873988	1.02457	0.353264	1.45343	2.10685	0.000451251	6.88758e-05	0.114436
NONMMUG027340	5.40855	6.95901	5.50696	5.9654	4.14699	6.42548	4.44804	5.71267	1	1	0.355552
NONMMUG034987	5.00461	4.79042	5.31082	6.16152	5.66271	6.03488	5.74859	7.60378	1	1	0.760244
NONMMUG042255	0	0	0	0	0	0	0	0.610605	1	1	0.602812
NONMMUG009722	0.658725	0.559697	1.62948	1.42864	1.4462	1.31312	1.49043	1.35005	0.00141581	0.0134196	0.000501159
NONMMUG003913	0.423051	0.127871	0.86513	0.80488	0.904217	1.78898	0.140792	0.486855	1	0.811874	0.000246213
NONMMUG010884	2.35963	2.00762	2.71557	2.66945	2.20732	1.72907	2.50759	2.67679	1	1	1
NONMMUG038755	6.17739	4.99011	5.70415	6.54594	5.93672	4.76844	4.99883	4.45701	1	1	0.518792
NONMMUG016391	0.357591	0.581651	0.372247	0.596157	0.523486	0.636111	0.531467	0.537394	0.347637	1	1
NONMMUG005905	0.520657	0.28407	0.293319	0.401911	0.4606	0.331457	0.223765	0.34091	1	1	0.615503
NONMMUG010910	0	0	0	0	0	0	0.526953	0.151542	1	1	0.0133323
NONMMUG018282	0.179988	0.491981	0.184557	0.345358	0.192787	0.530583	0.181588	0	1	1	0.620263
NONMMUG001413	1.00621	0.816648	0.71805	0.568873	1.39457	1.46156	0.397256	0.430375	0.924889	1	0.0253002
NONMMUG043936	8.54037	7.91663	4.88523	5.93644	1.85093	4.74323	4.05734	4.99509	0.19647	0.243975	0.0218117
NONMMUG023328	0	0.430733	0.483932	0	0	0.635801	0.174097	0.150215	1	0.88127	1
NONMMUG010172	0.929933	0.781524	1.06317	1.30109	1.85422	1.0605	1.47343	1.37893	0.681764	0.500889	0.127509
NONMMUG024045	0.736202	0.955042	1.07704	0.912665	0.863149	1.17778	0.976706	0.915101	1	1	1
NONMMUG005355	2.0334	1.52799	4.33498	3.89506	4.52296	4.42233	4.86741	5.03067	0.00296225	0.000149829	3.17437e-08
NONMMUG041432	0.289373	0.525046	0.739901	0.413257	0.773287	0	0.144603	0.749877	1	1	1
NONMMUG004732	1.18284	0.828151	1.37959	1.77965	1.36435	1.29619	1.53742	1.34092	0.503578	0.860369	0.574129
NONMMUG045857	3.70115	4.04631	3.84291	4.44611	4.21498	3.98197	3.35472	3.41497	1	1	0.268267
NONMMUG038778	0.770242	0.697338	0.499234	0.410149	0.548247	0.944504	1.64321	0.413777	1	1	0.191568
NONMMUG015500	0.502629	0.341128	0.898368	0.35733	0.134166	1.71181	0.749502	0.32428	1	1	1
NONMMUG033309	11.5438	9.0813	9.9962	9.02492	10.2524	8.64892	9.53157	9.90973	1	1	0.921858
NONMMUG038890	2.0028	1.57319	2.85166	2.41454	2.49144	2.5396	2.7619	2.67632	1	0.815992	0.5797
NONMMUG038527	1.06466	0.346924	0.924857	0.750681	0.675456	0.576289	0.725223	0.780342	1	1	1
NONMMUG043675	0.936017	1.76948	2.32163	1.72654	2.08708	1.74912	2.37326	4.84614	0.0677042	0.0881755	2.45368e-05
NONMMUG029044	0.567062	2.25841	0.742182	1.29156	0.948909	1.01588	0.87457	1.24188	0.800929	0.997908	0.39673
NONMMUG007876	1.40048	1.26977	1.1455	0.799174	0.748295	0.819865	0.55915	1.08767	1	1	0.141943
NONMMUG019340	0.286006	0.789352	0.590622	0.518669	0.616189	0.285234	0	0.216837	0.764904	1	0.597022
NONMMUG018890	15.5746	12.9455	16.5017	16.0708	16.1172	10.9442	16.8851	15.2428	1	1	1
NONMMUG031703	0	0.750233	0	0.812806	0	0	0	0.736924	1	1	1
NONMMUG006027	0.84709	0.706587	1.00339	0.65123	1.28009	1.64014	1.10363	0.762251	1	1	0.311328
NONMMUG041515	1.88513	0.934156	1.15254	1.50755	1.10496	1.00276	1.76437	1.20773	1	1	1
NONMMUG033082	0	0	0	0	0	0	0	0.895913	1	1	1
NONMMUG032251	5.79434e-06	0.524281	0.497191	0.569536	0.092283	0.250996	0.170332	0.443279	1	1	1
NONMMUG035555	0	0	0	0	0	0	0.475613	0.577247	1	1	0.00163393
NONMMUG009070	0.673697	0.60534	1.14248	0.841199	0.717141	0.865461	1.46674	1.71894	1	1	0.0899946
NONMMUG019599	25.0349	26.1433	21.1725	20.2857	18.3539	19.4375	22.8963	22.0801	0.52974	0.25616	0.104134
NONMMUG033041	1.78803	1.61365	1.47138	1.65994	0.896236	1.3788	1.77563	1.49045	1	1	0.76513
NONMMUG014749	25.9466	19.4004	17.9729	15.5739	18.7455	13.4646	19.5702	19.1264	0.345124	0.567765	0.379153
NONMMUG016038	0.407204	0.43947	1.1607	0.763872	0.867267	0.39284	0.639522	0.624311	0.216969	1	0.896539
NONMMUG015384	1.55586	3.6391	1.72198	3.44441	1.66161	2.52515	1.80651	2.45587	1	0.92409	0.446993
NONMMUG016539	4.09164	3.51355	7.87481	7.74866	2.72515	3.27916	4.83072	4.9391	0.00321508	1	1
NONMMUG000173	9.86409	8.65732	6.36961	7.53994	5.47928	9.51751	6.45465	6.52018	0.905264	1	0.194415
NONMMUG016299	1.28026	0.811228	0.52312	0.607113	0.820284	0.623163	0.127357	0.66113	0.995201	0.988522	0.136071
NONMMUG005025	4.65357	5.55277	3.31634	4.5611	3.76758	4.68084	3.8572	4.99027	0.997579	1	0.811672
NONMMUG013057	0.945219	0.158895	0.660442	0.440925	0.691094	0.453953	0.806647	0.350473	1	1	1
NONMMUG007642	0.308103	0.138463	0.627095	0.21651	0.492021	0	0.302043	0.26217	0.435435	1	0.518287
NONMMUG007109	1.24261	0.40054	1.31249	1.20299	1.69057	1.33435	1.25704	1.34518	0.907868	0.504579	0.363733
NONMMUG031271	1.37639	0.95316	0.35645	1.0164	0.743321	1.38085	0.718103	0.921099	0.907868	1	0.781656
NONMMUG038351	1.48196	0.970808	1.70366	1.46567	1.78341	1.44772	2.04042	2.46963	1	0.932144	0.0526586
NONMMUG011700	0.75039	0.741697	1.37437	1.4055	0.958548	0.795317	1.47043	1.59559	1	1	0.703646
NONMMUG000083	5.12375	8.47892	7.91138	10.6368	6.14662	11.7063	11.9363	8.98357	1	1	1
NONMMUG040027	2.13615	1.64196	3.73437	3.12228	2.80603	2.80835	3.91668	3.67867	0.0454874	0.314051	1.98152e-05
NONMMUG044223	0.492897	0.822282	0.457176	0.11811	0.266134	0.657209	0.847657	0.107188	1	1	1
NONMMUG018876	0.684384	0.609602	0.829302	0.732951	0.777654	0.814282	0.952735	1.3428	1	1	0.0353175
NONMMUG013519	2.68022	2.20039	3.75271	3.50415	3.90163	2.96436	4.03477	3.65928	0.417185	0.649884	0.0652648
NONMMUG040902	0.202783	0.447529	0.353254	0.924732	0.351623	0.378728	0.390797	0.448917	1	1	0.268571
NONMMUG034740	0.216636	0.214758	0.512404	0.512245	0.459821	0.551135	0.348663	0.627502	0.0276499	0.0411742	0.0234861
NONMMUG017509	0.506557	0.473029	0.602914	0.812092	0.575488	0.432013	0.896996	0.839639	0.746665	1	0.113477
NONMMUG023519	2.66975	1.23683	1.31768	0.758717	1.80914	2.49726	0.952784	1.1024	0.407599	1	0.169952
NONMMUG000318	27.1967	26.6828	32.2312	27.8235	38.2328	31.2826	27.4862	27.6516	1	0.683381	1
NONMMUG022402	0	0	0	0.778061	0	0	0	1.05769	0.841367	1	1
NONMMUG010315	3.27049	1.7509	4.01584	3.54615	2.67206	2.72463	3.26961	2.73034	0.936594	1	1
NONMMUG028682	0	0.76585	0	0.0585605	0.447667	0.208491	0	0.92864	1	0.559894	0.0215318
NONMMUG019442	0.433246	0.155031	0.703685	0.483231	0.598416	0.456358	0.673054	0.914735	1	1	1
NONMMUG038534	13.6545	15.6169	8.46358	12.2685	10.5974	12.2535	7.88959	9.67009	0.750203	1	0.179439
NONMMUG020372	3.10675	3.70645	3.06473	3.60456	2.42547	3.73269	4.09845	4.81681	1	1	0.888246
NONMMUG005694	1.50116	1.60601	0.764794	0.882617	0.599913	1.17952	0.462111	0.480818	0.227511	1	0.00473867
NONMMUG037303	3.06105	4.66559	3.01405	2.86929	3.06902	1.43205	3.50141	3.58474	1	0.256735	1
NONMMUG035307	0.43942	0.474667	0.716072	0.412789	1.12349	0.509345	1.12352	0.224893	1	1	1
NONMMUG008239	0	0	0	0	0	0.903116	0	0	1	1	1
NONMMUG018075	0.21838	0.444166	0.0838025	0.12577	0.235557	0.736241	0.462883	0	1	1	1
NONMMUG026141	0.289999	0.533732	0.599007	1.70126	0.624912	0.578692	1.49896	0.513996	1	1	0.915013
NONMMUG032606	1.30607	0.667306	0.832061	0.502645	0.738721	0.771635	1.92676	1.49328	0.280583	0.90047	0.682241
NONMMUG019375	1.89484	1.75941	1.97446	2.83321	4.62745	2.87837	5.02902	3.42307	1	1	1
NONMMUG000378	0.551355	1.62418	0.422717	1.17925	0	0.806598	0.687487	1.18889	0.81838	0.341779	0.103104
NONMMUG012563	0	0	0	0	0.577242	0	0	0	0.815903	1	1
NONMMUG007613	1.51826	0.958918	2.35741	0.913407	1.51836	1.24038	2.86266	1.77302	1	1	0.0638534
NONMMUG012627	4.59729	6.76215	7.45674	7.50225	6.69903	7.34932	8.22557	7.45268	0.846934	0.830915	0.537393
NONMMUG017523	4.34903	4.06677	2.74533	11.4692	4.76133	1.78461	4.75754	5.59973	1	1	0.644349
NONMMUG026469	0.327225	0.58017	0.604882	0.462274	0.670119	0.844719	0.60964	0.893858	1	0.554136	0.738546
NONMMUG029723	1.51676	1.12419	2.29131	2.0942	2.193	2.06605	2.03032	1.60408	0.382931	0.371694	0.764229
NONMMUG044039	0.921576	1.00812	1.70147	0.884938	0.789886	0.362488	0.372318	0.963084	1	1	1
NONMMUG040965	0.56999	0.32949	0.272093	0.342013	0.21362	0.288413	0.422037	0.22604	0.991249	1	1
NONMMUG032068	0.98795	0.750826	1.15285	1.12665	0.986253	0.765546	1.11937	1.26797	1	1	1
NONMMUG006997	2.12592	1.55253	1.80576	2.13733	1.89	1.53722	3.79137	3.44434	1	1	0.0225335
NONMMUG002044	0.273336	0.707544	0.665149	0.885853	0.638312	0.887175	0.898263	0.828094	0.966114	0.921237	0.488937
NONMMUG040237	0.586178	0.653026	2.30946	2.4512	2.43542	1.67516	2.66715	2.54248	4.1971e-10	5.33486e-06	7.82629e-16
NONMMUG042056	0.422783	0.308415	0.778942	0.710428	0.346615	0.402967	0.426241	0.565019	0.325884	1	0.769006
NONMMUG030871	0.539403	0.603317	0.501997	0.292574	0.382111	0.559746	0.785961	0.569641	0.0114996	0.461952	0.973627
NONMMUG038043	6.14958	11.9611	6.17646	7.01791	6.10684	7.85931	5.30466	6.51448	0.531853	0.858719	0.0453825
NONMMUG001220	0.611891	0.545958	0.967648	0.634155	0.753306	0.817326	1.30009	1.13214	1	1	0.0123252
NONMMUG030115	1.46468	3.22686	2.46047	4.27893	0.863089	3.1608	2.48483	2.31784	1	1	1
NONMMUG025828	0.163136	0.429455	0.279632	0.511337	0.33727	0.559696	0.649317	0.556785	1	0.472901	0.221294
NONMMUG011852	1.30434	0.855284	1.40341	1.0597	1.18669	1.24498	1.49197	1.0303	1	1	1
NONMMUG014702	6.83381	4.52666	7.66613	4.77578	6.41499	4.55074	5.77536	5.1598	1	1	1
NONMMUG019332	2.78473	2.42487	4.06674	4.1032	4.05557	3.85924	4.20499	3.24992	0.511088	0.573504	0.586534
NONMMUG036103	0.649565	0.662963	1.72541	2.09262	1.8719	1.95021	3.20226	2.83959	4.5381e-05	6.70996e-05	5.46159e-16
NONMMUG015451	0.657555	0.591621	0	0	0.026432	0	0	0.0869537	5.36224e-46	1.46817e-46	2.43438e-92
NONMMUG034808	14.8735	11.8036	13.7698	11.9414	14.7366	9.71326	11.3645	9.84649	1	1	0.406943
NONMMUG004073	1.88375	1.48488	3.233	1.91835	1.85868	1.71847	3.22396	3.06922	0.949353	1	0.0422866
NONMMUG005109	0.170787	0.186857	0.057848	0.778841	0.361617	0.119999	1.1494	0.176384	1	1	0.939831
NONMMUG004058	0.60412	0.481989	0	0.0627445	0	0	0	0	8.07464e-06	4.86964e-07	8.73787e-09
NONMMUG040914	18.5433	21.4815	17.9664	15.8947	13.6978	18.2926	15.5614	12.508	0.754219	0.639815	0.00143542
NONMMUG022206	12.8308	15.0192	14.5152	9.24044	11.9518	10.5336	10.6073	6.80336	1	1	0.0907858
NONMMUG036006	1.93543	5.57797	1.54131	1.66952	0.378851	3.86039	1.64452	2.37559	1	1	0.497437
NONMMUG022840	2.62071	5.32559	2.562	3.8357	1.18808	3.02275	2.70188	3.41578	1	0.358512	0.393589
NONMMUG033796	0.735437	0.987234	1.12007	1.41075	1.12343	1.49729	0.759269	1.32063	1	1	1
NONMMUG001726	14.7437	11.8511	64.2293	49.787	13.2889	9.40087	74.5076	75.8219	1.096e-11	1	2.16166e-27
NONMMUG034344	0.139777	0.188262	0.568689	0.4576	0.148747	0.134543	0.136748	0.178124	0.188023	1	1
NONMMUG008205	0.294101	0.270717	0.607626	1.4386	2.21857	1.76143	1.52132	0.52156	1	0.672129	1
NONMMUG009320	0.135275	0.689272	0.344789	1.41945	0.216341	0.491311	0.400652	0.303821	1	1	1
NONMMUG000466	0.571705	0	0	0	0	0	0	0	0.129024	0.585993	0.0455936
NONMMUG034625	27.0136	27.3675	28.7079	33.9275	30.211	24.0691	29.9573	30.1932	1	1	1
NONMMUG005577	0.0889312	0.240693	0.232021	0.539623	0.437293	0.514735	0.300582	0.457454	1	0.704843	0.977551
NONMMUG035874	0.387666	0.230847	0.360445	0.359389	0.754641	0.524779	0.656651	0.462684	1	0.590364	0.725443
NONMMUG011095	3.52119	3.20367	1.88959	2.40677	1.97418	2.30183	1.68625	2.18308	0.921998	1	0.346646
NONMMUG032835	0.154946	0.563013	0.475777	1.03501	0.662891	0.454776	0.62117	0.402402	0.916029	1	0.274717
NONMMUG010933	0.613826	0.391462	0.355696	0.297858	0.620609	0.251224	0.254407	0.196869	0.500837	1	0.0309439
NONMMUG041751	0.212069	0.574159	0.432563	0.500215	0.45233	0.719517	0.838566	0.544898	0.641013	0.176667	0.032553
NONMMUG031845	0.345566	0.132145	0.550492	0.251258	0.340558	0.259064	0.1192	0.0830402	0.851249	1	0.40862
NONMMUG037034	3.82076	4.08201	2.88933	3.15663	2.54631	3.39148	2.89516	2.66371	0.413769	0.691039	0.0071097
NONMMUG009998	2.05953	2.06998	1.05783	2.18466	1.7674	1.62576	1.88214	2.52127	0.146388	0.056982	0.187711
NONMMUG030348	0.877823	0.601213	1.15391	1.20224	0.713578	0.742898	0.552806	1.04856	1	1	1
NONMMUG007049	1.12862	0.878452	0.939067	1.07227	1.16741	1.437	1.79097	1.60791	1	0.810028	0.154391
NONMMUG017721	34.8624	46.3921	22.611	34.2986	18.9524	28.3399	28.9975	28.5329	0.259181	0.0708997	0.0392576
NONMMUG003314	2.14106	2.19073	1.82172	1.5375	1.24685	1.28748	1.57198	1.95023	0.326806	0.139137	0.204214
NONMMUG023339	0.950446	1.26291	0.570124	0.642467	1.00983	2.17855	0.796964	0.474304	1	1	1
NONMMUG003264	0.620944	0.532683	0.774691	0.928049	1.01382	0.63794	0.945511	0.984063	0.760759	0.923727	0.151999
NONMMUG033132	5.59225	5.84241	3.6833	3.57051	3.53768	3.14725	4.227	3.02799	0.0385275	0.0161553	0.00510993
NONMMUG045900	2.81055	2.3855	3.9708	3.54972	2.79426	2.08054	3.732	3.73825	0.905264	1	1
NONMMUG000075	0	0.226451	0.256282	0.708672	0.08936	0.485884	0.659309	0.572024	0.295194	1	0.038039
NONMMUG029986	0.0158046	0.0953558	0	0.599356	0.180006	0.123049	0.37716	0.130539	0.000250066	0.278184	0.00132975
NONMMUG007070	2.38178	3.33989	2.81863	3.36541	2.07548	3.7827	2.77493	1.45716	1	1	0.553288
NONMMUG003467	0	0.13894	0.287707	0.145928	0	0	0.306518	0.662016	1	1	0.520156
NONMMUG014014	0.644088	0.631864	1.15318	1.27	1.03932	1.07821	1.02928	1.45341	0.996334	1	0.424335
NONMMUG046388	0.514779	0.577211	0.639307	0.567491	0.792698	0.727696	1.21614	1.42203	1	0.900223	4.76474e-05
NONMMUG044309	0.946351	0.50824	0.816814	1.27664	0.553151	0.453459	0.64393	0.719948	0.728956	1	1
NONMMUG005203	1.3588	2.16042	2.38579	2.07575	1.4453	1.30584	1.14541	1.46655	1	1	0.575549
NONMMUG038659	4.01686	3.54193	1.38999	3.79759	2.08603	3.31178	5.54482	3.62659	1	1	0.358442
NONMMUG016455	0.826445	0.540086	0.84093	0.633268	0.799776	0.723917	1.03059	0.76684	0.978403	0.687017	1
NONMMUG013078	0	0	0	1.42822	0	0	0	0	1	1	1
NONMMUG027510	1.50241	1.42348	1.90657	1.72331	1.92921	1.91309	1.98072	2.00454	0.45069	0.219435	0.0261071
NONMMUG023106	0.287325	0.264356	0	0.561647	0	0	0	0.509069	1	1	1
NONMMUG006882	0.266082	0.189751	0.665011	0.557208	0.621017	0.270441	0.752364	0.819304	1	1	0.00618611
NONMMUG023971	1.0451	0	1.09093	0.522658	0.568029	0	1.67291	0.947248	1	1	0.66698
NONMMUG028674	2.08808	1.7898	1.27758	2.56011	1.78132	2.63055	1.85688	2.23467	1	1	1
NONMMUG020570	0.378528	0.68512	0.515492	0.358849	0.269448	0.613944	0.250902	0.108552	1	1	1
NONMMUG000274	1.94676	1.51423	1.72359	1.52695	2.06241	1.7017	1.17125	1.31474	0.764904	1	0.000921265
NONMMUG033099	2.58616	2.52945	4.5737	4.01997	2.48661	2.94022	4.53619	4.15389	0.364779	1	0.0627954
NONMMUG003373	1.04234	1.51999	0.798977	1.08239	0.593622	0.80059	0.785898	0.727108	1	1	1
NONMMUG036709	3.60261	3.66678	4.19134	4.23871	2.82242	3.05487	4.92621	4.85992	1	1	0.0412284
NONMMUG035897	17.4173	17.0555	15.694	15.024	16.0317	18.0828	16.9895	17.6209	1	1	0.928452
NONMMUG033347	1.29195	3.54469	2.656	3.12007	1.38659	3.40429	6.13561	3.39485	1	1	0.214186
NONMMUG044920	8.80553	15.9156	8.11998	7.44088	13.6891	13.5658	9.37559	10.8651	0.639378	0.550555	1
NONMMUG039635	0.468642	0.379819	0.441393	0.670281	0.660492	0.35246	0.626062	0.450463	0.99877	0.657717	0.105421
NONMMUG002841	0.763344	0.297952	0.967228	0.728322	0.632897	0.63719	1.10563	1.16344	0.944957	1	0.127053
NONMMUG042092	1.16932	0.932988	1.66319	1.64997	1.71958	1.50595	1.50405	1.6376	0.336255	0.221991	0.110858
NONMMUG011654	0.575022	0.438387	0.13527	0.248967	0	0.684101	0.21386	0.300517	0.514184	1	0.743385
NONMMUG040307	5.67159	4.21179	5.43532	5.05543	5.75644	4.26304	5.41384	6.25174	1	1	1
NONMMUG033768	3.78955	2.78805	2.98858	2.58411	2.34555	2.06344	3.58309	3.3536	0.818858	0.240993	1
NONMMUG023341	1.00648	0.750564	0.961242	0.538667	1.18739	1.12557	1.07471	0.709311	1	0.90047	1
NONMMUG028520	0.618632	0.576545	0	0	0	0	0	0	1	1	1
NONMMUG007672	0.393445	1.10957	0	0.494748	0	0.505422	0.261101	0.448501	0.0816235	0.0303823	0.926711
NONMMUG030743	0.820538	1.15272	0.647896	1.21703	0.902031	1.0376	1.06815	0.898692	1	1	1
NONMMUG006443	0.290638	0.345517	0.6283	0.57305	0.657838	0.42477	0.971664	1.07429	0.106699	0.289385	6.13637e-07
NONMMUG007274	0.896506	0.506093	0.80038	1.58825	0.956439	0.978838	0.554861	1.15331	1	1	1
NONMMUG023743	0.99751	1.15503	0.683367	1.14824	1.43083	0.797772	1.53727	1.1343	1	1	1
NONMMUG014578	0.268969	0.300365	1.02316	0.717102	0.821135	0.578423	0.3581	0.849998	0.00177355	0.197729	0.368086
NONMMUG034939	0.204511	0.234764	0.355525	0.460105	0.496249	0.446406	0.621584	0.516534	0.646908	0.24596	0.0185305
NONMMUG017676	0.477106	0.0503839	0.444296	1.0758	1.27338	0.668729	0.507871	0.607758	1	1	1
NONMMUG023935	0	0.142211	21.6097	23.2853	25.4216	31.584	53.4455	50.2905	1.50703e-50	2.14552e-57	1.8438e-107
NONMMUG020744	0.712432	0.681162	1.49611	0.824244	0.729144	0.631296	0.983197	0.963154	0.6103	1	0.879017
NONMMUG003090	5.37845	6.4339	7.42116	7.53569	4.90423	7.75668	6.00353	5.70416	1	1	1
NONMMUG042451	1.42154	0.501572	1.13876	0.729164	0.913852	0.644063	1.26914	1.00966	1	1	1
NONMMUG009533	0.522517	0.465521	1.15603	0.774199	1.15214	0.995001	1.44313	1.36136	0.103155	0.00955356	4.39631e-07
NONMMUG019683	6.69887	4.6195	4.45586	3.82221	4.26662	3.55874	5.29859	5.04224	1	1	1
NONMMUG014902	2.1425	2.60201	2.23329	3.01814	1.77533	2.60668	2.36206	2.41749	1	0.750806	0.543816
NONMMUG013062	5.48303	4.34962	6.89023	6.10489	6.44013	6.94832	9.98488	9.84359	1	1	0.13997
NONMMUG000831	1.65763	2.1468	3.29555	3.34059	2.5399	1.93105	3.61854	3.41484	0.0226305	1	0.00320562
NONMMUG010282	1.21724	1.08578	1.33134	0.811201	1.13153	1.23224	1.306	1.13098	0.224997	0.374818	8.65663e-09
NONMMUG032767	0.83837	0.126681	0.571429	0.531526	0.447943	0.68162	0.418367	0.482272	1	1	1
NONMMUG029863	4.84984	3.68516	6.19412	5.96687	6.08104	4.50897	5.98177	5.61542	0.905264	0.802597	0.506892
NONMMUG003512	0.182128	0.162538	0.211026	0.192677	0.165695	0.198651	0.377082	0.63479	1	1	0.0854941
NONMMUG039580	2.00218	1.11234	0.831941	1.58662	0	0	0.842581	1.43775	1	1	1
NONMMUG033216	0.293845	0.0524722	0.476776	0.707779	0.343144	0.392872	0.710456	0.395836	0.0733853	0.772492	0.0728554
NONMMUG000819	1.65354	3.61872	0.695818	2.27472	1.10302	0.845847	0.513885	0	0.655726	0.0649748	4.14754e-07
NONMMUG002415	0	0	0	0.551057	0	0	0	0.24974	0.961144	1	1
NONMMUG042850	1.85703	2.52837	3.64104	3.32736	3.85109	3.69814	3.82816	5.10056	1	0.695366	0.58302
NONMMUG039350	0	0	0	1.69082	0	0	0.602164	0.510761	1	1	1
NONMMUG003106	0.511842	0.921164	1.21615	0.720789	0.726919	1.2354	0.50297	1.01814	1	1	1
NONMMUG031890	75.961	130.984	58.2913	98.2627	59.1802	100.862	82.1719	75.6484	0.802191	1	0.0790812
NONMMUG009117	1.32589	1.3617	1.72456	1.66695	1.91169	1.71871	2.24729	1.55712	0.851352	0.590364	0.81968
NONMMUG027227	0.142995	0.259397	0.146232	0.13609	0	0.558382	0.142846	0.493895	1	1	1
NONMMUG003796	2.14991	1.87697	2.82368	1.60735	2.31353	2.41177	1.85571	2.41282	1	1	1
NONMMUG025803	1.37848	1.20004	1.56522	2.77057	1.41767	1.77012	1.52679	2.22334	0.500233	1	0.407196
NONMMUG008287	0.601154	0.301474	0.875649	0.815933	0.717514	0.66245	0.688332	0.788976	0.145155	0.649014	0.403411
NONMMUG007804	0.931073	0.922619	1.89731	1.48876	0.892975	1.08034	2.20078	1.74928	1	1	0.165581
NONMMUG007122	1.02603	0.705376	1.66813	1.52194	1.8826	1.05988	1.56758	1.52703	0.148494	0.417876	0.0412166
NONMMUG020077	3.64242	3.62293	6.00487	5.14382	5.91776	5.97308	6.97577	6.39575	0.36921	0.172402	0.00358162
NONMMUG038497	0.249657	0.222771	0.227783	0.25415	0.529939	0.500262	0.458178	0.692963	1	0.0764449	0.0314905
NONMMUG042618	8.33938	20.27	12.0108	19.6989	7.0037	18.8765	17.7863	17.7267	1	1	1
NONMMUG023154	0.538061	0.369882	0.747534	0.511019	0.554429	0.585669	0.577549	0.748379	1	1	0.638135
NONMMUG001820	2.69597	2.78225	1.66041	2.45784	2.12224	2.89499	1.3269	1.6745	0.665623	1	0.012516
NONMMUG033777	0.132358	0.118785	0.0672946	0	0.0704105	0.0636548	0.517411	0.393235	1	0.821804	0.706247
NONMMUG030847	0.946874	0.758309	1.85466	2.14929	1.73346	1.80968	2.59172	2.80599	0.00839096	0.0353616	2.01148e-07
NONMMUG034289	0	0	0.258898	0.48849	0.270208	0	1.28883	0	1	0.86432	1
NONMMUG004096	0.528111	0.791257	0.792133	0.839873	0.874182	0.926519	0.774522	1.17169	1	1	0.965646
NONMMUG026539	0.330106	0.392581	0.513015	0.468103	0.303586	0.377764	0.446021	0.517951	1	1	1
NONMMUG002966	2.23699	1.87949	1.50831	1.78258	1.86344	1.53243	1.48212	1.82983	0.764904	0.741186	0.163763
NONMMUG007587	13.2002	12.7238	12.8924	10.956	11.7864	11.2258	13.1176	12.5523	1	1	0.804984
NONMMUG027252	1.01568	0.625017	0.35061	0	0.731182	0.678963	0	0.301896	0.576435	1	0.25496
NONMMUG042390	0.232275	0.22821	0.479617	0.276037	0.563339	0.142326	0.432084	0.322577	1	1	0.513897
NONMMUG018349	2.35975	1.72251	2.94774	2.55815	3.66793	2.84237	3.06112	3.46753	1	0.959763	0.542764
NONMMUG036822	24.2423	19.3969	13.8186	18.7488	14.9143	15.7878	14.8195	18.2253	0.198368	0.143946	0.0627954
NONMMUG006160	0.418155	0.373801	0.617189	0.652844	0.767162	0.58183	0.552811	0.577199	0.897727	1	1
NONMMUG025722	3.91192	3.59209	1.63693	1.33112	1.87908	1.8551	0.844634	0.555899	1.26158e-07	0.00205439	4.16726e-26
NONMMUG007727	4.46101	2.92197	2.58246	2.45115	3.02239	3.7781	1.69463	3.21052	0.366133	0.862376	0.0495627
NONMMUG007138	0.738597	0.265425	0.526031	0.55321	0.314472	0.569191	0.578731	1.50729	1	1	0.160393
NONMMUG030537	0.438602	0.406751	0	0	0.950968	0	0	0.395057	1	1	1
NONMMUG014057	0.974608	0.684313	1.32551	1.43116	1.15503	1.26025	1.07119	1.02074	1	1	0.701814
NONMMUG004606	2.44038	2.92849	0.852274	1.25533	1.95718	1.65657	0.524137	0.456355	0.000280419	0.356096	8.68224e-22
NONMMUG006282	0.549642	0	0	0	0	0	0.369991	0.159521	0.525796	0.629437	1
NONMMUG003205	0.255031	0.413654	0.376008	0.428944	0.516684	0.729791	0.492426	0.584793	1	1	1
NONMMUG039307	1.46141	0.986874	1.31215	1.20427	1.1294	0.982234	1.54357	1.22908	1	1	1
NONMMUG030723	3.69766	10.6008	3.39968	9.18143	3.55685	6.57237	7.30718	5.86148	1	1	1
NONMMUG033507	10.6774	9.64884	8.03911	7.97576	7.8945	7.40701	5.42562	6.5963	0.2801	0.229361	0.00071783
NONMMUG020122	0.761841	0.776175	1.01087	0.720673	1.13538	0.846978	1.50388	1.53862	1	1	0.213072
NONMMUG010157	10.289	13.2197	21.8632	27.7275	17.218	22.0588	27.254	28.6574	0.00198972	0.127338	6.84732e-06
NONMMUG000122	0.737805	0.342558	0.35914	0.355439	0.84593	0.422775	0.428142	0.397568	1	1	1
NONMMUG030027	0.911217	0.613929	1.10812	1.19801	1.95515	1.38989	1.50403	1.27605	0.773587	0.102232	0.202439
NONMMUG022733	0.322352	0.192528	0.491224	0.300359	0.342708	0.206203	0.418553	0.500263	0.950734	1	0.540496
NONMMUG027813	1.89874	3.04609	1.07576	1.39316	1.12493	1.63592	1.85194	1.2361	0.0753218	0.169256	0.00150369
NONMMUG036573	0.603699	1.654	1.2399	1.06634	1.07902	2.18259	1.22461	1.40649	0.988264	1	0.245977
NONMMUG005517	13.3807	10.1314	12.7999	11.8901	11.4736	10.7933	7.3806	6.98181	1	1	0.00528649
NONMMUG043321	1.25225	0.568886	1.4421	1.79309	2.17664	2.14461	1.56949	1.21996	1	0.996273	0.595589
NONMMUG024307	2.93647	5.50631	1.55473	4.50861	0	0	0	4.09178	1	1	1
NONMMUG005103	0.272605	0.123519	0.13932	0.647608	0.145624	0.265794	0.271813	0.822672	1	1	0.237334
NONMMUG021875	0.0742985	0.107207	0.713988	0.546595	0.359926	0.217413	0.442369	0.375834	0.141408	0.383664	0.97259
NONMMUG025210	4.75201	4.8726	1.60968	2.72378	2.44695	2.11108	1.76236	1.40641	6.14729e-06	0.0014421	6.15217e-13
NONMMUG012854	0.168434	0.201265	0.0570484	0.157032	0.477589	0.323385	0.492414	0.523071	1	0.793968	0.101602
NONMMUG036086	0.268142	0.159452	0.271778	0.247999	0.497951	0.383592	0.603888	0.507162	1	0.220181	0.0242965
NONMMUG038085	0.832419	0.794593	1.21495	1.36751	0.922671	1.03353	1.1553	1.22719	0.221167	1	0.160246
NONMMUG030311	234.815	446.433	185.562	371.407	177.062	338.567	214.59	220.397	0.959415	0.986165	0.00920234
NONMMUG040151	0.312493	0.309487	0.580461	0.384906	0.184172	0.264658	0.265081	0.466486	0.169659	1	1
NONMMUG026543	1.17354	1.3689	1.34959	1.3568	0.886104	1.11926	0.936707	1.32804	1	0.717097	0.656234
NONMMUG013725	0.31668	0.205619	1.05096	1.12001	0.947414	1.26456	0.862969	1.06635	1.6962e-05	1.81108e-05	2.1342e-05
NONMMUG031667	1.14477	1.36383	1.16136	1.41583	1.39988	1.72449	2.15039	1.78371	1	1	0.633687
NONMMUG011523	2.21318	2.48676	2.17833	3.03178	1.36559	3.73581	3.23018	2.80316	1	1	1
NONMMUG034763	1.46538	1.73011	7.55084	8.49107	3.94189	3.91576	7.48662	7.2321	4.04299e-09	0.178015	2.28266e-09
NONMMUG015418	0	0	0.960788	0	0	0.936932	0	0	1	1	1
NONMMUG030543	0.268269	0.787991	0.311118	0.320213	0.284949	0.366631	0.371579	0.387964	1	1	0.139804
NONMMUG041665	0.295793	0.131738	0.2871	0.181952	0.365982	0.305016	0.569384	0.310124	1	0.874557	0.155542
NONMMUG017622	6.50527	5.35528	3.56665	4.19056	2.79296	3.00041	2.86976	3.60966	0.529615	0.615888	0.00362996
NONMMUG007314	0.788857	0.621279	0.908531	0.784955	0.843539	0.935041	0.192826	0.96299	1	1	1
NONMMUG034925	28.4148	40.7393	21.0887	27.3521	24.0711	28.1538	19.9907	21.8637	0.347637	0.663252	0.00385393
NONMMUG012816	0.866849	0.631371	2.30994	1.49509	1.67065	1.19117	1.92074	1.80786	0.350524	1	0.406357
NONMMUG017376	1.2023	1.08502	1.22746	0.909189	1.03017	0.931223	0.838012	0.929085	1	1	0.68936
NONMMUG011106	0	0.202715	0.455597	0.642694	0.237831	0	0	0	0.815903	1	1
NONMMUG016411	0.275958	0.331405	0.374861	0.345984	0.490089	0.533546	0	0	1	1	0.049176
NONMMUG022757	0.387232	0.22351	0.623376	0.779567	0.386756	0.369336	0.659647	0.651093	0.0291515	1	0.0331475
NONMMUG011664	0.212944	0.381926	0.247368	0.397503	0.323553	0.292297	0.356213	0.56742	1	1	1
NONMMUG005521	4.58356	3.30689	4.48635	4.65498	5.24544	3.81432	2.84102	2.37988	1	1	0.0091541
NONMMUG007594	2.11823	1.23154	0.988988	1.92197	1.15667	0.549699	0.832055	0.968808	1	0.613964	0.0247229
NONMMUG015900	0.239498	0.541376	0.489003	1.02016	0.596021	0.465565	0.713062	0.925888	1	1	0.495668
NONMMUG045105	0.833898	0.70639	0.623114	0.719209	1.44992	1.08031	0.65812	0.917572	0.21838	1	0.000548897
NONMMUG018137	1.71604	0.526235	0.590622	1.11793	0.616189	0	0.590883	0.253319	0.498606	0.0889099	0.0265164
NONMMUG013672	0.355448	0.762743	0.56732	0.276003	0.701672	0.734921	0.395253	0.343637	1	0.996567	1
NONMMUG036337	0.415209	0.538444	0.267738	0.401145	0.220257	0.161886	0.363968	0.42803	0.980141	0.118379	0.850964
NONMMUG013164	0.930768	0.580345	1.20882	1.41393	1.03478	0.842989	0.951999	0.883705	0.556156	1	1
NONMMUG034996	0.489869	0.482435	0.646738	0.364747	0.885116	0.657452	1.04809	1.65694	1	0.895323	0.00440335
NONMMUG027088	4.19069	4.45439	5.18678	4.31702	4.67373	4.17641	5.37736	4.75864	1	1	1
NONMMUG036062	0.537638	0.0970606	1.09675	0.202975	0.688109	0.834126	1.16976	1.19763	0.805647	0.256074	0.0100847
NONMMUG006134	0	0	1.18515	0.56851	0.616972	0	0	0	0.110055	0.757332	0.0536866
NONMMUG005753	0.26132	0.35174	0.797123	0.54937	0.486525	0.565448	0.063831	0.221781	0.746828	1	0.337693
NONMMUG002456	16.1446	17.3143	10.3592	12.3025	6.11921	13.2626	11.5947	10.2737	0.195539	0.311879	0.0193643
NONMMUG043295	0.84099	0.601062	1.16023	1.12304	1.10736	0.900268	1.00975	1.13396	0.859602	1	1
NONMMUG043328	0	0.542839	0.478352	0.0628146	0.0714991	0.258591	0.394149	0.342327	1	1	1
NONMMUG030717	0.673509	0.932422	0.512428	0.66256	1.45844	0.675228	1.40389	2.09476	1	1	1
NONMMUG005442	2.54762	1.92039	2.47129	3.88826	2.95546	2.7245	3.27422	3.38502	0.594646	0.923284	0.298798
NONMMUG012481	0.0738114	0.131718	0.349183	0.29598	0.23501	0.258225	0.64159	0.807019	0.133822	0.377252	7.59795e-09
NONMMUG017801	3.65848	3.605	4.57939	3.51807	2.4859	2.70114	4.23296	5.63168	1	0.527826	1
NONMMUG015833	3.75824	4.24553	3.05752	4.76954	2.63572	4.16965	4.08744	4.60322	1	1	1
NONMMUG033643	0.921149	0.694436	0.984681	1.26329	1.54581	0.557662	0.707131	0.614875	1	1	0.688893
NONMMUG041437	1.95799	2.09187	2.05569	1.7367	1.4843	1.41755	1.71719	1.63315	0.350084	0.118379	0.00391009
NONMMUG025472	0.61698	1.11014	0.549403	0.432334	0.328426	0.664322	0.82895	0.656654	1	0.678399	0.998906
NONMMUG036758	0.71784	0.327004	0.552027	0.723506	0.46702	0.106173	0.362061	0.461266	1	1	1
NONMMUG016091	0.161187	0.201563	0.42508	0.866676	0.684587	0.677684	0.37443	0.271588	0.0283935	0.00125465	0.956451
NONMMUG033712	1.32261	1.44162	1.30048	1.26715	1.75637	0.791266	2.0054	1.39563	1	1	1
NONMMUG028945	0.378369	0.706862	0.488526	0.57427	0.694019	0.756271	1.39916	1.1307	1	1	0.0605511
NONMMUG006057	16.5198	12.9261	19.3387	23.8414	16.1365	16.8328	13.91	12.7431	1	1	0.0991733
NONMMUG010868	0.911736	0.725745	0.463018	0.377294	0.592249	0.388583	0.887094	0.771255	0.714606	1	1
NONMMUG013943	2.2978	0.841735	1.89136	2.00289	0.493617	0.682584	0.938461	1.00884	1	1	0.27178
NONMMUG032532	6.19666	4.71143	8.32998	9.71209	8.55661	8.56677	11.1963	10.7846	0.106213	0.258603	0.00198594
NONMMUG015015	0.612525	0.0499003	0.509207	0.726727	0.592073	0.213802	0.759594	0.660198	1	1	0.9151
NONMMUG005629	0.692772	0.562479	1.05396	0.758863	0.802415	0.6017	0.975115	0.477441	0.827761	1	1
NONMMUG001965	0.446223	0.307476	0.698864	0.618753	0.49498	0.309379	0.450007	0.528315	0.43474	1	1
NONMMUG032496	0.115479	0.172062	0.468741	0.643276	0.449756	0.810173	0.783795	0.422164	0.16228	0.108676	0.0564975
NONMMUG000863	1.80519	2.56431	1.23579	0.772887	1.29055	1.38425	1.62722	2.45302	1	1	1
NONMMUG040331	0.807487	0.671104	0.64937	0.696226	0.620702	0.824091	1.18435	1.14832	1	1	0.135123
NONMMUG017906	0.432393	0.780668	0.992359	1.73469	0.807083	0.943477	0.53462	0.833638	1	1	1
NONMMUG023351	0.631924	0.188683	0.267471	0.392441	0.335893	0.353629	0.563929	0.445663	1	1	1
NONMMUG009927	2.42869	0.883257	2.81872	1.39269	1.73245	1.58605	3.25161	3.08814	1	1	1
NONMMUG024335	0.730101	0.223144	0.250621	1.41749	1.04637	0.482867	0.249232	1.07088	1	1	1
NONMMUG028426	0.522548	0.48591	1.09093	0.522658	0.568029	2.12213	0	0	1	1	0.635298
NONMMUG044451	0.731946	0	0	0.361235	0.395653	0	0.383163	0	1	1	0.344502
NONMMUG022513	18.5589	20.1791	14.247	16.7954	10.1122	12.6111	13.9836	12.4033	0.0528849	0.0328502	0.002436
NONMMUG028862	2.02502	2.4021	2.70776	3.2005	2.55083	3.96249	4.34099	4.02661	0.904731	0.733139	0.00780454
NONMMUG034512	1.10838	0.607491	0.250373	0.344898	0.458472	0.650924	0.420697	0.156648	0.0175923	0.490393	0.00209107
NONMMUG019770	2.15951	2.52706	1.30269	0.943976	1.55635	1.82165	0.69893	0.968767	0.000966791	0.370248	9.72133e-11
NONMMUG033716	0.347852	0.437257	0.212282	0.52055	0.444201	0.200883	0.340283	0.354599	1	1	0.214014
NONMMUG022003	3.00158	2.31962	6.93521	5.29018	4.90449	4.9024	5.01834	5.11102	0.00143435	0.05747	0.00445502
NONMMUG035078	1.12325	0.470181	1.12845	0.980557	1.13494	0.907292	1.21406	1.95045	1	0.807737	0.0344185
NONMMUG008259	0	0	0	0	1.29306	0	2.60853	0	1	1	1
NONMMUG042669	1.69156	0.698359	1.25907	1.02695	2.30247	0.60167	0.770365	0.931632	1	1	1
NONMMUG043859	8.36373	9.08628	6.70215	8.53369	6.02279	6.73046	5.76934	6.84451	0.890656	0.44285	0.00868206
NONMMUG028032	0.363075	0.081224	0.506861	0.379839	0.675169	0.478246	0.749557	0.728583	0.807345	0.445735	0.0837764
NONMMUG027741	9.99979	12.2219	9.82812	12.0538	9.76494	11.578	11.8042	9.80028	1	1	1
NONMMUG032943	0.547851	0.440489	1.13506	1.0964	0.995495	1.28606	1.78365	1.90992	1	1	0.0656975
NONMMUG015031	2.11674	1.47873	0.688419	0.620364	0.239575	2.11752	1.08701	1.68679	0.355004	0.73128	0.483308
NONMMUG041995	1.59043	2.84984	0.380829	0.924803	2.12018	6.46888	0.674292	0.489927	0.028725	1	0.00282088
NONMMUG002643	1.53696	0.717866	0	1.06455	0	0.180128	0	0	1	0.909894	1
NONMMUG011718	2.35055	2.30036	3.03019	2.74416	2.76079	2.74257	2.79776	2.34066	1	1	1
NONMMUG041723	0.560004	0.793578	0.66339	1.38913	1.04146	0.849618	0.634959	0.552181	0.059538	0.312529	2.82209e-07
NONMMUG027602	22.1333	19.1197	19.405	17.2292	20.4896	18.5853	8.92098	9.44466	0.901223	1	6.10591e-12
NONMMUG006505	28.1661	65.519	27.3444	61.655	22.609	53.9363	50.6503	43.5717	1	1	1
NONMMUG029297	0.560459	0.278073	0.600008	0.346289	0.859518	0.862624	0.753192	0.681852	1	0.205681	0.485347
NONMMUG043961	0.591101	0.369446	0.449577	0.520247	0.313763	0.197583	0.571691	0.622107	1	0.3152	1
NONMMUG037616	4.79048	6.22333	5.06831	6.4972	2.84683	5.78896	3.99104	4.09013	1	1	0.143463
NONMMUG004142	0.413603	0.460831	0.541278	0.318393	0.420487	0.213452	0.531509	0.289409	0.190775	0.110961	0.230158
NONMMUG034687	6.51242	5.01578	4.50161	6.78211	3.91075	6.90731	10.5996	5.17557	1	1	1
NONMMUG009365	0.586177	0.56173	1.31746	1.0504	0.978613	0.561157	0.690821	0.671637	0.719503	0.890427	1
NONMMUG009777	0	0.577926	0.325519	0.607336	0.5102	0.622564	0.797496	0.413202	1	1	1
NONMMUG005214	1.4206	0.754077	1.17586	0.882221	1.11868	0.90854	1.22932	1.24677	1	1	1
NONMMUG001015	1.87911	1.63539	1.75595	1.47926	1.57597	1.4149	1.47304	1.46689	1	1	0.0204373
NONMMUG007087	3.55811	5.22419	1.72898	3.32653	1.54876	2.24951	2.00523	4.11466	0.0412516	0.0162653	0.384407
NONMMUG019621	1.1515	1.0012	1.26	1.96553	1.38337	1.04199	1.26049	1.09727	1	1	0.88341
NONMMUG012592	1.94948	1.04956	1.51965	1.5785	2.00484	0.499914	2.60289	1.70953	1	1	0.586255
NONMMUG004074	39.6748	42.426	25.9359	29.0156	22.4949	23.2682	28.4008	29.1917	0.0737174	0.0251971	0.00559942
NONMMUG044295	7.01991	5.76738	5.71676	4.69883	6.80259	5.28089	5.09934	4.35821	1	1	0.0658205
NONMMUG010043	0.468395	0.567406	0.15982	0.29806	0	0	0.156531	0.675972	0.878061	1	1
NONMMUG019743	0.842869	0	0	0	0.137293	0	0	0	0.714657	1	0.766078
NONMMUG029882	4.45363	3.72921	7.80952	7.82074	6.69747	7.12422	5.99433	6.18135	0.0184678	0.0679913	0.171482
NONMMUG022553	6.469	12.2982	6.41351	11.8543	7.20953	9.50269	12.7486	14.7508	1	1	0.604027
NONMMUG030408	6.18552	7.19459	5.84708	5.48455	5.22648	8.55692	2.48459	7.05339	0.08064	0.711309	0.00149067
NONMMUG008789	0.668586	1.03562	0.926703	0.510559	1.48686	0.934409	0.889631	1.33982	1	1	1
NONMMUG001292	1.1493	0.793067	4.74713	3.22947	2.63105	2.72263	4.60161	5.21796	0.0491307	0.0305201	1.63176e-05
NONMMUG043610	0.268283	0.563627	0.182183	0.84039	0.285832	1.0369	0.703854	1.0683	1	1	0.097095
NONMMUG017253	18.8599	13.016	13.6916	12.2072	11.8871	11.0809	19.0122	17.3825	0.680796	0.687779	1
NONMMUG005019	0.188854	0	0.19377	0	0.202387	0.185846	0.572886	0.493835	1	1	0.410333
NONMMUG022621	0.0841324	0.756942	0.513986	0.631702	0.269167	0.568468	0.578523	0.501926	1	1	1
NONMMUG029417	1.14774	0.95163	1.14271	0.912061	0.91868	1.01736	1.20422	1.33655	1	1	1
NONMMUG022747	0.275283	0.26859	0.540893	0.823531	0.442944	0.513674	0.983167	0.860813	0.069971	0.468777	3.68141e-05
NONMMUG003493	0.467742	0.544229	0.759907	0.609155	0.845025	0.268922	0.727356	0.711594	1	1	1
NONMMUG034130	0.572625	0.306262	0.637434	0.570098	0	1.52954	0.0507777	0.266093	1	1	0.378802
NONMMUG021202	0.259279	0.464448	0.474064	0.386371	0.275621	0.596866	0.555187	0.526531	1	1	1
NONMMUG008125	0.304699	0.747071	0.385946	0.492784	0.202046	0.344859	0.404003	0.351931	1	0.515538	0.811384
NONMMUG031086	1.42349	0.785671	1.17575	1.39076	2.14667	1.13555	1.76411	0.504231	0.931127	1	0.337317
NONMMUG018932	10.0524	11.9976	12.9014	13.7444	10.9363	10.5219	7.50491	7.52579	1	1	0.00149067
NONMMUG012983	0.418375	0.187828	0.496461	0.456538	0.445219	0.402695	0.40929	0.770079	0.537858	1	1
NONMMUG007620	0.899949	1.51301	1.44469	1.09754	1.51023	1.37687	1.53494	0.995984	1	1	0.896566
NONMMUG039267	0.294101	0	0	0	0.633876	0.293572	1.21706	0.782339	1	1	0.0127131
NONMMUG013959	0.52259	0.0520517	0.708104	0.704077	0.432238	0.278812	0.226462	0.6396	0.573418	1	1
NONMMUG015159	0.109669	0.196532	0.222847	0.15332	0.058301	0.105253	0.587576	0.185715	1	1	0.528037
NONMMUG031428	1.61037	1.12069	1.26501	0.704227	1.19024	2.53043	1.72316	2.66295	1	1	0.607149
NONMMUG027714	7.43932	7.11944	9.15059	7.56622	6.91101	7.15731	9.13616	7.10276	1	1	1
NONMMUG011897	0.120136	0.127072	0.563456	0.402693	0.255415	0.000117708	0.161224	4.49619e-05	1	0.672355	0.976415
NONMMUG007155	1.26124	1.10059	1.92713	1.69344	0.928976	1.10507	2.19089	1.78513	0.891924	1	0.642447
NONMMUG003997	0.424212	0.393186	1.32342	1.68456	1.37893	0	2.68616	4.19779	0.0418518	1	6.94526e-08
NONMMUG007696	3.27844	2.25502	2.40828	2.75449	2.71897	2.72128	2.88939	3.23784	1	1	0.498554
NONMMUG028272	0.975197	0.851497	2.16185	1.8218	2.15567	1.37516	2.13621	2.18507	0.0174333	0.164079	0.000144465
NONMMUG004379	1.22714	0.27863	1.09889	0.877959	0.328093	0.45009	0.153671	0.530983	1	1	1
NONMMUG001402	33.8983	28.9397	21.8792	25.6077	20.101	22.1413	21.4784	22.4759	0.435733	0.172402	0.00636863
NONMMUG015854	0.450024	0.54473	0	0.28598	0	0.58652	0.150141	0.518895	1	1	0.241277
NONMMUG033947	0.736161	0.691375	1.93375	1.49447	1.48205	1.03948	1.64349	1.97537	0.0032305	0.106721	4.01299e-06
NONMMUG038221	9.4892	9.6598	10.2707	10.1158	10.1018	9.42594	7.58141	8.91158	1	1	0.274909
NONMMUG001032	0.447683	1.24594	0.466012	0	0.485485	0.452673	0.473835	0	1	1	0.34101
NONMMUG002198	0.32964	0.244735	0.417373	0.316937	0.597275	0.274625	0.449643	0.380291	0.905264	0.530551	0.509211
NONMMUG004619	0.751371	0.641991	1.7231	1.30238	1.24876	1.0302	1.32818	1.3487	0.0981561	0.687946	0.049176
NONMMUG019266	0.70056	0.896729	0.964643	0.680458	1.27681	1.02702	1.07362	1.16158	1	0.890628	0.659882
NONMMUG021330	0.906147	0.5493	1.72612	1.12191	1.42277	1.32978	1.62483	1.61335	0.165923	0.0847515	0.00275716
NONMMUG019861	0.400787	0.368951	0.649525	0.641153	0.765136	0.648669	0.668821	0.672483	0.279619	0.118327	0.100233
NONMMUG038775	0.335605	1.28322	0.939702	1.3386	1.07232	0.890787	1.73069	1.14405	1	1	0.961628
NONMMUG041606	1.20562	1.41226	0.779761	0.411928	1.46454	1.19041	1.32258	1.03493	0.11224	1	0.533232
NONMMUG017390	1.1217	0.820168	2.04935	1.30722	1.41838	1.36478	0.964156	1.27855	0.877321	1	0.904708
NONMMUG015969	0.689583	0.844545	1.25763	0.947798	1.33515	1.11611	1.33296	1.36421	0.646319	0.286886	0.0325983
NONMMUG000681	0.521172	0.133097	0.453276	0.380065	0.474463	0.32045	0.324743	0.251175	1	1	1
NONMMUG031928	0.281203	0.229961	0.190027	0.108394	0.746058	0.290595	0.452499	0.413774	1	0.514613	0.181277
NONMMUG012804	54.5401	59.1509	68.7567	92.7188	60.7355	68.4143	52.0588	55.6451	1	1	0.788371
NONMMUG007823	0.578885	0.73016	0.690875	0.75795	1.20534	0.488239	0.593566	1.01404	1	1	1
NONMMUG042628	4.15972	4.66665	2.27561	4.20722	1.94707	2.8496	3.70603	5.29517	0.936594	0.375522	1
NONMMUG014601	0.55136	0.418336	0.614958	0.689269	0.556003	0.342138	0.692842	0.580026	1	1	1
NONMMUG038789	1.31814	1.6271	2.29259	1.45674	1.7953	0.856045	1.04059	1.48517	1	1	0.347281
NONMMUG016673	15.4933	16.1634	14.7671	13.4581	14.8446	16.6787	14.7413	13.3429	1	1	0.281972
NONMMUG030465	0.443045	0.608146	0.683395	0	0.237831	0.219091	0.451519	0.388483	1	1	1
NONMMUG021320	0.229845	0.21655	0.767542	0.507024	0.0687654	0.248618	0.237686	0.205753	1	1	1
NONMMUG012048	13.4634	12.741	18.3345	19.1535	18.2037	15.6488	22.7725	23.1925	0.598306	1	0.00316848
NONMMUG034272	0.817484	1.27655	0.79989	1.19718	0.803696	0.734017	0.917919	1.10215	0.914623	1	1
NONMMUG019135	0.432137	0.526865	0.717621	0.693115	0.500762	0.82697	1.143	1.49167	1	0.993567	0.00312976
NONMMUG005047	0.738669	0.51282	0.332873	0.430659	0.696965	0.652922	0.951961	0.920934	0.316533	1	0.513545
NONMMUG005682	2.92446	2.4382	6.54674	5.15909	6.60785	5.64143	6.0347	5.42446	0.00442602	0.00159906	0.00017286
NONMMUG028022	0.211491	0.139401	0.492649	0.653463	0.408842	0.307906	0.392215	0.848309	0.173676	0.887023	0.125777
NONMMUG017383	0.455744	0.349072	0.369785	0.353296	0.447357	0.333723	0.210501	0.597407	1	0.911497	0.320353
NONMMUG035354	0.217609	0.19906	0.671146	0.420596	0	0.430194	0.221571	0	1	1	1
NONMMUG042721	0.308622	0	0.63816	0.907573	1.66408	1.23419	0.640255	0.548369	1	0.434798	1
NONMMUG010962	3.06044	2.82617	1.42659	1.90178	1.57296	4.42167	1.07842	1.1104	0.0301707	1	6.02072e-09
NONMMUG012478	0.309191	0.643805	0.653049	0.548541	0.857768	0.418019	0.796582	0.81948	1	0.947291	0.431982
NONMMUG000692	35.9114	41.4962	59.543	74.6986	47.0202	74.069	81.3927	82.5871	0.0248903	0.0675074	4.09537e-07
NONMMUG039216	1.94544	1.91582	1.92626	2.03683	2.73965	1.5385	2.27012	1.43933	1	1	1
NONMMUG031185	0.339805	0.535078	0.346013	0.23924	0.452419	0.0820108	0.25041	0.434489	0.00559076	0.994902	0.158846
NONMMUG014334	0	1.77247	2.99307	1.47265	2.70219	0.517966	0	0	0.865103	1	0.833351
NONMMUG016115	24.332	17.4802	31.9197	24.6125	23.3025	24.8022	32.8633	32.0095	1	1	0.177427
NONMMUG039939	21.7598	22.2476	14.5329	16.2627	13.1319	13.0151	11.9748	12.4437	0.0759712	0.0200568	8.17945e-08
NONMMUG003890	0.329631	0.333212	0.579094	0.447103	0.582978	0.586784	0.572626	0.387901	0.76642	0.232348	0.518792
NONMMUG035587	0	0	3.75444	2.69127	0	0	0	0	0.000585313	1	1
NONMMUG043749	1.95328	1.9241	2.00039	1.40036	2.78679	0.956834	1.96179	2.54054	1	1	1
NONMMUG037592	34.3405	46.4569	33.8161	44.0336	30.9149	35.6332	29.2448	28.4803	1	0.361151	0.0105697
NONMMUG017423	1.6874	2.14886	3.20096	3.30161	2.68733	2.44793	4.26334	3.43471	0.162732	1	0.00795704
NONMMUG028030	0.529829	0.408108	0.308079	0.425374	0.0805748	0.218813	0.148345	0.0643864	1	0.284489	0.133663
NONMMUG019738	0.621113	0.160323	0	0	0	0	0.175174	0	0.0427976	0.323986	0.413223
NONMMUG016818	0.311336	0.279255	0.253193	0.75578	0.596097	0.359078	0.668638	0.528096	1	0.944173	0.277465
NONMMUG028266	0.218683	0.336809	0.463363	0.532909	0.696076	0.530625	0.632775	0.684809	1	1	1
NONMMUG023149	2.72086	2.31355	2.68037	3.15993	3.24203	2.76804	1.98387	2.54801	1	1	0.510694
NONMMUG004239	10.326	8.58215	13.0253	12.6227	7.82014	9.00266	8.56256	8.06912	0.785081	1	0.350328
NONMMUG036710	0	0.10217	0.230814	0.10689	0.241337	0.329365	0.448129	1.16425	1	0.994902	0.0301049
NONMMUG038873	0	0.330541	0	0.352764	0	0.718627	0.374056	0.639359	0.479551	1	1
NONMMUG038311	9.52894	9.50111	8.72595	7.60192	7.17023	6.86387	9.33873	9.09015	0.717629	0.342706	0.361484
NONMMUG023612	1.05811	0.701869	1.54997	1.73153	1.43517	1.16813	2.01231	1.20355	0.0663447	0.574675	0.166189
NONMMUG013495	0.470354	0.666833	0.981894	0.768648	1.11604	0.76601	0.320941	0.37257	0.840642	0.39551	0.204859
NONMMUG036497	0.502629	0.341128	0.385015	0.59555	1.20749	0.489087	0	0.648561	1	0.879244	1
NONMMUG035660	3.58358	3.15041	3.66481	3.28185	2.85544	3.3335	2.92721	2.53923	1	1	0.294455
NONMMUG011162	0.373136	0.675197	0.508083	0.82504	0.398373	0.846989	0.370804	0.534818	1	1	0.909596
NONMMUG009557	0.96819	0.200109	0.568153	0.457596	0.594406	0.697347	1.12487	0.68277	1	1	0.906844
NONMMUG010852	0.306605	0.228007	0.233127	0.331085	0.271184	0.268209	0.56772	0.62331	1	1	0.058552
NONMMUG011552	0.40869	0.312706	0.547879	0.310128	0.466776	0.109049	0.331641	0.4104	1	1	1
NONMMUG033026	0.151585	0.33876	0.230726	0.351784	0.28176	0.362508	0.587817	0.543428	1	1	0.3043
NONMMUG037917	1.2363	0.680366	1.01877	0.480365	0.797497	0.98169	0.76029	1.08869	0.0704952	0.0342694	2.82762e-05
NONMMUG027155	0.452492	0.675312	1.2766	0.514891	0.748172	1.0124	0.88043	1.23327	0.91177	0.664515	0.061232
NONMMUG022918	0.185795	0.286037	0.410702	0.374437	0.412108	0.289647	0.472047	0.524709	0.824821	0.895164	0.0607508
NONMMUG020322	0.284764	0.0896274	0.126317	0.661204	0.0991752	0.089237	0.150638	0.362231	1	1	1
NONMMUG031391	2.62778	2.05402	3.08111	3.24648	1.81022	3.50881	3.98451	3.5985	1	0.659048	0.149253
NONMMUG025757	3.09339	2.17092	1.44062	2.94756	1.95007	2.60761	2.80529	2.42977	0.695991	0.192993	0.13812
NONMMUG009130	0.528414	0.166487	0.459346	0.108628	0.443255	0.444194	0	0.193622	1	1	0.730114
NONMMUG004764	0	0	0.750268	0	0	0	0	0	0.358223	1	1
NONMMUG025431	0.126337	0.113333	0.192656	0.176973	0.604758	0.485787	0.185043	0.160754	1	0.247502	1
NONMMUG016564	0.261443	0.519749	0.824375	1.04951	0.925163	0.776728	1.6293	1.07377	0.117349	0.138805	0.00050513
NONMMUG031130	17.3852	23.9682	11.273	10.085	13.897	12.8285	13.9719	12.5664	0.000340443	0.0336502	3.20205e-05
NONMMUG030557	5.61049	3.7342	6.44624	3.97357	4.03412	2.18203	3.88186	4.15535	1	1	0.183627
NONMMUG040858	4.02098	5.39616	3.10395	5.33514	4.98442	4.95389	3.97796	4.47037	1	1	0.738725
NONMMUG003313	3.73515	6.79397	3.99933	5.30715	3.73941	7.30384	5.88431	6.93413	1	1	1
NONMMUG013339	2.01781	2.22868	1.92733	1.24923	0.882588	1.66472	1.61173	2.40382	0.162892	0.426988	0.133731
NONMMUG001219	1.70399	0.643892	1.45203	0.945779	1.06233	0.970185	0.567247	0.367763	1	1	0.184289
NONMMUG007454	0.81171	0.147608	0.83126	1.08618	0.521125	0.954225	0.16303	0.563018	1	1	1
NONMMUG023982	1.79082	3.33648	1.87356	2.99801	1.95051	1.8239	0.641386	1.63025	0.563672	1	0.119286
NONMMUG043451	0.344016	0.377707	0.497041	0.204402	0.611245	0.696463	0.292719	0.600035	1	1	0.665333
NONMMUG035065	2.49182	3.20383	2.05462	1.69979	2.72298	3.95233	2.83108	3.14502	0.57712	1	1
NONMMUG002341	0.32793	0.292427	0.353672	0.396021	0.303092	0.3141	0.511992	0.402435	1	1	0.688893
NONMMUG027590	0.29901	0.435908	0.461188	0.953382	0.547779	0.698775	0.889847	0.821024	0.30451	0.416332	0.0137637
NONMMUG031347	2.64973	3.49964	1.74407	2.78342	1.23226	2.04131	1.29223	1.8046	0.0694003	0.00257963	3.19626e-06
NONMMUG032131	0.262519	0.078767	0.267366	0.328783	0.0932197	0.253559	0.172088	0.671722	1	1	0.193131
NONMMUG018813	0	0.541435	0	0	0.316938	0.293572	0	0	1	1	1
NONMMUG015438	4.26692	5.81417	6.29444	6.4798	5.50504	6.82714	6.24492	5.73875	1	1	1
NONMMUG043831	2.15677	3.10565	2.19639	2.1873	1.56224	1.91604	0.763189	0.662053	0.934141	0.40277	0.00104507
NONMMUG036241	31.2317	40.9584	27.2956	31.8289	21.8041	31.9043	27.0763	26.5251	0.537858	0.647172	0.0165583
NONMMUG038819	0.542237	0.716318	0.0407036	0.111386	0.0639252	0.0382895	0.0581145	0.202483	2.27029e-08	1.59253e-10	0.000153263
NONMMUG017044	0.323569	0.462431	0.754859	0.59994	0.618417	0.401943	0.8143	0.954108	0.841968	1	1
NONMMUG046125	3.06702	4.80271	4.5609	3.8445	4.02222	3.67214	3.47814	4.69111	1	0.373425	1
NONMMUG023300	9.68184	6.51342	12.0422	11.9969	10.9991	10.505	11.9641	11.2077	0.330233	0.536255	0.109142
NONMMUG017560	0.928248	1.14688	1.70522	1.8903	1.12721	1.35471	3.30551	2.65099	0.514184	1	9.83644e-06
NONMMUG008347	1.41668	1.28846	2.15477	1.53289	2.75132	2.47347	1.96004	2.18785	1	0.074022	0.307442
NONMMUG021867	14.0635	12.348	9.23579	10.6142	12.1257	10.0601	9.39795	11.5774	1	1	0.664161
NONMMUG004222	2.85624	2.17866	2.19714	1.02456	1.98323	2.63498	4.14883	3.44544	1	1	0.920295
NONMMUG007656	8.20708	8.56378	6.36807	7.16905	6.86295	8.34683	6.98281	7.14093	0.38971	1	0.123061
NONMMUG018950	0.529434	0.296962	0.538357	0.494776	0.985748	0.381929	0.388058	0.786471	1	1	1
NONMMUG034774	128.016	103.949	140.048	113.352	124.318	105.41	94.094	96.7515	1	1	0.0883493
NONMMUG014350	1.30243	2.41065	0.0681797	0.182523	0.14266	0	0	0.284617	1.90608e-09	6.8548e-10	4.08443e-10
NONMMUG012791	0.557341	0.509316	0.3619	0.461727	0.621465	0.653184	0.605532	0.443695	0.633667	1	1
NONMMUG014621	0.598918	0.475588	0.708785	0.77133	0.388645	0.922199	1.35301	1.09348	1	1	0.0282549
NONMMUG034583	0.742599	0.397565	0.376402	0.710112	0.525423	0.755787	0.502069	0.5413	1	1	1
NONMMUG027202	1.91155	2.13116	3.14117	2.95803	2.81372	3.28056	2.21567	2.47904	0.253071	0.247621	1
NONMMUG038373	0.424516	0.265805	0.560187	0.433946	0.721634	0.812885	1.35987	1.07536	0.970161	0.219997	0.000305192
NONMMUG029463	8.5263	6.69315	6.07326	7.97498	6.23936	6.15404	5.69562	6.01655	1	1	0.334874
NONMMUG032143	0.427479	0.285829	0.668567	0.755684	0.591555	0.478244	0.779526	0.905428	0.0036975	0.333349	1.81133e-05
NONMMUG002026	0.450783	0.918952	0.804955	0.952762	0.68333	1.02343	1.05639	1.2268	0.882753	1	0.268774
NONMMUG017178	3.51642	3.11223	2.17241	2.0447	2.00259	1.61885	1.26849	1.2657	0.0862971	0.120711	6.81489e-09
NONMMUG021243	1.32349	0.933613	4.62868	4.71687	4.36439	2.66372	3.57594	4.19829	9.44075e-11	6.20403e-05	1.71169e-11
NONMMUG012365	1.00527	0.689219	1.02168	1.04823	0.880429	0.681596	0.519069	0.75175	1	1	0.268804
NONMMUG007381	0.974948	0.517911	0.20021	0.156184	0.0858422	0.123923	0.217834	0.264142	0.000545781	1.42306e-07	0.00388403
NONMMUG026917	0	0	0.274926	0.766554	0.143687	0	0	0.347784	0.291864	1	0.890907
NONMMUG020413	0.497527	0.285814	0.252383	0.395647	0.943523	0.475707	0.585293	0.329572	1	0.84612	1
NONMMUG023827	1.29021	0.840096	1.32337	0.530963	0.987358	1.08746	0.744637	0.80257	0.591687	0.257313	0.159929
NONMMUG031891	4.39792	5.37707	6.5423	8.77716	6.30336	3.63628	4.0043	2.79574	0.708323	1	0.553445
NONMMUG030888	0.621519	1.38395	0.150133	1.64708	0.373388	1.14078	0.96862	0.722012	0.672471	0.894518	0.85614
NONMMUG019578	0.56558	0.69836	0.215739	0.793688	0.225714	0.272242	0.138363	0.0600724	1	0.892683	0.0207438
NONMMUG028080	0.362404	0.300316	0.577366	0.551113	0.329702	0.667022	0.625251	0.849317	0.430309	0.956121	0.0097714
NONMMUG027767	0.220525	0	0.168044	0.154161	0.527559	0.423315	0.322258	0.513515	1	0.293332	0.213298
NONMMUG007600	0.676787	1.97908	1.29212	1.27054	0.540637	0.734981	1.16361	1.00952	0.558188	0.566069	0.186862
NONMMUG006669	1.5942	2.00147	2.65994	3.8384	1.70944	1.17856	6.06056	6.78746	0.247618	1	4.96294e-07
NONMMUG031841	0.514943	0.5646	0.869291	0.658018	0.616162	0.66622	0.355916	0.465228	0.96258	1	0.257359
NONMMUG000126	0.416382	0.292958	0.556272	0.471717	0.603149	0.505755	0.967053	0.697379	1	0.590364	0.0298452
NONMMUG022525	0.432947	0.272668	0.210749	0	0	0.109155	0.204177	0.574053	0.950129	0.220057	0.745942
NONMMUG012343	0.76661	1.15605	1.36687	1.05232	1.99216	1.28678	2.24789	2.26866	1	0.327339	0.00116125
NONMMUG010736	11.1619	9.77527	7.69105	6.54559	5.52721	5.69914	5.33706	6.90216	0.052479	0.0107258	6.05642e-05
NONMMUG020186	1.07874	1.04177	1.43913	1.51162	1.69756	1.28491	1.4732	1.3589	1	0.829616	0.915013
NONMMUG008621	0.382141	0.340592	0.454492	0.398995	0.299627	0.443187	0.528351	0.571912	1	1	0.377647
NONMMUG031101	4.3473	3.09819	3.47895	4.24615	4.01038	6.01136	5.26884	4.35356	0.714688	1	0.102186
NONMMUG023095	0.326695	0.400577	0.289694	0.264264	0.736607	0.642375	0.492427	0.566176	0.949565	0.166112	0.499774
NONMMUG028880	1.18465	1.13332	1.76655	1.11843	0.733576	0.691175	1.16021	0.827432	1	1	1
NONMMUG000472	1.68414	1.19445	1.91974	1.25852	0.802062	0.736375	0.756531	1.46746	1	1	0.364464
NONMMUG003928	2.67969	3.24605	4.80131	2.95451	2.36316	2.68006	2.00172	2.28807	1	1	0.359128
NONMMUG006989	0	0	0.545465	0	0.568029	0	0	0	0.815903	0.752774	1
NONMMUG006939	11.6239	13.6873	12.3502	14.8018	11.5051	15.6507	14.0813	13.5907	1	1	1
NONMMUG037818	0.557786	0.687476	0.619386	0.565579	0.648438	0.532397	0.641683	0.625766	1	1	1
NONMMUG034632	0.821624	0.426008	0.521398	1.23964	1.23232	1.16415	0.795433	0.669591	1	1	0.989843
NONMMUG031866	0	0.290189	0	0	0	0	0.653833	0.279918	1	1	0.909902
NONMMUG001134	1.4787	1.48972	0.309382	0.311713	0.136397	0.260273	0.603953	0.566682	7.29527e-14	1.50818e-14	1.83414e-08
NONMMUG016128	0.366839	0.247798	0.46716	0.172461	0.586332	0.531916	0.451431	0.626358	1	0.0700029	0.00103926
NONMMUG024683	0.801134	0.08967	0.711956	0.279685	0.319327	0.576121	0.438385	0.677607	1	1	1
NONMMUG000979	0.368019	0.218911	0.746142	0.522176	0.468697	0.421356	0.687165	0.43332	0.272948	1	0.548656
NONMMUG017902	0.764142	0.59399	0.536087	0.633841	0.831538	0.578967	0.661386	0.510278	1	1	1
NONMMUG026768	13.6667	10.3823	12.0061	11.1829	13.3412	13.7909	10.255	9.24654	1	1	0.688893
NONMMUG038137	0.524794	0.799127	0.746336	0.488844	1.00421	1.15789	1.6348	1.42116	1	0.532827	0.0237786
NONMMUG032343	0.994214	0.625317	1.8681	0.854331	0.977718	0.845198	1.17767	0.869496	0.668586	1	1
NONMMUG034739	0.63088	0.456747	0.515492	0.598082	0.67362	0.859521	0.627255	0.868417	0.215229	1	0.260193
NONMMUG037097	11.2402	29.2559	9.69504	26.3518	11.2741	25.0637	17.6331	18.7788	1	1	0.807438
NONMMUG035540	0.295111	0.226252	0.299551	0.391747	0.537481	0.484338	0.613804	0.427146	1	0.772905	0.357698
NONMMUG025419	0.581823	0.394473	0.353853	0.559764	0.148187	0.42179	0.337032	0.332651	1	0.686133	0.297035
NONMMUG033503	6.20001	4.25159	2.71052	2.64965	1.96951	2.28159	2.51188	2.53044	0.0025439	0.0742306	4.90632e-05
NONMMUG024937	0.55519	0.508691	0.845054	0.940563	0.375816	0.595557	0.91954	0.986045	1	1	0.420709
NONMMUG035087	0.618264	0.418085	0.672526	0.485858	0.789217	0.958878	0.605932	0.729706	1	0.22655	1
NONMMUG028254	0.112887	0	0	0.898336	0.240883	1.80431	0.976691	1.00704	0.459529	0.119045	0.0215817
NONMMUG019505	0.476427	0.171726	0.873906	0.627688	0.609323	0.645217	0.751225	0.976955	0.579476	1	0.35454
NONMMUG005168	12.0847	12.0208	11.8428	7.80294	9.60669	13.6847	11.5645	11.3148	0.605171	1	0.804585
NONMMUG014662	0.224166	0.251116	0.17083	0.261234	0.417121	0.161393	0.546107	0.189854	1	1	1
NONMMUG041613	0.669509	0.686235	0.356112	0.371038	0.852269	0.526203	1.1452	1.25068	0.0525191	1	0.0914089
NONMMUG008424	2.03605	1.50692	2.81847	2.9058	2.36703	2.04347	3.20134	2.4227	0.514425	1	0.405379
NONMMUG004901	9.08227	9.75933	9.47073	9.6311	8.88013	10.7526	9.63831	9.72438	1	1	1
NONMMUG041521	1.2513	0.688796	0.773502	0.243217	0	0.496997	0	0	1	0.392536	0.134428
NONMMUG028852	9.43274	5.56815	8.80111	6.26672	8.23338	7.88839	6.86791	6.17796	1	0.917932	1
NONMMUG014834	7.74302	10.5069	4.06918	5.62688	4.6549	4.08861	6.68367	6.41985	0.200737	0.0468043	0.188557
NONMMUG010000	126.867	118.338	126.674	96.8026	109.767	118.318	56.5206	66.6359	1	1	4.50799e-07
NONMMUG013850	0.500721	0.44784	1.10119	0.891696	1.41856	0.918728	1.57935	1.72615	0.18328	0.0696037	5.81534e-06
NONMMUG005328	0.44494	0.517453	0.450874	0.26819	0.287348	0.276584	0.205217	0.260019	0.407599	0.266218	0.00105221
NONMMUG036593	1.21655	1.43614	3.2549	2.63151	1.77097	1.1081	2.56401	1.95571	0.0833811	1	0.334852
NONMMUG045067	3.13777	3.44143	1.60076	2.01178	1.55421	1.41388	1.22069	1.5858	0.179098	0.0251971	0.000527224
NONMMUG011848	2.18978	0.743573	1.4026	1.31991	1.85028	1.12466	1.15944	1.10388	1	1	1
NONMMUG043418	20.4188	22.7769	60.1883	65.1323	36.8877	38.6748	183.355	169.666	5.40506e-10	0.0016764	4.33285e-55
NONMMUG039021	2.77303	2.91746	2.64891	1.70465	2.2094	2.53701	2.41355	2.99461	0.647471	1	1
NONMMUG010148	0.203118	0.548262	0.620798	0.647179	0.229837	0.340175	1.35747	1.31201	1	1	0.0252815
NONMMUG029876	0.597825	0	0	0	0.21368	0	0	0.522112	1	1	1
NONMMUG038790	1.1798	0.781848	1.02026	1.05608	2.04284	1.46462	1.31537	1.51317	1	0.832365	0.422718
NONMMUG016222	0.477333	0.656235	0.491411	0.694508	1.0259	0.709858	1.22084	1.46916	0.00697969	0.0773358	0.0002531
NONMMUG031174	7.30199	6.9734	0.579788	0.274234	0.60492	0	0.289825	0.497136	3.3327e-15	9.31054e-15	1.05254e-20
NONMMUG007809	0.590166	0.538717	0.807815	2.27241	0	0.387665	2.19237	1.03035	0.723577	1	0.0351502
NONMMUG004432	0.272369	0.487018	0.631774	0.758689	0.826611	0.409505	0.641446	0.722233	1	1	1
NONMMUG028653	4.0528	5.78266	5.42693	5.82554	5.10005	5.30958	2.90792	1.57334	1	1	0.0924884
NONMMUG021987	0.412586	0.373952	0.281171	0.653618	0.587779	0.402369	1.09741	0.948907	1	0.709497	0.147841
NONMMUG036963	0.804363	0.613194	0.703618	0.538325	0.58225	0.488941	0.424925	0.489428	0.841968	0.968529	0.0135551
NONMMUG021709	0.378397	0.303627	0.306746	0.297236	0.722631	0.468833	0.474337	0.651588	1	0.18569	0.0220903
NONMMUG007739	0.498529	0.451064	0.763692	0.708661	1.06451	0.970008	0.619311	0.428751	1	1	1
NONMMUG018628	8.94685	10.9221	5.68745	9.61149	6.32445	8.96567	3.79006	6.22663	0.222593	0.790181	0.000129486
NONMMUG041508	0.751348	1.0578	1.34799	1.09751	1.80998	1.24178	1.70458	2.1165	1	0.365669	0.00772968
NONMMUG011190	0.213939	0.318112	0.240959	0.131956	0.60545	0.634948	0.344293	0.379785	0.847338	0.585109	1
NONMMUG007559	0.660942	0.393532	0.734201	0.61261	0.802001	0.661527	0.944151	0.768812	1	1	0.583555
NONMMUG020331	0.449772	0.647986	0.916317	0.338179	0.383366	0.434629	0.79662	1.07472	1	1	0.397324
NONMMUG021499	3.82691	8.03056	3.18277	2.76277	2.97477	3.36361	2.27838	5.15449	0.0134523	0.0529819	3.33923e-05
NONMMUG038088	8.84206	8.72343	9.41375	11.1059	8.7666	8.68283	9.60222	9.0229	1	1	1
NONMMUG009025	5.28496	4.9603	4.8568	5.82261	3.46428	4.72436	4.5882	4.91133	1	1	1
NONMMUG041312	0.757531	0.915737	0.792695	0.723583	0.803967	0.885956	1.062	0.760399	0.887483	1	0.832837
NONMMUG018480	1.39254	0.639464	0.361043	0.446221	0.290707	0.458217	0.701688	0.437178	0.416735	0.176611	0.692547
NONMMUG020258	0.306978	0.651771	0.584081	0.676862	0.89668	0.403805	0.744102	0.841654	1	1	1
NONMMUG019088	0.34772	0	0.294691	0	0.307963	0.824033	0.17513	0.453293	1	0.349156	0.30024
NONMMUG012896	2.17889	3.10396	2.01897	5.60876	3.15434	3.92513	1.02923	1.12943	1	1	0.214186
NONMMUG027009	0.74896	0.418961	1.66357	1.30634	1.44262	0.852246	1.8653	1.66167	0.112549	0.489395	0.00145511
NONMMUG037429	0.82602	0.317409	1.2566	0.754093	0.602424	1.21893	0.679376	0.763927	1	1	1
NONMMUG005461	1.14747	1.00867	2.48315	1.57948	1.42277	1.43329	1.80912	2.23005	0.096579	1	0.0222059
NONMMUG045072	0	0.956073	0	0	0.359524	0.298593	0.302826	0.266848	1	1	1
NONMMUG037756	0.115016	0.207856	0.586892	0.217499	0.245453	0.335068	0.45597	0.394827	1	1	1
NONMMUG023008	10.7658	11.2427	12.6727	15.3142	13.5593	14.6971	10.6204	11.3445	1	1	1
NONMMUG011639	0.295702	0.386709	0.419516	0.41909	0.711146	0.526156	0.58941	0.844658	1	0.485019	0.0934161
NONMMUG030656	1.27236	2.71772	2.47906	3.93783	1.728	2.24676	3.09586	2.87917	1	1	1
NONMMUG007603	0.551303	0.721428	0.894769	0.476685	1.09172	0.950593	0.534042	0.866252	1	0.222476	1
NONMMUG035111	2.85847	1.29409	2.65489	2.09583	2.08145	1.77145	2.06914	2.68499	1	1	1
NONMMUG027279	0.472882	0.423016	0.305472	0.599316	0.319724	0.411633	0.375627	0.290428	1	1	0.144442
NONMMUG036583	0.536834	0.851113	0.822949	0.892289	0.716845	0.784822	1.47114	0.809663	1	1	0.787768
NONMMUG010663	16.9983	18.2952	13.7082	14.5421	15.0074	15.116	14.7305	15.1666	0.315949	1	0.18773
NONMMUG040997	1.43635	1.57609	1.38318	1.26499	1.73571	1.43855	1.625	1.56911	1	1	1
NONMMUG024131	0.574	0.622379	0.820092	2.22507	0.979957	1.44918	1.13771	2.46291	0.356948	0.760938	0.00220758
NONMMUG026232	0.253252	0.156328	0.355337	0.252075	0.62007	0.427082	0.281815	0.278217	1	0.117172	1
NONMMUG042789	0.710648	0.634076	1.06818	0.907032	0.754213	0.981977	0.875665	1.0923	0.459024	1	0.431982
NONMMUG001690	1.62158	1.14185	1.77116	1.73411	1.48991	1.48957	1.35784	1.07689	1	1	0.108074
NONMMUG014515	0.291072	0.216174	0.475093	0.522696	0.34307	0.585339	0.420678	0.570144	0.128157	0.118379	0.029489
NONMMUG032937	8.73456	9.51472	7.25967	9.43375	5.69827	6.93979	4.74165	7.00918	0.790954	0.53172	0.020809
NONMMUG019322	0.420772	0.305117	0.826544	0.559945	0.614095	0.501999	0.482815	0.619534	0.23731	0.301676	0.561106
NONMMUG009514	0.176927	0.243693	0.179244	0.193106	0.238869	0.199177	0.503681	0.440142	1	1	0.00816788
NONMMUG037058	16.8077	15.3482	19.9498	14.9116	17.9387	16.2305	14.3375	16.0564	0.861008	0.968631	1
NONMMUG010128	0.248054	0.282046	0.441277	0.733289	0.502117	0.654461	0.242133	0.473327	0.359194	0.266388	1
NONMMUG033378	0.365973	0	1.13862	0.361235	0	0	0	0.982056	1	1	1
NONMMUG025907	0.00013482	0.952301	0.166269	0.000162417	0.000116081	0.377533	0.0340142	0.297883	1	1	1
NONMMUG014854	0.903577	0.277378	0	0	0.32469	0	0.624012	0	0.190806	1	1
NONMMUG023312	0.643334	0.528184	0.834844	1.00041	1.17445	1.00688	0.895014	1.2556	0.39421	0.0743562	0.150985
NONMMUG005001	1.26364	2.66066	0.751726	0.993359	0.673788	1.02065	0.936686	1.71333	0.000294036	0.00836206	0.0288824
NONMMUG021300	1.81273	1.55525	2.35418	1.68207	2.23323	1.97616	1.93219	1.98708	1	1	1
NONMMUG016779	7.58221	7.17127	7.40891	7.63159	6.43636	9.00351	6.21209	5.72439	1	1	0.080696
NONMMUG015950	6.04783	5.6671	5.53364	6.66106	5.918	6.69682	5.5183	6.67402	0.745498	1	0.720384
NONMMUG040322	0.371805	0.331932	0.52203	0.370874	0.364333	0.43695	0.304192	0.26483	1	1	1
NONMMUG035425	30.4549	32.0733	25.2943	27.7913	24.4648	29.1551	17.8045	18.2019	0.526664	1	2.17948e-07
NONMMUG018885	0.163518	0.220609	0.319627	0.480873	0.0835916	0.454186	0.61227	0.200487	1	1	1
NONMMUG026957	0.303601	0.272258	0.555467	0.226686	0.193744	0.466735	0.47399	0.617757	1	1	0.488111
NONMMUG033678	1.32065	0.727787	0.272362	1.28632	0.56844	1.31367	0.815026	1.39922	1	1	1
NONMMUG028128	5.35285	5.72146	7.82554	7.48855	8.18135	6.8607	7.36891	7.52823	1	1	1
NONMMUG011926	0.124155	0.167038	0.189313	0.579571	0.264121	0.477294	0.848354	1.05293	0.537858	0.635134	0.000409078
NONMMUG038649	0.899354	0.859398	0.585956	0.534607	0.499878	0.6738	0.247949	0.341936	0.0950066	0.684386	7.75084e-08
NONMMUG029665	0.18467	0.274264	0.927448	0.698704	0.571358	0.788668	0.995415	1.24365	8.15682e-05	0.0066076	4.74917e-09
NONMMUG026819	1.88454	3.9906	3.71646	8.46816	3.92562	7.31851	8.05259	6.39217	0.105456	0.0224786	0.0525413
NONMMUG020782	1.51282	1.74511	1.12468	1.69941	0.440834	1.07298	3.01788	2.72811	1	1	1
NONMMUG008434	0.870177	0.526314	0.445004	1.3809	0.310054	0.849807	1.59456	0.75171	1	1	1
NONMMUG038703	0.114188	0.159942	0.181268	0.113602	0.21213	0.646694	0.71323	0.515864	0.637383	1	0.834169
NONMMUG000632	2.49404	2.33759	2.87387	2.83217	1.92254	2.45422	1.86688	2.29444	1	1	0.0283651
NONMMUG004161	12.3014	15.067	8.00309	6.65676	8.18933	8.3302	8.89853	9.17629	0.00202961	0.0749964	0.00308337
NONMMUG001285	0.426223	0.398175	0.905014	0.731742	0.775267	0.677217	0.822301	1.22787	1	1	1
NONMMUG011433	0.260414	0.707395	0.532119	0.741327	0.417184	0.126808	0.259213	0.560597	1	1	1
NONMMUG029576	0.352533	0.369863	0.441336	0.517649	0.506083	0.573361	0.680218	0.627334	1	0.508362	0.109152
NONMMUG043921	12.6613	10.5755	12.6459	12.6862	14.4939	12.7612	15.0752	13.2753	1	1	1
NONMMUG038143	8.47418	10.5477	10.6579	9.81275	10.4773	12.955	9.30086	9.8368	1	0.751648	1
NONMMUG017487	0.501749	0.373971	0.891251	0.776996	1.37706	0.76052	1.54205	1.12961	1	0.436637	0.010306
NONMMUG029078	6.20168	6.54079	2.8971	3.15924	3.24101	2.26416	4.34879	4.53054	0.0486173	0.237928	0.403879
NONMMUG000534	1.39883	1.75145	1.43382	2.57498	3.55741	1.47161	2.60882	2.73582	0.223269	1	0.151412
NONMMUG040430	2.22711	1.68611	2.72136	2.38618	2.42402	1.50094	2.71498	3.01465	1	1	0.53413
NONMMUG034797	4.298	3.68135	4.17145	3.46804	4.64179	2.94334	3.43565	3.75804	1	1	0.726922
NONMMUG045185	0.0546383	0.048956	0.277558	0.152765	0.348551	0.157308	0.745107	0.138782	0.457309	0.121508	0.0857886
NONMMUG000906	0.176257	0.205342	0.52186	0.550606	0.388261	0.154903	0.535211	0.511884	0.00823733	1	0.00202777
NONMMUG035489	8.22899	7.41413	9.02454	10.8109	7.88836	7.98777	8.64473	8.45545	1	1	1
NONMMUG039935	0.962652	2.18785	0.854866	1.15486	1.40609	1.42026	1.43966	1.18478	0.676279	1	0.495139
NONMMUG015074	0.251591	0.315407	0.715488	0.609015	0.42788	0.482497	0.636397	0.553306	0.0505022	0.723487	0.0820915
NONMMUG044299	9.31516	9.26987	13.0181	13.7981	10.3904	12.0968	13.125	13.3122	0.425494	1	0.190194
NONMMUG024891	1.45263	0	0	0	0.525735	0	0	0	1	1	0.161646
NONMMUG020498	0.408733	0.365044	0.605888	0.495408	0.200293	0.450574	0.425948	0.423733	1	1	1
NONMMUG043247	0.646904	0.703045	0.737521	0.803573	1.13683	0.847965	1.11152	0.985175	1	0.505244	0.166492
NONMMUG022870	0.238634	0.106539	0.66551	0.359283	0.348347	0.142447	0.57704	0.351633	0.0436638	1	0.116737
NONMMUG019956	0.830948	0.769544	0.905167	0.770057	1.43769	0.558581	1.25057	1.14044	1	1	0.542634
NONMMUG029753	0.424811	0.341988	0.819305	0.789547	0.902671	0.406728	0.865978	1.07611	0.620284	0.362708	0.0038377
NONMMUG038074	0.893184	0.494366	0.439572	0.599411	0.538105	0.529258	0.670966	0.871714	1	1	1
NONMMUG001496	0	0.273345	0	0	0	0	0.614634	0	0.571032	0.508679	0.729058
NONMMUG038841	3.95882	5.6662	2.84813	3.76341	2.49404	5.40375	2.0903	3.11188	1	1	0.602503
NONMMUG023473	0.326025	1.47168	0.443421	0	0.115917	0.105402	0	0.0931327	0.264407	0.0303823	0.00118068
NONMMUG011748	1.27541	1.06238	1.42871	1.51272	1.35516	1.30571	1.40942	1.56021	1	1	1
NONMMUG029148	0.837844	0.957264	1.50654	0.606362	0.449463	1.03396	0.6386	0.733098	1	1	0.21777
NONMMUG015896	3.17716	2.64238	2.18287	1.86161	2.6218	1.76173	1.94801	1.96109	0.727917	1	0.0337602
NONMMUG009315	5.75216	5.6457	4.87374	6.14379	4.83399	4.64159	4.25434	3.99775	1	1	0.470321
NONMMUG025948	1.07406	1.07196	1.30815	1.32223	0.851701	1.31943	1.68363	1.18153	1	1	0.856542
NONMMUG015408	8.50336	13.721	2.96287	13.0757	8.02064	10.3802	12.7576	13.3954	1	1	1
NONMMUG026064	2.71797	2.39202	3.93547	2.73416	3.40882	3.07277	3.33237	2.55955	1	1	1
NONMMUG045504	0.228939	0.10233	0.54207	0.212534	0.0810571	0.255512	0.184968	0.0965634	0.643065	1	1
NONMMUG025177	0.642498	0.376398	0.65102	0.661523	0.447933	0.384863	0.761024	0.662963	1	0.822928	1
NONMMUG001811	1.92969	1.42849	2.00319	1.52698	0.417572	1.94283	0	0.691861	1	1	0.424727
NONMMUG044231	0.498342	0.447549	0.217255	0.199833	0.303065	0.548344	0.209025	0.483993	0.828015	1	1
NONMMUG020682	7.97585	9.97206	4.11131	7.74733	3.67099	8.10889	4.02764	4.07683	0.495015	0.416792	0.00275716
NONMMUG006614	12.2246	14.1707	7.65229	10.7432	9.47658	9.49549	7.72831	6.92484	0.151739	0.345094	6.90666e-07
NONMMUG026724	0.840678	0.594695	0.604122	1.75468	0.63238	0.937684	1.11971	0.974435	1	1	0.995975
NONMMUG008352	13.3331	14.5677	9.38203	15.8538	18.3004	8.00683	3.6854	8.21801	0.115815	0.981441	6.30478e-06
NONMMUG018861	19.7603	16.7376	23.7042	21.8125	20.5339	18.2623	21.3701	19.9733	1	1	1
NONMMUG000087	0.812383	0	0.27677	0.385903	0.144649	0.527997	0.674848	0.116721	1	1	1
NONMMUG013397	0.838333	1.17273	0.776624	1.08236	0.735513	0.697138	1.05964	1.41385	0.514425	0.326764	1
NONMMUG010655	2.14477	2.95933	3.79911	2.542	2.16984	3.74779	2.96313	3.13025	1	1	1
NONMMUG042616	1.37868	1.3465	2.02291	1.77449	2.19623	1.94966	2.20497	1.95996	0.92977	0.48776	0.0385697
NONMMUG005454	0.507445	0.706579	0.396124	0.434934	0.663407	0.672264	0.42107	0.823364	1	1	1
NONMMUG013705	1.05444	2.16409	1.00725	1.07998	1.72565	0.94267	0.694583	0.725543	0.963429	1	1
NONMMUG026464	0.952135	0.753448	1.30404	1.57101	0.939843	0.967933	1.21364	1.35307	0.0720828	1	0.0506435
NONMMUG002862	7.11186	6.1277	8.2091	8.46829	7.85622	7.52846	8.46467	8.52856	1	1	0.73976
NONMMUG012495	0.614304	0.473976	1.34069	0.577057	1.21536	2.0344	0.604081	0.523981	1	0.0638378	1
NONMMUG040956	1.4109	1.92749	1.26556	0.845372	1.51092	0.51958	1.59989	1.22678	0.952993	0.755555	0.00151122
NONMMUG024170	2.98147	4.46127	3.29017	4.26166	3.3965	3.88185	3.91273	2.85789	1	1	0.978096
NONMMUG011981	29.06	23.5909	22.2639	20.4552	19.4525	18.5607	16.6793	18.414	0.377731	0.368497	0.00145933
NONMMUG017646	3.47579	4.15806	8.11486	5.77219	4.45084	4.45603	4.40105	3.93232	0.307149	1	1
NONMMUG006290	1.01708	1.39003	0.944608	0.908166	0.683333	0.694439	1.04553	1.19554	0.815903	0.11685	0.931438
NONMMUG032248	0.736575	0.791356	0.99739	0.959796	1.20041	0.611977	1.62373	0.622868	1	1	1
NONMMUG039741	0.911744	1.0739	0.633484	1.02699	0.764991	0.505922	0.513196	0.730235	0.427689	0.583193	0.00153558
NONMMUG039571	14.1218	16.1155	10.72	15.9239	10.1961	11.2353	11.8234	16.0639	1	0.819542	1
NONMMUG000596	4.60788	6.72077	4.72632	6.19457	5.72667	4.71235	4.65398	4.01285	1	1	1
NONMMUG045154	1.70357	1.78515	0.751862	1.88999	0.784778	2.41433	2.49232	2.35594	0.920399	1	0.0245428
NONMMUG022792	25.7219	39.6957	16.1056	30.3423	24.5996	33.9361	20.2957	15.8448	1	1	0.146123
NONMMUG023747	6.27592	5.98716	4.39758	6.86686	4.92717	3.96532	4.2838	4.66315	1	1	1
NONMMUG006342	9.7729	10.8312	6.7083	6.5911	8.42513	5.79938	7.64247	8.74501	0.450559	0.944041	0.841507
NONMMUG032198	1.9317	3.06549	2.15545	2.07591	1.0782	1.77849	2.26413	1.80631	1	0.375538	0.491178
NONMMUG035233	0.17519	0.468973	0.608917	0.671689	0.557805	0.358212	0.410964	0.52627	0.537858	1	1
NONMMUG025241	0.661837	0.539495	0.641952	0.479777	0.488757	0.21982	0.333894	0.532923	1	0.614284	0.292094
NONMMUG001929	0.29461	0.207267	0.455537	0.486809	0.230266	0.443053	0.627366	0.494563	0.459123	1	0.165944
NONMMUG033188	0.300374	0.288569	0.757649	0.701774	0.915418	0.683217	0.724955	0.994678	0.0853021	0.00276954	2.2609e-06
NONMMUG001930	0.412679	0.279211	0.420787	0.58364	0.220017	0.299865	0.407619	0.529835	1	1	1
NONMMUG025360	1.61446	1.19868	1.20107	1.39801	0.784514	1.86393	1.76123	1.01468	1	1	0.150058
NONMMUG027523	0.541103	0.646934	0.549976	0.785483	0.511549	0.288805	0.351934	0.254832	1	1	0.288467
NONMMUG025252	0.414581	0.266043	0.294018	0.260384	0.545339	0.495002	0.367542	0.361984	1	0.998418	1
NONMMUG023585	0.364967	0.55014	0.24843	0.345625	0.129863	0.946303	0.483207	0.83647	1	1	1
NONMMUG012782	5.36464	7.97272	7.15861	8.68571	6.52727	9.07271	9.0312	10.1939	1	1	1
NONMMUG008416	0.677566	0.174483	0.1973	0.455617	0.309516	0.280986	0.38173	0.496385	1	1	1
NONMMUG036775	0.14399	0.226785	1.03093	0.54833	0.26583	0.281215	0.253426	0.124362	0.307149	1	0.641784
NONMMUG023727	0.874268	0.159221	0.537681	1.50817	0.561696	0.343334	0.176175	0.759949	0.783799	1	1
NONMMUG015225	1.15085	0.709872	0	0.37936	0.415024	0	0	0	0.026358	0.131334	0.0532904
NONMMUG031078	0.0619516	0.222261	0.503807	0.231351	0	0.238157	0.241886	0.210153	0.838708	1	1
NONMMUG043194	0.732913	0.668263	1.10359	1.07103	1.32782	1.53925	2.16434	1.90451	1	1	0.161677
NONMMUG023642	2.38455	3.61204	2.92966	2.28964	2.21087	1.86769	2.7115	2.20374	1	0.892603	0.807585
NONMMUG010521	1.16406	0.682565	1.16808	0.90063	1.26278	0.959823	1.33924	1.35041	1	1	0.904307
NONMMUG018226	2.38037	2.37873	2.20434	1.63113	1.37415	2.42536	1.69146	1.26399	0.72484	1	0.529327
NONMMUG019698	3.5391	2.50199	1.96604	3.18589	2.63758	2.16854	1.68282	2.40651	1	1	0.880984
NONMMUG014947	2.28682	1.06455	0.597693	1.14698	0.62229	0	0	2.59864	0.255449	0.404978	0.420641
NONMMUG031661	0.684774	1.03069	1.57236	0.635385	1.4545	1.34408	1.9556	2.18799	1	0.513512	0.000672182
NONMMUG015467	0.316342	0.3769	0.285276	0.4565	0.522585	0.369656	0.510733	0.592621	1	1	0.960344
NONMMUG000331	0	0	0	0	0	0	0.567012	0	1	1	1
NONMMUG011389	0	0	0	0	0	0.581692	0	0	1	1	0.398149
NONMMUG023870	0.183763	0.167505	0.188479	0.176438	0.393747	0.542054	0.556726	0	1	0.328662	1
NONMMUG026286	2.31813	3.44276	1.93167	2.30896	3.52134	4.69245	5.40793	3.3476	1	0.381986	0.69858
NONMMUG027024	2.03187	2.13838	2.27699	1.99257	1.88423	1.69261	2.04925	1.94154	1	1	0.973036
NONMMUG033381	1.07669	0.352934	0.498823	0.276508	0.208672	0	0.386131	0.167358	1	0.175172	0.251281
NONMMUG037716	0	0.204215	0.229473	0	0.239575	0.662187	0.227479	0.587108	1	0.184263	0.813569
NONMMUG012375	1.21684	0.892576	0.501242	0.236249	0.784778	1.69003	2.24308	0.64253	1	1	1
NONMMUG023491	0.602274	0.500282	1.09174	1.55933	1.55404	1.19458	1.04415	0.871904	0.0022114	0.000377917	0.0439522
NONMMUG002596	1.06147	1.31836	1.21336	1.56468	1.45788	1.67101	2.64339	1.96412	0.554881	0.490836	0.0345232
NONMMUG020734	1.23961	0.95384	1.31273	0.923213	1.07574	0.845016	1.16655	1.38292	1	1	1
NONMMUG007949	4.10933	6.29111	3.55097	4.95239	1.73037	3.88724	3.56756	4.76971	0.781979	0.574675	0.640426
NONMMUG030446	20.402	26.8304	15.1535	11.2655	19.2355	20.401	11.618	10.839	0.016004	0.971135	5.26153e-10
NONMMUG017392	1.05336	1.37471	1.30901	1.18356	0.534863	0.96786	1.30052	1.77152	1	1	1
NONMMUG019236	0.584507	0.347546	0.438817	0.360339	0.620234	0.309651	0.689397	0.746006	1	1	0.900921
NONMMUG017715	68.9785	72.7619	41.9737	55.1071	39.4043	42.6042	44.7513	41.9137	0.0299467	0.0262635	2.6744e-07
NONMMUG034013	2.11666	2.341	2.31182	2.99563	1.2947	2.30203	1.74695	2.16944	1	1	0.322281
NONMMUG041217	5.67603	9.20226	7.6529	9.56412	6.62518	9.78516	10.1958	10.1249	1	1	0.857555
NONMMUG009122	4.11751	3.24549	3.26644	3.64807	3.81668	2.93588	3.70093	3.18871	1	1	1
NONMMUG009839	0.295667	0.939196	0.151234	0.985938	0	0.577788	0	0.255568	1	1	0.467368
NONMMUG019661	1.99836	1.69581	1.49462	1.21518	1.23507	1.52093	1.55373	1.32342	0.560472	0.931309	0.472448
NONMMUG015138	0.0787128	0.141529	0.0801137	0.295121	0.502848	0.151791	0.308808	0.0670033	1	0.763583	1
NONMMUG031825	0.795811	0.445482	1.66901	1.65884	1.23699	1.90483	1.01709	0.699496	1	1	4.97361e-06
NONMMUG016308	0.369129	0.376504	0.641565	0.683448	0.391801	0.452975	0.840761	0.510229	0.547046	1	0.282824
NONMMUG018921	7.50223	5.50961	5.62352	6.54273	6.75525	7.40222	4.06884	3.92533	0.606976	1	0.00192222
NONMMUG016543	5.61997	4.89142	10.5855	9.61789	5.40853	5.23	6.30353	7.38352	0.0280061	1	0.776041
NONMMUG007111	3.33328	6.24329	12.9003	5.66209	4.8801	12.5822	9.82774	5.13626	1	0.997198	1
NONMMUG002544	1.18587	1.71532	1.08949	2.35664	2.91097	2.65044	0.823562	0.50926	1	0.127045	0.514722
NONMMUG007198	0.538585	0.0972333	0.0611691	0	0	0.208906	0.426141	0.276875	0.87411	1	1
NONMMUG038950	2.5332	2.95844	0.860393	2.82437	1.69975	1.72391	1.20149	1.84314	1	1	0.342592
NONMMUG025547	1.62862	2.94376	1.30604	2.20052	1.98621	1.92089	2.76811	2.09713	0.554881	1	1
NONMMUG002099	1.10835	1.63065	1.42183	1.0578	2.2845	1.4018	1.51466	1.53806	1	1	1
NONMMUG022305	37.3161	45.9761	35.3646	39.6742	29.0611	35.0048	25.9642	28.7482	0.770131	0.615326	8.52255e-05
NONMMUG017473	0	0.113	0.127544	0	0.999714	0.121505	0	0.107413	1	1	1
NONMMUG015844	0.759903	1.06252	1.50812	1.53173	1.64888	1.0104	1.08752	1.44765	0.267367	0.778378	0.797672
NONMMUG042089	0.989836	0.717211	1.72303	1.40322	1.20221	0.903387	1.37446	1.11555	0.946063	1	1
NONMMUG039253	10.8915	11.0275	14.2497	13.0191	14.3813	11.1396	15.018	17.198	1	1	0.310143
NONMMUG019300	1.17363	1.43916	1.44431	1.58892	0.867277	1.15897	0.788596	1.25046	1	1	0.23757
NONMMUG010304	0.389596	0.430028	0.37597	0.531439	0.295238	0.442009	0.411408	0.311645	1	1	1
NONMMUG041718	1.46965	1.25321	1.12617	1.35738	1.11909	1.48929	1.36579	1.6175	0.678369	1	1
NONMMUG007810	0.843137	0.838217	1.22097	1.42651	1.0482	1.26402	1.5586	1.884	1	1	0.133485
NONMMUG018620	3.77707	8.35429	5.57496	11.2883	4.10904	10.4649	8.00271	10.443	1	1	1
NONMMUG035362	0	0	0	0.647991	0	0	0	0	1	1	0.697794
NONMMUG036318	1.70379	2.32091	1.6038	1.17859	0.939759	0.970557	2.40303	2.03409	0.380625	0.124325	1
NONMMUG000615	0.329932	0.150041	0.506915	0.168043	0	0.161683	0	0.286215	1	1	1
NONMMUG024310	2.96468	4.1811	2.90531	4.2644	2.40471	6.10753	3.4119	4.63427	0.911681	1	1
NONMMUG004529	4.80952	5.07874	7.75992	7.10613	6.82239	6.20331	6.16079	7.40772	0.504403	0.921237	0.775328
NONMMUG003024	0.35881	0.341935	0.960767	0.832346	0.433121	0.315748	0.0571809	0.0146278	0.356607	1	5.11759e-08
NONMMUG030287	0.568312	0.691147	16.522	12.5645	1.01509	0.559312	69.5433	63.5782	6.38316e-22	0.996064	4.24444e-91
NONMMUG005994	1.02157	1.52271	1.22936	1.63737	1.46503	1.52391	1.78712	1.68696	1	1	0.702345
NONMMUG010503	2.46118	5.76511	2.60102	0	4.05844	2.53684	4.09902	6.83955	0.956376	0.632754	1
NONMMUG026987	0.257466	0.0577508	0.52354	0.240508	0.753219	0.433225	0.440105	0.655387	0.996832	0.146564	0.164544
NONMMUG032916	9.32396	11.0125	6.04427	15.0548	9.17419	9.01221	12.0619	11.0585	1	1	1
NONMMUG009704	52.3853	48.2278	39.9968	39.5411	38.8801	35.643	33.9913	34.8698	0.342017	0.475174	0.0011192
NONMMUG025195	0.3932	0.429084	0.599067	0.515824	0.38645	0.557074	0.578296	0.677028	1	1	0.815792
NONMMUG017704	5.68858	5.28217	5.06844	4.70749	7.86455	5.56572	8.93933	8.48539	0.770182	1	0.405547
NONMMUG041801	2.25855	1.83488	1.4406	2.15279	1.89847	1.61238	2.76113	2.26695	1	1	1
NONMMUG015022	19.8786	23.3141	16.6951	26.2367	17.3729	21.2408	25.3749	25.8521	1	1	1
NONMMUG006853	0.989219	0.609971	0.942718	0.692628	0.328811	1.01009	0.965553	0.996177	1	1	1
NONMMUG009305	0.357	0.25873	0.610606	0.350816	0.5209	0.404309	0.689143	0.787761	0.833183	0.730984	0.00687745
NONMMUG027564	0.243379	0.217641	0.452856	0.376779	0.387819	0.582331	0.393539	0.616253	1	0.985803	0.413937
NONMMUG042724	0.123377	0	0.0833556	0.0380202	0.0436364	0.117624	0.47609	0.587475	1	1	1.37778e-05
NONMMUG032001	2.12967	0.959327	0.878871	1.02453	0.913861	1.64871	1.26265	1.25749	0.694331	1	0.670549
NONMMUG045496	1.59297	2.25283	0.934171	1.25819	0.847163	1.53074	1.91337	1.09096	0.0762604	0.248841	0.275932
NONMMUG005722	11.47	24.0317	14.124	32.6543	10.7986	36.1548	37.4936	39.9382	1	1	0.0569966
NONMMUG037694	0.42432	0.384176	0.530724	0.590389	0.646387	0.426974	0.371869	0.355932	0.512929	0.585109	1
NONMMUG015488	0.887	0.536683	0.604934	0.140848	0.15805	0.288894	1.33089	1.40562	0.289071	0.471436	0.377254
NONMMUG037927	3.49196	3.96662	2.77171	2.22627	2.27182	3.15803	2.66188	2.48503	0.475914	0.663121	0.263981
NONMMUG003020	1.18418	0.217032	0.731376	1.14828	1.78138	0.938982	0.968792	0.208207	0.767402	1	0.597022
NONMMUG015902	0.838752	0.77127	0.28857	1.09181	0.301082	0.557247	0.288453	1.73185	1	0.611388	0.356593
NONMMUG007906	0.45448	0.832236	0.467534	0.659954	1.70832	1.12466	1.15944	0.598354	1	1	1
NONMMUG036558	16.4606	13.9725	5.88001	14.0606	5.10407	14.7618	9.48276	6.79515	0.698996	0.905057	0.000189266
NONMMUG016372	2.51269	2.52595	2.36383	2.00147	2.78121	2.52479	1.90554	1.89973	1	1	0.397411
NONMMUG006350	1.01924	0.507204	1.36342	1.1998	1.20213	1.05959	1.31085	1.33484	0.815903	0.905583	0.531566
NONMMUG029018	0.337669	0.364763	0.625218	0.4014	0.446386	0.410703	0.478835	0.346998	1	1	0.791875
NONMMUG032548	1.35108	2.46562	1.58475	0.928305	1.65513	1.90065	0.97684	1.34695	0.746865	1	0.906974
NONMMUG028100	0.542312	0.31342	0.323562	0.295709	0.541939	0.518162	0.555727	0.322478	1	1	1
NONMMUG005247	0.631165	0.377833	1.06998	1.04961	1.56725	1.01259	0.4803	0.774568	0.431079	0.221791	1
NONMMUG029338	11.5136	12.1266	14.3524	13.5379	14.9654	15.446	22.0337	22.9925	1	0.750806	8.74655e-05
NONMMUG038997	22.1193	36.8971	21.1571	42.4305	20.8237	41.0493	31.09	31.4298	1	1	1
NONMMUG021945	0.889637	0.761785	0.332184	0.141357	0.208473	0.166557	0.471481	0.201982	0.00239796	0.0119774	0.00362915
NONMMUG025500	3.52228	4.33965	3.69048	3.29867	2.89116	2.20466	2.92546	2.20713	0.645383	1	0.00818916
NONMMUG021636	1.10421	1.18279	1.65145	2.63302	2.16843	2.50364	2.29484	3.20611	0.291411	0.165457	0.0476863
NONMMUG037889	77.0828	145.979	63.1727	141.002	48.6474	117.047	95.3014	101.065	1	0.996567	0.492955
NONMMUG014604	0.382243	0.217345	0.634552	0.386798	0.590433	0.332202	0.336578	0.556536	0.94212	0.90667	0.752487
NONMMUG039204	1.00576	0.421273	0.681852	0.752094	1.07012	0.645041	1.37643	0.796984	1	1	0.931013
NONMMUG016108	0.447855	0.520946	0.77296	0.707906	1.57042	2.05911	2.39263	1.58909	0.537858	1.37775e-05	6.18352e-07
NONMMUG004043	0.44666	0.555317	0.179387	0.611185	0.468946	0.698971	0.341466	0.968049	0.938941	1	0.0159512
NONMMUG036305	1.20788	0.851113	1.92021	1.2747	1.43369	1.30804	1.20366	0.693997	1	1	0.551833
NONMMUG025131	0.397476	0.496189	1.20838	0.918509	1.05432	0.833567	1.61017	1.75321	0.0125292	0.0401205	8.37466e-10
NONMMUG040740	0.749341	0.637752	0.506835	0.695236	0.757911	0.682378	0.89885	1.05296	1	1	1
NONMMUG003906	0.353702	0	0.240696	0.223107	0.377479	0.114554	0.467792	0.70873	1	1	0.767927
NONMMUG040821	0.808792	0.360946	0.273347	0.44931	0.658183	0.643365	0.703494	0.52178	0.826776	1	1
NONMMUG000713	3.12493	3.75423	3.85978	4.63326	3.02762	3.66367	5.78492	5.42013	1	1	0.321568
NONMMUG035372	0.806107	0.810241	1.65083	1.72693	1.41919	1.50335	2.82663	2.93783	0.0140146	0.0262495	1.5948e-13
NONMMUG009841	0.510461	0.86418	0.922134	0.846174	0.482483	0.653447	0.718645	0.432393	1	1	0.99818
NONMMUG020214	0.915331	1.6013	2.18099	1.95885	2.45195	2.20882	2.66354	2.72029	0.716315	0.19331	0.021539
NONMMUG017596	0.327364	0.337059	0.433988	0.419503	0.213813	0.384467	0.340548	0.63545	1	1	1
NONMMUG046258	0.164662	0.588368	1.20259	1.16032	0.909189	1.16447	1.46655	1.69267	0.0156711	0.0427771	2.06953e-05
NONMMUG036026	2.5453	2.76631	3.00662	2.20512	2.49586	3.00305	3.35877	3.53411	1	1	1
NONMMUG009158	9.01376	5.32274	9.31772	8.83177	7.70441	8.52862	8.04437	8.7662	0.978034	1	1
NONMMUG038204	0.602571	0.744294	0.352374	0.364464	0.836218	0.972683	0.20137	0.487141	0.0577709	1	0.0186209
NONMMUG029258	0.406596	0.249447	0.798645	0.211682	0.107886	0.169751	1.37475	1.3681	1	0.143437	3.78192e-10
NONMMUG020973	2.02799	2.07284	1.76433	1.69185	2.50623	2.89207	2.32946	2.23606	0.815903	1	1
NONMMUG025152	0	0	0	0	0	0.586783	0	0	1	1	1
NONMMUG011742	0.674001	0.244267	0.413306	0.640247	0.288012	0.656975	0.537408	0.580955	0.934653	1	0.171648
NONMMUG017577	1.2074	0.597277	0.0516624	0.630107	1.18692	0	1.90494	0.219764	1	1	1
NONMMUG032701	3.61527e-07	0.116913	0.109006	0.647172	6.67744e-06	1.90228e-07	0	0.16462	1	1	1
NONMMUG006151	1.09975	0.919345	0.971777	0.559515	0.828851	0.814067	0.721736	0.59817	1	1	0.445786
NONMMUG011244	1.27403	1.47593	1.83623	1.94037	2.16602	1.842	1.99151	2.21623	0.55406	0.334007	0.138277
NONMMUG001294	1.52438	0.855468	4.66245	2.5861	3.5756	2.95287	3.61204	4.56507	0.0133439	0.0189594	8.82161e-05
NONMMUG011315	0.227236	0.338548	0.691748	0.421877	0.683849	0.362281	0.844458	0.383356	0.995604	1	0.874489
NONMMUG033262	0.0698887	0	0.142172	0.261486	0	0.134543	0.752116	0.118749	0.545693	1	0.102666
NONMMUG032109	0.879262	1.6428	0.785635	0.992961	0.963935	1.72827	0.917429	1.23404	1	0.513109	0.697475
NONMMUG045668	4.48714	5.57102	6.21495	7.40695	4.93232	5.08564	8.08754	7.50581	0.640752	1	0.283576
NONMMUG017307	0.318155	0.976217	1.45443	0.920503	0.876368	1.9565	1.4488	0.5174	1	1	1
NONMMUG008674	0	0	0	0	0	0.690552	0	0.204137	1	0.105335	1
NONMMUG037158	0.352105	0.173449	0.517775	0.327321	0.242304	0.149986	0.442428	0.142587	1	1	1
NONMMUG029967	0.379988	0.495852	0.652109	0.433248	0.682669	0.502448	0.791488	0.762869	0.999325	0.555588	0.0205485
NONMMUG033011	83.9705	74.1763	73.5956	62.7842	59.5174	53.5396	64.7175	65.3071	1	1	1
NONMMUG038107	1.04694	1.46509	1.14768	1.31035	0.84104	1.35084	1.55934	1.14323	1	1	0.534519
NONMMUG022576	22.9376	18.566	11.6	12.0174	12.7061	11.2142	16.559	17.4008	0.00827461	0.0863422	0.0513915
NONMMUG020869	0.700418	0.582374	0.965432	1.02466	0.584952	0.719556	0.876043	0.719361	1	1	1
NONMMUG003487	0.565986	0.708304	0.918903	1.29592	0.601155	1.19107	1.02419	1.1776	0.694145	1	0.42545
NONMMUG016245	3.25976	4.0967	3.36709	2.79672	3.55689	2.68112	3.09488	3.30414	0.844768	1	0.604027
NONMMUG039036	1.21359	1.26274	0.533061	1.1627	1.67064	0.5105	0.873061	1.20524	0.415724	1	0.574129
NONMMUG026580	0.683522	0.0579974	0.131496	0.447334	0	0.223113	0.252573	0.200509	1	1	1
NONMMUG028384	0.32349	0.289818	0.27387	0.502389	0.286602	0.206939	0.420053	0.319486	1	1	1
NONMMUG025225	0.525303	0.59465	0.536735	1.24649	0.701328	0.76755	0.523046	0.791773	0.92608	0.48968	0.576203
NONMMUG000824	5.4471	3.87505	6.61689	5.2545	4.87562	3.54014	3.98419	4.61509	1	1	0.872277
NONMMUG002202	0.609078	0.477177	0.635863	0.63103	0.607023	0.580445	0.943134	0.976621	1	1	0.0242684
NONMMUG016720	0.75113	0.725679	1.07841	1.08027	1.04053	1.27316	1.04677	1.06955	1	0.875224	1
NONMMUG027166	0.210971	0.0951902	0.430305	0.298535	0.562466	0.408979	0.625568	0.722678	0.971365	0.637077	0.0853056
NONMMUG032735	0.912492	0.530686	0.984945	0.968201	1.26873	0.821351	0.935269	0.867345	1	1	0.165581
NONMMUG040270	23.8345	23.3123	19.0536	21.5543	18.4798	19.1157	29.4781	29.4127	0.907583	0.736555	0.946069
NONMMUG033535	9.25384	11.7947	7.66275	7.50341	6.38685	6.65241	9.90931	10.8231	0.0933225	0.154337	0.309661
NONMMUG011704	0	0	0	0.825351	0	0	0	0	1	1	1
NONMMUG036342	3.25763	5.34059	3.98815	6.7156	2.94422	4.1067	7.03513	7.21519	1	1	0.29788
NONMMUG033006	19.0959	23.2225	21.8797	23.7989	23.4934	23.5768	24.5771	23.4428	1	1	1
NONMMUG033927	0.655142	0.399561	0.449041	0.844293	0.468834	0.431769	1.11198	0.765527	1	1	1
NONMMUG006191	0.384077	0.927118	1.43858	0.242845	0.956998	0	0.891498	0.991695	1	1	1
NONMMUG027978	0.267829	0.727899	1.09484	0.508728	0.429157	0.78306	0.133436	0.577027	1	1	0.929402
NONMMUG022211	0.882578	1.13278	1.53964	1.38795	1.64583	1.81834	1.71406	1.64166	0.511369	0.19331	0.159243
NONMMUG020828	3.0039	2.99354	2.75809	3.25328	2.31651	3.11166	2.72337	2.53034	1	1	0.47753
NONMMUG019897	2.24321	2.15579	2.02424	1.97521	2.08228	1.95369	2.34801	2.26631	0.567912	0.920286	0.175666
NONMMUG028182	86.4392	89.2329	61.4565	65.934	63.4016	64.9581	56.6315	59.4023	0.16228	0.414168	0.000228709
NONMMUG002936	0.742666	0.111017	0.377471	0.462227	0.263316	0.475826	0.362456	0.629811	1	1	1
NONMMUG040874	4.89417	4.81531	1.68834	2.56448	2.46497	3.26783	1.01841	2.90516	0.074819	0.0774248	2.26366e-09
NONMMUG046261	2.09292	1.28767	3.61353	3.30053	4.05313	3.53756	4.62115	4.35654	0.0263009	0.00507627	4.41558e-06
NONMMUG032723	4.83217	9.22733	4.60969	5.7281	4.34024	6.47518	5.84485	7.70695	0.215229	0.820612	1
NONMMUG039619	0.961307	0.873829	0.984309	0.153067	0.685657	0.470693	0.643222	0.277703	1	0.996567	0.687821
NONMMUG005180	1.06847	2.0604	1.27428	0.99303	0.396954	1.03871	1.95889	0.695336	1	0.535493	1
NONMMUG038286	1.57033	1.3128	1.54199	2.09656	2.11453	2.30977	2.95535	3.32219	1	1	1
NONMMUG035742	0	0	0.180794	1.18352	0.566595	0.51958	0.71106	0.76674	0.00334553	0.000330447	2.22647e-05
NONMMUG042462	0.25418	0.253138	0.575559	0.441745	0.428203	0.38446	0.288026	0.313706	0.169054	0.585403	1
NONMMUG027288	0.989781	1.89173	1.84093	1.48739	1.54761	2.05632	3.27978	3.18522	1	1	0.0510379
NONMMUG007793	0.16019	0.334847	0.271226	0.596997	0.397373	0.204929	0.519941	0.542363	1	1	0.466905
NONMMUG015054	12.5071	17.773	10.2031	14.7441	9.00246	15.0489	11.8426	10.6185	0.563672	1	0.00559312
NONMMUG009944	0.701365	0.517875	1.0542	1.1189	0.872682	1.31519	0.65395	1.03727	0.293029	0.258314	0.811979
NONMMUG008360	0.13742	0	0.628927	0.642506	0.219342	0.0661214	0.470386	0.116715	0.140638	1	1
NONMMUG011170	0.557032	0.818874	0.752424	0.797181	0.846376	0.706014	1.01662	1.39428	1	1	0.598953
NONMMUG038210	6.34518	6.16635	4.42492	6.11275	2.97276	3.61177	9.74004	9.65002	1	0.0501619	0.0557453
NONMMUG002113	0.318048	0.431706	0.938164	0.694333	0.342393	0.505117	0.333705	0.48062	0.728966	1	1
NONMMUG043022	0.428991	0.504206	0.493997	0.432544	0.86893	0.483252	0.526562	0.475061	1	0.765868	1
NONMMUG029980	0.494364	0.567976	0.250774	0.327592	0.375005	0.911561	0.444703	0.476306	0.174095	1	1
NONMMUG009192	0	0	0.848113	0	0	0	0	0	0.764904	0.0167399	0.0101097
NONMMUG002247	0.464837	0.985273	1.11015	0.443578	0.497168	1.06114	1.24234	0.804805	1	1	1
NONMMUG029409	0.840922	1.58024	0.31118	0.286473	0.16277	0.0736788	0.974109	0.715461	0.00169306	7.63661e-05	0.537928
NONMMUG007023	0.393133	0.118671	1.20504	0.994986	0.979738	0.765864	1.04377	0.451444	0.492979	0.744828	0.505648
NONMMUG024003	207.574	188.697	184.99	174.931	192.257	171.512	131.645	128.822	0.960502	1	0.000580309
NONMMUG009447	0	0	0.00151858	2.08975e-05	0	0.602536	0	0	1	1	1
NONMMUG029101	0.230279	0.17632	0.433798	0.396521	0.244518	0.628762	0.573244	0.415779	0.401108	0.476727	0.0487592
NONMMUG015086	0.556438	0.841824	0.519062	0.673643	0.600612	0.377558	0.36455	0.566845	1	1	0.726922
NONMMUG008427	0.506355	0.425532	0.54371	0.910684	0.442701	0.483609	0.749045	0.953027	0.380987	1	0.266177
NONMMUG014329	0	0	0.375134	1.07086	0	0.363543	0.378558	0	0.0599576	0.858114	0.0929778
NONMMUG001684	0.818794	0.463127	0.756851	0.80551	0.974518	0.879547	1.27121	0.925581	1	1	0.573437
NONMMUG029971	2.71945	2.02416	3.97694	3.26833	1.77474	2.21096	7.56103	5.42997	1	0.678843	0.895518
NONMMUG035642	0.530008	0.535116	0.471575	0.433406	0.49341	0.446073	0.647479	0.506145	0.608538	1	0.129388
NONMMUG035054	2.88466	3.13293	5.07566	5.79431	3.80052	5.90145	8.59863	8.49845	0.0448979	0.286886	3.3163e-10
NONMMUG006500	1.19388	0.55608	1.87356	0	1.30034	1.21594	1.28277	1.08683	0.905264	0.231802	0.0422847
NONMMUG006916	0.564824	0.515113	0.193168	0.180934	0.403519	0.185258	1.14209	0.820441	0.380947	1	1
NONMMUG035068	18.8559	35.0483	13.8225	21.5813	14.849	25.1969	16.5517	17.3657	0.412685	0.882377	0.0319206
NONMMUG019763	0.296065	0.501237	0.359896	0.328006	0.64377	0.845843	0.42773	0.509351	1	0.217001	1
NONMMUG018931	0.963918	1.90343	1.54894	1.82784	1.40795	1.99869	1.67534	2.13543	1	1	1
NONMMUG023730	6.22555	5.57884	7.37038	6.5807	5.62085	6.13871	9.16736	7.62578	1	1	0.515462
NONMMUG003147	0.81839	0.532678	0.784638	0.20456	0.844965	0.73828	0.725812	0.687921	1	1	1
NONMMUG026601	0.766978	0.493214	0.815826	0.711777	0.830353	0.457774	0.533102	0.556362	1	1	1
NONMMUG046170	90.4571	119.786	102.072	168.549	76.8168	133.556	136.747	138.28	1	1	0.780711
NONMMUG016250	1.73914	5.05748	2.03079	4.00556	0.929004	3.14206	2.46959	2.02926	1	1	0.00619573
NONMMUG000132	2.9894	2.47696	2.92295	2.57686	3.05873	3.41139	5.05717	3.48752	1	1	0.454237
NONMMUG039532	0.591131	0.294706	2.27071	2.1481	1.01324	1.13705	0.385083	0.418107	1	1	1
NONMMUG004978	0	1.53572	0.959871	0.719157	0.200516	0.736375	0.567398	0.978307	1	1	1
NONMMUG038033	0.901846	0.933082	0.789688	0.611067	0.687925	0.878079	0.640956	0.665428	1	1	0.572996
NONMMUG008393	1.02229	0.802229	1.18105	1.342	0.997922	1.30597	1.45954	1.27131	0.727917	0.879457	0.172491
NONMMUG036945	0.600741	0.254639	1.25219	1.30977	1.07185	1.09221	1.07215	1.35832	0.843414	1	1
NONMMUG019987	0.662985	0.48682	0.256878	0.432544	0.70342	0.836397	0.507756	0.622494	0.202135	1	1
NONMMUG012225	0.0407526	0.145775	0.165446	0.302844	0.173171	0.507062	0.316318	0.309578	1	1	0.691403
NONMMUG018414	20.8674	29.4192	19.892	25.5802	18.4083	27.4139	24.4952	24.2105	1	1	0.747739
NONMMUG035994	0.769443	1.41255	0.264347	0.249513	0.551759	1.01952	1.05357	1.13093	1	1	1
NONMMUG030795	0.7971	0.363904	0.613833	1.15152	0.64104	1.96427	0.606056	0.696149	1	1	1
NONMMUG033562	1.13324	0.93709	0.772601	0.914339	1.28988	0.825043	1.17277	1.0042	0.221167	0.674083	0.243301
NONMMUG015777	2.4923	3.12279	2.06281	2.04108	1.56292	2.10238	1.79735	2.0312	0.2744	0.159357	0.0495673
NONMMUG019724	1.21798	1.65906	1.0906	0.290395	0.976867	0.893277	0.76238	0.790339	0.111763	0.870268	0.259007
NONMMUG021513	1.00398	0.932087	0.940453	0.681179	1.06643	1.29301	1.19817	1.1728	1	1	1
NONMMUG019218	1.17474	0.438224	1.39186	1.68559	0.936429	1.17307	1.04723	1.57282	1	1	0.777947
NONMMUG005653	2.6672	2.4754	2.80164	2.8822	2.16346	0.98169	1.77547	2.39696	1	1	1
NONMMUG037938	1.38023	1.37013	0.765065	1.16778	0.835016	1.26886	0.758986	0.803065	0.0808743	0.347934	0.000252195
NONMMUG044527	0.298613	0.46629	0.227039	0.322404	0.264105	0.379904	0.552817	0.418602	1	1	1
NONMMUG032117	0.402254	0.412071	0.408769	0.482326	0.549965	0.662148	0.504182	0.486844	1	1	0.741692
NONMMUG028203	0.450165	0.281965	0.365628	0.29301	0.574013	0.30185	0.218648	0.418358	1	1	1
NONMMUG016724	0.355079	0.483176	0.359798	0.379931	0.436198	0.445265	0.612657	0.518005	1	1	0.998906
NONMMUG025027	0.705452	0.642496	0.542381	0.338149	0.37773	0.692773	0.35553	0.306696	1	1	0.885761
NONMMUG028119	1.00951	0.951297	3.67914	4.64014	1.84505	2.32566	3.81895	4.53992	4.41731e-12	0.00295716	1.99515e-17
NONMMUG016103	1.8255	3.11639	1.86697	1.80294	1.24031	2.27123	2.39616	1.53635	0.868357	1	0.639298
NONMMUG033087	4.27171	9.91366	5.69575	4.39641	8.91686	7.73576	9.79514	9.96374	0.629824	1	0.580557
NONMMUG003807	6.91402	6.03337	7.74554	7.48237	8.28617	7.06326	5.97436	6.86993	1	1	0.788806
NONMMUG033571	1.64523	0.861381	1.20954	1.13918	0.757563	1.1645	0.961034	2.0656	1	1	1
NONMMUG027295	32.5533	32.9021	31.4807	30.2434	32.6119	36.3471	28.5869	29.5395	1	1	0.418348
NONMMUG002416	0.435427	0.421967	0.402854	0.419889	0.461967	0.342822	0.292081	0.508873	1	1	1
NONMMUG020772	1.81545	1.88264	2.16081	2.18606	1.72476	2.01277	1.73128	1.64987	1	1	0.689918
NONMMUG033342	0.729269	0.929085	0.886892	0.751303	0.508502	0.695304	0.824202	0.787929	1	0.790589	0.900383
NONMMUG002639	0.815158	0.605948	0.849182	0.712088	1.03324	0.820657	0.786853	0.723355	1	1	1
NONMMUG037575	2.76352	2.21962	2.87254	2.91984	2.02624	2.31496	2.08379	1.59273	1	0.99686	0.855285
NONMMUG018041	0.213552	0.348923	0.292884	0.973631	0.670436	0.0798567	0.316764	0.497237	1	1	1
NONMMUG005067	0.333095	0.505866	0.777137	0.586855	0.848879	0.573028	0.61275	0.757856	1	1	1
NONMMUG017323	2.82159	2.73823	3.09459	3.99463	2.6497	2.53826	3.12869	3.21033	1	1	1
NONMMUG019267	1.55124	0.854682	1.57233	1.60368	1.37988	1.30549	1.69564	1.11236	1	1	1
NONMMUG014436	1.08935	1.67867	1.90056	1.75006	1.40833	1.27521	3.58597	1.92043	1	1	0.057593
NONMMUG000589	11.3402	12.6816	9.38608	14.0681	9.69747	17.3473	11.4572	9.46095	1	1	0.957104
NONMMUG041009	1.05568	0.798418	1.2794	1.06143	1.58302	1.44471	1.52866	1.60143	1	0.302019	0.0603448
NONMMUG005920	0.464755	1.06431	1.19566	1.1258	0.748898	0.920735	0.474809	0.816547	1	1	1
NONMMUG004884	0.0553812	0.198507	0.281348	0.361361	0.471074	0.265784	1.1331	0.328282	1	1	0.16191
NONMMUG007268	9.19189	8.55793	6.92214	6.56381	7.90458	7.21191	4.47889	4.82814	0.317695	1	1.36603e-07
NONMMUG027042	17.9197	15.4991	13.654	12.3862	17.6019	10.844	18.9487	20.852	0.907868	0.909894	1
NONMMUG006283	5.88939	7.80095	1.11569	1.7246	1.77963	4.45025	2.24987	4.38214	6.45522e-08	0.00238501	2.90932e-05
NONMMUG014498	2.50234	1.36179	5.38157	3.42506	3.54617	1.97555	2.19502	2.53094	0.0764656	1	1
NONMMUG028817	0.23064	0.633712	0.237318	0	0	0	0.235538	0.202551	0.66446	0.184487	1
NONMMUG031060	0.981786	1.61784	1.42221	1.95969	0.761147	2.04642	0.732044	1.29473	1	0.996273	0.976415
NONMMUG046245	0.994644	0.650927	1.10209	0.717541	0.956146	0.695711	0.928241	1.17402	1	1	1
NONMMUG002729	0.775236	0.658423	1.06205	1.11567	0.782285	1.03838	1.57865	1.63514	1	1	0.0851001
NONMMUG009732	10.9604	12.6058	10.4681	12.0765	9.51247	10.1722	14.1847	14.8418	1	0.901111	1
NONMMUG010277	1.24223	0.280171	0.633336	0.630627	0.916674	0.401203	0.306781	0.531672	1	1	0.703248
NONMMUG035449	11.2537	7.39581	8.67971	8.68882	8.21962	9.85403	8.76309	9.545	1	1	1
NONMMUG037134	0.284699	0.785671	0.881816	0.834455	0.460001	0.283888	0.588037	1.00846	1	1	1
NONMMUG037943	1.9656	2.7746	1.44178	1.78691	1.38552	2.60653	2.71698	2.25988	1	1	1
NONMMUG036827	14.4449	15.4975	11.2876	14.0474	11.0699	14.8561	9.92597	9.08162	0.476712	1	0.000337327
NONMMUG001823	0.522448	0.377306	0.469557	0.412525	0.669541	0.724255	0.78796	0.726426	1	1	0.994957
NONMMUG021262	12.1961	15.6643	12.9506	17.7366	8.31611	11.354	18.2413	25.085	1	0.996567	0.291517
NONMMUG043395	0.676845	0.252751	0.40119	0.157767	0.479801	0.866384	0.219877	0.191097	1	1	0.259496
NONMMUG023172	0.0326437	0.04364	0.264574	0.34671	0.328967	0.373155	0.613354	0.644005	4.37801e-06	1.62475e-06	1.53929e-16
NONMMUG040461	0.0276178	1.08979	2.14727	0.581139	1.91997	0.284613	0.908634	1.56465	0.701166	1	1
NONMMUG020799	2.49068	2.49214	2.19509	2.06289	1.93981	1.74593	1.12551	1.45423	0.925623	0.745171	0.000146603
NONMMUG008473	0.535421	0.305034	0.444878	0.77009	0.72426	0.419929	0.425992	0.164627	1	1	1
NONMMUG014817	2.69747	0	0.563465	0	1.17346	0	0.576675	0	1	0.998418	0.681356
NONMMUG043977	0.242347	0.328754	0.247436	0.114739	0.129344	0.353424	0.481225	0.520665	1	1	1
NONMMUG030597	0.386512	0.50703	0.391765	0.504719	0.554926	0.390331	0.833988	0.496963	1	1	0.913844
NONMMUG018572	0.308224	0.192678	0.37512	0.342769	0.359967	0.23555	0.477136	0.648966	1	1	0.509052
NONMMUG007461	9.69086	8.89807	9.22452	7.8147	9.07522	7.50221	8.72744	11.0943	1	1	0.940943
NONMMUG029039	0.141999	0.772671	0.435609	1.08089	0.151761	0.554391	0.141812	0.122588	1	1	0.0424452
NONMMUG027308	1.79347	3.09318	3.06916	2.49496	2.56416	1.37499	1.21211	1.91441	1	0.738136	0.00424993
NONMMUG042620	0.254374	0	0.262141	0.24738	0	0	0.522229	0.448509	1	1	0.59136
NONMMUG031272	0.758018	0.769635	1.15348	0.798958	1.17086	1.08693	1.33481	0.987418	1	1	1
NONMMUG032764	0.190391	0.296961	0.394668	0.28591	0.796485	0.63496	0.659924	0.739581	1	0.0107258	0.0778884
NONMMUG023383	0.0839	0.988218	0.681793	1.49284	0.719804	1.07405	1.735	1.35767	1	1	0.716299
NONMMUG010915	2.91456	3.32347	3.48224	3.74225	3.70672	4.02315	2.92992	3.0609	1	1	0.905793
NONMMUG034458	0.881412	1.25342	1.02884	0.835539	1.61333	0.857708	1.37702	0.866578	1	1	1
NONMMUG030314	7.47174	7.45435	7.84267	6.82404	3.81053	4.71816	3.76706	5.5703	1	0.635112	0.0412166
NONMMUG030024	0.636803	0.714423	0.811896	0.645688	0.544905	0.430852	0.396339	0.638663	1	0.753524	0.308985
NONMMUG040678	26.3876	20.5135	26.8094	24.485	25.4909	26.132	16.8474	18.379	1	1	0.0456308
NONMMUG031006	5.38696	4.16976	4.4456	5.46745	5.50569	5.6637	3.04767	3.11159	1	1	0.00401519
NONMMUG018094	11.23	17.2875	7.75305	13.4529	6.52637	12.0382	10.114	10.9361	0.750969	0.744097	0.114004
NONMMUG043922	0.340387	0.314227	0	0.669996	0.367593	0.341372	0.354969	0.30359	1	1	0.519947
NONMMUG000258	0.294245	0.267027	0.150498	0.140148	0.786417	0.718668	0.294272	0.2543	1	0.872057	1
NONMMUG032587	2.25624	3.89323	2.67898	2.5171	2.89579	4.41886	1.98736	2.56238	1	1	1
NONMMUG027637	13.0635	24.0543	9.20257	17.4342	13.4398	13.9334	14.1366	12.6413	1	0.996567	0.191936
NONMMUG021014	0.825411	0.688168	1.72648	2.36592	1.15856	2.47787	3.21723	3.76987	0.0582252	0.15237	2.98982e-12
NONMMUG039715	0.436761	0.399561	0	0.211073	0	0.431769	0.667189	0	1	1	1
NONMMUG025329	7.3359	6.92165	5.37655	5.32089	5.73409	5.65169	5.14653	4.60668	0.224956	1	0.0130636
NONMMUG030245	4.49593	3.72901	5.22932	5.56285	5.3335	7.53329	6.45446	5.69287	0.624062	0.894598	0.0412127
NONMMUG043754	2.51966	1.95284	2.57235	2.61235	1.8229	2.21588	1.66719	1.34009	1	1	0.0406036
NONMMUG008092	3.77937	4.33674	2.72257	2.72053	3.07471	3.88206	1.68922	2.37008	0.0953117	1	1.1054e-07
NONMMUG023832	0.286903	0.223787	0.454218	0.463881	0.285349	0.153781	0.726004	0.64753	0.371319	1	0.00127176
NONMMUG025285	16.9632	21.2724	16.4627	13.2686	14.18	17.676	14.5907	9.92672	0.401379	0.598466	0.0159977
NONMMUG043654	0.387469	0.20747	0.549955	0.430388	0.575757	0.714909	0.249568	0.499815	1	1	0.112489
NONMMUG028801	1.18555	0.91438	0.849772	1.41204	0.809517	1.15845	1.33439	0.896725	1	1	1
NONMMUG025409	3.8545	3.48597	4.11258	4.56301	2.89618	4.84588	5.12933	4.54125	1	1	1
NONMMUG037357	0.713243	0.435771	0.48949	0.691726	0.255476	0.707037	0	1.46328	0.253042	1	0.236036
NONMMUG039452	1.95463	1.79236	0.251627	1.1861	1.83848	2.18177	1.50161	1.07528	0.785081	1	0.738186
NONMMUG025041	86.836	103.922	86.1372	131.32	82.6793	122.398	136.158	138.026	1	1	0.378037
NONMMUG021018	0	0.483091	0.628107	0	0	0	0	0	1	1	1
NONMMUG011869	2.97623	3.0137	2.06601	2.7041	0.762363	2.31391	1.41751	2.45422	1	0.64988	0.569647
NONMMUG038553	1.23138	1.12933	0	0.239187	0	0.488826	0.252368	1.08419	0.517726	1	0.846829
NONMMUG031665	3.68839	4.40709	2.54511	2.86754	4.97551	3.36675	3.54141	3.62557	1	1	1
NONMMUG001507	0.729321	0.496505	0.739889	0.902012	0.663858	0.863232	0.874599	1.02461	1	1	0.890097
NONMMUG007807	0.231689	0.20713	1.13638	0.717031	0.984393	0.591093	0.748856	1.53115	0.0394386	0.167895	0.0057474
NONMMUG030198	4.67177	5.82457	5.23763	4.30545	5.46891	5.24346	5.83075	4.27573	1	1	0.947296
NONMMUG036520	2.13546	2.21888	1.24953	1.85273	1.09797	1.30166	1.9972	1.70245	0.227238	0.0295042	0.505648
NONMMUG024596	1.51411	0.913494	2.06197	3.58849	2.55976	2.57856	0.752707	2.38815	1	1	0.271569
NONMMUG035079	4.07239	2.97627	4.3549	3.69456	3.70288	3.08483	3.91345	3.0843	1	1	1
NONMMUG002901	0.0843647	0.151811	0.269228	0.636563	0.233599	0.139196	0.307295	0.215716	0.131046	0.585109	0.311427
NONMMUG028719	1.47026	1.31603	2.02273	1.67678	1.3609	1.909	1.42921	1.88429	0.644118	1	1
NONMMUG021025	4.50868	4.32713	4.72475	4.59598	4.86712	5.44318	5.94577	5.85941	1	1	0.688893
NONMMUG014370	0.426721	0.723017	0.615766	0.399248	0.411963	0.390242	0.199157	0.483425	1	1	1
NONMMUG027715	0.732715	0.425034	0.694126	0.585585	0.289364	0.314988	0.395224	0.230639	1	1	0.500283
NONMMUG021758	19.2461	19.1355	17.1568	19.1414	19.2543	18.5764	12.8372	13.999	1	1	0.00183844
NONMMUG014280	0.692772	0.92809	1.72467	1.40098	1.17019	1.02289	3.19959	2.67898	0.348294	1	2.18984e-07
NONMMUG008317	2.5849	3.43559	2.32438	2.86494	2.84139	1.81625	2.58128	2.26407	0.201003	0.179398	0.0126056
NONMMUG022500	0.881495	0.394329	1.16335	0.532658	1.68592	1.26635	0.89887	1.00519	1	1	0.180214
NONMMUG014313	12.9245	26.3745	11.1037	21.1516	10.0587	21.3628	15.1143	15.4303	0.985899	1	0.421645
NONMMUG045811	1.43801	1.00947	0.762703	1.45946	0.598546	0.600943	0.854539	1.00755	1	0.368234	0.762323
NONMMUG018974	1.40851	1.67394	2.26859	1.97065	1.98407	1.57346	2.26775	2.08674	1	1	0.940671
NONMMUG028507	2.89524	2.5665	1.85585	1.88875	4.54949	2.57558	3.63702	4.06219	0.0126156	1	0.979827
NONMMUG037310	0.40879	0.366469	0.712183	0.381323	0.68314	0.616944	0.569457	0.791773	0.6421	0.982003	0.670378
NONMMUG005100	6.31654	8.26967	6.73241	5.10474	3.27446	4.97375	10.0789	11.2837	0.801201	0.241283	0.67312
NONMMUG041834	1.47306	1.57711	1.64226	1.52618	1.00137	1.56612	2.00154	1.84649	1	1	1
NONMMUG007750	15.4905	21.2647	13.2611	20.2035	14.0092	21.7014	14.4502	15.2668	1	1	0.149654
NONMMUG007317	0.210176	0	0	0	0	0.505929	0.0420659	0	1	1	0.957267
NONMMUG014098	0.561692	1.54965	0.869683	1.09694	0	1.11969	1.1593	0.497136	1	1	1
NONMMUG022097	0.596152	0.672538	0.509171	0.581627	0.466389	0.6295	0.688458	0.422856	1	1	0.359128
NONMMUG014665	0.242782	0.270998	0.307776	0.618665	0.257755	0.405828	0.322937	0.332231	0.656835	1	1
NONMMUG010048	1.65187	3.45386	1.97843	3.50172	2.85308	3.295	3.12172	3.35909	1	1	1
NONMMUG034230	0.159065	0	0.56667	0.149127	0.16937	0.0766983	0.156049	0.0677135	0.91481	1	1
NONMMUG017764	0.802638	0.354216	1.4256	0.529405	0.676821	0.557796	0.738782	0.86479	1	1	0.967785
NONMMUG018598	0.69312	0	0	0	0.756553	0.708148	0	0	1	1	1
NONMMUG039909	0.635857	0.236425	0	0	0.293065	0.270984	0.280386	0	0.788009	1	0.909902
NONMMUG038314	0.566367	0.310856	0.917427	0.844654	1.47556	0.918089	0.936079	0.607181	0.045298	0.0119323	0.648826
NONMMUG020870	0.317845	0.36905	0.644761	1.14903	0.674953	0.880685	1.16889	1.31196	1	1	0.955665
NONMMUG005524	0.725769	1.12117	0.574741	1.41936	0.662037	0.91286	0.364884	0.414632	1	0.98104	0.0153248
NONMMUG040720	0.524629	0.20203	0.457558	0.0701874	0.239342	0.0722115	0.367146	0.127488	1	0.353356	1
NONMMUG030844	1.03416	1.08038	1.50868	1.6808	1.33854	1.25159	2.63145	2.54602	1	1	0.549531
NONMMUG041512	1.02173	0.813666	1.2655	1.21395	1.10833	1.10272	1.3463	1.34902	1	1	0.912256
NONMMUG027050	1.42818	1.24781	1.92899	2.14292	2.28483	1.76061	2.38381	1.76557	0.721136	0.523407	0.488989
NONMMUG033101	1.27908	1.53922	2.28294	1.60928	2.95563	1.75673	2.21311	3.1956	1	0.846064	0.414291
NONMMUG015914	16.7283	19.7248	7.18426	7.90824	9.55809	13.091	4.81408	5.74563	4.25462e-06	0.208984	1.32407e-18
NONMMUG038710	3.36244	2.96708	5.42348	4.58907	3.37171	3.10767	3.1113	3.46909	0.420919	1	1
NONMMUG018873	1.41173	2.45378	2.59315	3.02203	1.20932	2.76616	1.36554	2.09265	1	1	1
NONMMUG001440	2.28783	2.306	3.18088	3.43859	2.62766	3.00572	2.84254	3.00642	0.523495	1	1
NONMMUG012336	0	0	0.279601	0	0	0	0.558346	0	1	1	1
NONMMUG035083	23.2987	21.9172	15.1653	14.7465	15.1901	13.5645	19.4665	20.8881	0.0315271	0.182081	0.250094
NONMMUG011342	0	0.435771	0.734236	0.922302	0.510951	0	0.486359	0.20904	1	1	0.714303
NONMMUG009579	0.580521	0.520865	0.459069	0.542303	0.411718	0.37213	0.25203	0.820989	1	1	1
NONMMUG023753	0.418375	0.313046	0.70923	0.521758	0.222609	0.134232	0.068215	0.94779	1	0.476727	0.839911
NONMMUG005423	0.400506	0.632004	0.306212	0.471674	0.53372	0.387794	0.790494	0.685138	1	1	1
NONMMUG039596	0.438595	0.251812	0.222419	0.319399	0.332622	0.299298	0.363776	0.501364	1	1	1
NONMMUG011805	0.243956	0.131044	0.198199	0.181637	0.363	0.0935431	0.521922	0.165026	1	1	0.805986
NONMMUG025588	0.122386	0.303417	0.295802	0	0.130648	0.446005	0.578439	0.789285	1	1	0.688893
NONMMUG020477	2.20499	1.228	1.42121	0.788576	1.48262	1.64341	1.25247	1.34191	0.348167	1	0.35605
NONMMUG016061	0.337736	0.037761	0.342819	0.0784588	0.40367	0.282924	0.532708	0.356452	1	1	0.630676
NONMMUG005333	0.240477	0.175338	0.160538	0.277871	0.160159	0.220639	0.705538	0.42682	1	1	0.494829
NONMMUG002378	1.4925	1.24153	1.51621	2.28444	2.26673	1.94339	2.38749	1.35351	1	0.639815	1
NONMMUG033296	0.207083	0.462567	0.770292	0.256103	0.476468	0.494903	0.334274	0.349096	1	1	1
NONMMUG040681	0.646204	0.554427	1.28498	1.15003	1.10788	0.758876	1.12828	1.06612	1	1	0.865549
NONMMUG043958	0.401908	0.690235	1.22285	1.08876	1.08318	0.797409	0.598247	1.45813	0.16228	0.968529	0.464937
NONMMUG002132	2.07824	2.31691	2.15749	2.99711	1.24971	1.46274	3.10817	2.14	1	0.0827148	1
NONMMUG042210	2.32306	1.57781	1.79046	2.03912	2.97096	2.47155	1.71241	1.70748	1	1	0.507486
NONMMUG030345	0.553852	0.502052	0.14155	0.26328	0.591804	0.135058	0.138144	0	1	0.996567	0.23709
NONMMUG031047	0.883951	1.11488	0.996949	1.17077	0.566161	0.699107	0.578596	0.644119	1	0.157017	0.00301321
NONMMUG017555	0.434059	0	0.591921	0.137752	0.309315	0	0.144603	0	1	1	1
NONMMUG006002	2.60388	4.74822	1.90795	1.78658	1.39501	1.46355	3.75864	4.53675	0.0412457	0.0222942	0.194357
NONMMUG025219	0.697132	1.7029	2.39133	1.1258	1.4978	2.07165	1.18702	0.816547	0.962287	1	0.196555
NONMMUG030718	0.714976	1.55638	0.731161	0.680449	0.764172	0.977169	0.857075	0.370421	1	1	0.248943
NONMMUG010326	3.72838	4.9485	4.50746	5.38033	4.07564	4.94821	3.81553	4.34262	1	1	0.347214
NONMMUG016602	3.81715	1.08314	0.985083	0.950233	0	0	0	0	0.000214128	8.69168e-06	6.54102e-08
NONMMUG022967	0.248908	0.540187	0.793666	0.824748	0.377629	0.441986	0.723434	0.539616	0.687476	1	0.935326
NONMMUG040020	0.707862	0	0	0.531288	0	0	0	0	0.575173	0.624153	1
NONMMUG037893	2.37223	2.10864	2.29149	1.76047	1.52262	2.01258	1.50071	2.08175	1	0.693369	0.104728
NONMMUG005350	2.94302	7.25107	3.95519	5.04078	2.39955	3.59431	2.20303	0.945363	1	0.812032	0.00778253
NONMMUG012486	0.113078	0.227131	0.458648	0.471285	0.300093	0.539834	0.491964	0.475903	0.905264	1	0.836789
NONMMUG024660	1.81647	3.42039	2	1.72746	1.49314	1.49956	3.34694	1.44681	0.714826	1	0.00274837
NONMMUG046086	0.807577	0	1.03669	0.389082	1.29912	1.19454	0	1.05846	0.726065	0.486902	0.306242
NONMMUG043729	0.460352	0.854519	1.43834	0.458415	0	1.39753	0.975949	0	1	1	1
NONMMUG042851	0.549691	0.294774	1.0411	0.78218	0.700572	0.87616	0.88785	0.710774	0.223309	0.526846	0.223609
NONMMUG027381	0.525278	0.741816	1.69919	1.31635	0.435305	0.902944	2.17339	1.25146	0.0425581	1	0.000620239
NONMMUG032474	0.454082	0.820444	1.04255	0.965677	1.09008	1.54287	1.57447	1.0713	1	1	0.916803
NONMMUG037754	2.78333	2.04733	2.29806	1.63008	1.7983	1.94135	3.44511	4.4326	1	1	1
NONMMUG011393	0.865566	0.665423	1.38265	0.923505	0.789145	1.18835	1.0259	0.996177	1	1	1
NONMMUG008986	0	0	0	0	0	0	0.543832	0	1	1	1
NONMMUG004988	0	0	0	0	0	0	0.771008	0	1	1	1
NONMMUG039139	4.66342	5.83156	6.84521	7.46349	5.6325	6.74467	8.25075	8.04826	1	1	0.208423
NONMMUG004860	172.667	226.499	160.06	234.028	131.669	215.26	149.814	142.534	1	1	0.0589385
NONMMUG017719	0.649322	0.909299	0.55089	1.08069	0.498388	0.818237	0.842142	0.319544	1	1	0.807507
NONMMUG042268	0.336425	0.645354	0.195218	0.223604	0.255388	0.368519	0.514004	0.558976	0.34241	0.57264	0.0509268
NONMMUG016662	21.4975	17.121	14.3372	12.3995	17.7781	14.202	14.8719	14.8659	0.154596	0.952546	0.248814
NONMMUG045295	0.453935	0.421208	0.472641	1.35537	0.492372	0.918343	0.48081	1.22816	1	1	0.92616
NONMMUG011056	0.224126	0	0	0.211767	0	0	0.221944	0.576655	1	1	1
NONMMUG043450	7.25408	7.43971	9.31745	8.5652	7.44331	7.63945	6.7196	8.44813	1	1	1
NONMMUG024722	7.33262	7.89409	3.30607	5.35982	4.54453	5.70097	2.989	3.29981	0.04174	0.102694	3.94933e-07
NONMMUG038570	1.04878	0.935686	1.0148	1.25702	1.06244	1.11421	1.70318	1.26274	1	1	0.756466
NONMMUG012347	0.54913	0.710735	1.33629	1.2458	1.6904	1.41541	1.9639	2.33377	0.0376419	0.00231263	3.95012e-08
NONMMUG010479	0.326779	0.502706	0.685656	0.68679	0.142404	0.373577	0.708546	0.224143	1	1	1
NONMMUG017282	0.878507	1.40604	1.01068	1.67346	1.09567	1.71632	1.90324	1.26522	0.274682	1	1
NONMMUG024621	7.31542	13.9995	7.8059	13.7037	6.32437	10.2637	10.5251	9.08309	1	1	0.492892
NONMMUG034473	0.564457	0.407913	1.03673	0.106687	0.602221	0.876649	0.670912	0.387349	1	1	1
NONMMUG046302	36.2289	38.0957	32.4843	34.7272	27.8975	29.2482	30.1502	32.5272	0.790364	0.63527	0.194256
NONMMUG038720	0.297354	0.737858	0.368652	0.490153	0.56132	0.347325	0.895606	0.974378	1	1	1
NONMMUG011851	34.2829	30.3079	33.8872	39.7139	36.2835	38.7196	30.101	30.4225	1	0.883677	1
NONMMUG043826	1.32808	1.62638	2.21309	1.76967	2.19759	1.73894	1.65128	1.51383	1	1	1
NONMMUG041686	1.39459	1.70395	2.15903	2.22557	2.78782	2.36063	3.64807	3.44026	0.823142	0.10526	0.000104311
NONMMUG013290	0	0	0	0	0	1.10426	0.457167	0	1	1	1
NONMMUG040970	0.359749	0.997358	0.372967	0	0	0	0	0	0.71708	0.96398	0.33699
NONMMUG007769	0.377861	0.268655	0.841823	0.720808	0.720071	0.624776	0.703864	0.80435	0.179688	0.889794	0.178049
NONMMUG002579	0.0254037	0.0309399	0.0298183	0.557318	0	0.162268	0	0.0296035	1	1	0.0747776
NONMMUG016972	0	0.817518	0.73604	1.20508	0.57665	0.352655	0.724127	0.780688	1	1	1
NONMMUG011307	0	0.36787	0.103959	0.288327	0.543577	0.197528	0.302037	0.785255	1	0.996567	0.128382
NONMMUG012283	6.44873	3.04007	2.90869	3.36207	2.86541	2.19758	3.42356	2.63348	1	1	1
NONMMUG006274	0.688196	0.31772	0	0	0	0.345197	0.359031	0	0.745163	1	0.512872
NONMMUG019727	3.08874	4.03409	3.03864	3.51743	2.03849	3.33683	3.06411	3.40832	1	0.912396	0.318988
NONMMUG012558	1.74937	1.24406	1.11234	1.09165	0.8534	0.912624	1.71293	1.54916	1	0.764044	1
NONMMUG005365	0.861402	0.545962	1.40156	1.4048	0.962221	1.08102	0.853379	1.14342	0.0480848	0.590364	0.645187
NONMMUG002600	1.45395	1.31686	1.0805	2.00771	1.553	1.41653	1.44805	1.13865	1	1	1
NONMMUG032367	0.365707	0.255658	0.587371	0.728998	0.640092	0.716657	0.497876	0.385746	0.399337	0.244876	1
NONMMUG011512	1.09923	0.797058	1.96737	2.43786	2.05888	1.25531	2.03817	2.34768	0.0136327	0.226661	0.00397863
NONMMUG001780	1.79005	0.902349	1.93251	1.51235	2.26021	1.50354	2.23487	1.80027	1	1	0.773272
NONMMUG001012	1.27347	0.968484	1.75513	1.37627	2.16017	1.58185	2.06383	2.58136	0.749378	0.660584	2.92334e-05
NONMMUG003420	0.0748552	0.47082	0	0.2103	0	0.288487	0.513361	0.254658	0.716315	1	1
NONMMUG010745	0.351922	0.321332	0.645318	0.5687	0.928694	0.657879	1.57797	1.21619	0.558989	0.18983	1.16917e-07
NONMMUG007127	0.618718	0.332003	0.418657	0.574801	0.525841	0.592238	0.640414	0.661569	1	1	1
NONMMUG034042	3.57116	2.95619	2.47387	2.03705	2.66754	2.32662	1.80926	2.0046	0.17477	0.752774	0.000103686
NONMMUG002384	1.21484	1.06941	1.15648	1.081	1.94059	1.40776	1.48013	1.11774	1	0.860369	1
NONMMUG013095	0.267547	0.983196	2.20755	1.56438	2.30357	3.19494	1.92765	4.25414	0.280779	0.40277	0.0247627
NONMMUG013727	0.502702	0.467193	0.52439	0	0	1.01977	2.14148	1.82012	1	1	0.240115
NONMMUG005998	1.77497	1.61348	0.635511	1.12331	2.76962	0.96438	1.03199	1.08647	0.0905532	1	0.0844286
NONMMUG001315	2.02778	1.51341	2.73314	2.14752	2.5098	2.63167	4.11272	3.84858	0.88792	1	0.00427489
NONMMUG044602	10.5157	8.2399	2.64347	5.98831	3.58643	4.84272	5.79464	5.42845	0.00701823	0.0104643	0.000266124
NONMMUG031539	0.643035	0.395313	0.0407885	0	0	0	0	0.0339182	3.82501e-06	2.77677e-08	1.1699e-07
NONMMUG012853	0.340179	0.177151	0.201218	0.157535	0.30093	0.378942	0.383713	0.596546	1	1	0.331618
NONMMUG034694	3.16058	1.32178	2.96696	2.80823	3.09535	2.29274	2.07815	2.29081	1	1	1
NONMMUG013906	0.37357	0.941672	0.0724404	0.0662451	0.182025	0.170688	0	0	2.83638e-10	4.53233e-05	4.89809e-17
NONMMUG005697	0.272239	1.50119	0.561727	0.530981	0.879194	0	0.28047	0.721954	1	1	0.716299
NONMMUG025499	20.448	22.6264	22.7116	24.6884	21.2852	24.6259	20.438	23.9955	1	1	1
NONMMUG010160	3.99827	1.07166	9.44206	8.38531	4.89297	6.32377	10.0307	12.7631	0.00524095	0.172402	2.80178e-05
NONMMUG035487	8.60786	8.1229	12.7057	10.3623	12.684	11.5245	11.3956	10.4404	1	1	1
NONMMUG033719	0.749322	0.565002	0.382633	0.473434	0.266675	0.607523	0.372373	0.322238	0.450559	0.735996	0.0997785
NONMMUG013242	0.196391	0.121047	0.973718	0.969945	0.742231	0.865867	0	0	0.00228276	0.0247723	0.895671
NONMMUG007364	0.683035	0.742801	0.837804	0.90874	0.583808	0.266402	0.681109	0.824564	1	1	1
NONMMUG038326	1.68908	3.09608	1.43671	1.25315	1.45782	1.06028	0.341116	0.387401	1	1	0.000100308
NONMMUG002455	0.725866	0.654858	0.211473	0.293343	0.442288	0.200949	0.409756	0.710128	0.320285	0.478424	1
NONMMUG010355	0.236443	0.141713	0.160435	0.221632	0.0839166	0.30398	0.927646	0.805095	1	1	0.00714157
NONMMUG035564	0.473718	0.346832	0.874194	1.03142	0.843535	0.87039	0.815232	1.03696	0.0188692	0.0277816	0.008603
NONMMUG036183	0.341421	0.690334	1.08433	0.715822	0.652164	0.542735	1.14253	0.880231	0.548445	1	0.0657848
NONMMUG011163	0.337672	0.401921	0.485064	0.495161	0.627288	0.591068	0.598498	0.805286	1	0.763349	0.203866
NONMMUG012885	0.294172	0.525547	0.331544	0.242434	0.485889	0.655935	0.474608	0.302933	1	1	1
NONMMUG009597	1.32329	4.21273	2.37207	2.53132	1.77024	2.43198	3.82372	3.44417	1	1	1
NONMMUG040190	0	0.516548	0.579788	0	0.775235	0.692897	0.921596	0.497136	1	1	1
NONMMUG017355	0.379109	0.507572	0.76877	0.576679	0.919798	0.853025	0.706636	1.02543	1	0.091712	0.134051
NONMMUG024183	0.87647	0.786721	1.09701	1.07144	1.363	0.843241	0.461392	0.686955	1	1	1
NONMMUG043513	0.518086	0.528054	0.85725	0.76254	0.942406	0.705695	0.489683	0.621998	1	1	0.922074
NONMMUG017483	1.49104	1.65749	2.54602	2.49247	1.79879	1.81094	1.75363	1.90505	0.326469	1	1
NONMMUG002852	1.52543	1.22937	2.04521	1.75311	2.03675	1.66672	2.28121	2.33829	1	1	0.0704859
NONMMUG002033	11.869	11.8206	12.5991	16.5205	12.9973	13.2607	11.8125	10.6425	1	1	0.298798
NONMMUG011580	1.05487	0.98721	1.60681	1.33849	1.83453	1.47061	1.02557	1.45931	0.235292	0.573689	4.10777e-05
NONMMUG006765	0.783186	0.280089	0.596096	0.399979	0.998306	1.08658	0.68358	0.95819	1	1	1
NONMMUG020813	0	0.634074	0	0	0	0	0	0	0.280779	0.32328	0.160341
NONMMUG011616	0.337198	0	0	0.322732	0	0	0.33919	0.878205	1	1	0.0781752
NONMMUG009311	0.881174	0.600993	0.824356	0.513	0.980576	1.00167	1.22037	0.962499	1	0.881201	0.3859
NONMMUG013558	0	0.864298	0	0	0	0	1.01339	0	1	1	1
NONMMUG036926	0.576595	0	0	0	0	0	0	0	1	1	1
NONMMUG040772	2.31211	2.76981	0.399752	0.47084	1.05015	1.07544	0.526007	0.531776	4.60724e-16	1.45641e-06	1.58106e-19
NONMMUG038394	0.0480242	0.17196	0.48768	0.31281	0.255198	0.460294	0.606987	0.406009	0.18506	1	0.0360243
NONMMUG030634	0.963655	0.108926	1.10682	0.570205	1.02859	0.585477	0.478282	0.828008	0.310759	0.865168	0.866322
NONMMUG024391	2.55765	1.8456	2.92066	2.02522	2.07255	1.88293	2.22258	1.75099	1	1	0.730801
NONMMUG036399	0.193922	0.426386	0.760973	0.242952	0.321576	0.124309	0	0.20419	1	1	0.520334
NONMMUG011887	0.464083	0.0520019	0.589524	0.486969	0.678584	0.389962	0.509049	0.442374	0.907868	0.96338	0.959039
NONMMUG010294	2.82513	2.19708	2.45699	2.38343	2.59783	2.52639	3.55571	3.05281	1	1	1
NONMMUG031340	0	0.79702	0.447122	0	0.46586	0	0.907954	0.386891	1	1	0.491641
NONMMUG005493	0.659822	2.61609	2.03533	0.850564	2.36112	1.52233	1.12033	1.73521	1	1	0.989101
NONMMUG005157	0.286934	0.325912	0.317352	0.338054	0.526046	0.448116	0.529277	0.658371	1	0.954079	0.106702
NONMMUG020768	0.674001	1.4656	0.892998	0.76864	0.72003	1.18256	0	0.697147	0.905264	1	0.309288
NONMMUG017835	4.32212	4.20592	3.03064	3.06259	1.25342	1.64358	1.91409	3.04136	1	1	0.12392
NONMMUG038900	0	0.538844	0	0.0626745	0	0	0	0.0569274	0.38653	0.992027	0.570218
NONMMUG031681	2.31614	3.17008	3.76378	5.01285	4.75849	1.52052	2.93052	4.54596	0.201739	1	0.0200852
NONMMUG034089	3.28323	3.61062	1.73031	1.78235	3.03586	1.90878	1.88088	2.32375	0.00142062	0.0994211	0.00155799
NONMMUG043846	1.64021	2.84666	2.32264	3.1262	2.39857	2.45379	3.20389	2.9453	1	1	0.917485
NONMMUG039012	0.947923	0.600989	1.13798	1.03885	0.688357	0.690271	1.03608	0.965155	0.905264	1	1
NONMMUG010209	0.097568	0.175896	0.298331	1.22163	0.520003	0.283272	1.86924	2.32357	0.647012	1	9.35553e-06
NONMMUG012030	0.540634	0.341592	0.159825	0.458372	0.501995	0.386717	0.347896	0.340864	0.901702	1	0.607699
NONMMUG005424	0	0	0	1.40468	0	0	0	0	1	1	1
NONMMUG008865	0.94778	0.368052	0.55354	0	0.723245	0.527967	0.944787	0.466883	1	1	1
NONMMUG039179	1.03693	0.964116	2.16451	1.03687	2.25409	1.57885	0.553051	0	0.0953117	0.0611444	0.971198
NONMMUG035573	2.87046	3.75989	3.89805	3.605	3.17816	3.1341	2.824	3.37808	1	1	0.931198
NONMMUG032375	1.70345	1.16551	1.98828	1.84997	1.84144	1.64659	1.56947	1.81632	1	1	1
NONMMUG014337	0.551488	0.493293	1.3349	1.18266	1.12677	0.934164	0.864761	0.967141	0.0919091	0.159357	0.25055
NONMMUG039773	1.22897	1.07205	1.44972	1.43544	1.73536	1.37534	1.40838	1.50214	1	1	1
NONMMUG017258	16.5519	19.5037	14.7137	14.0238	10.3256	11.9124	18.175	17.2146	0.435733	0.0679099	0.714563
NONMMUG035347	1.08783	1.21292	1.51045	1.75769	1.26842	1.3115	2.2785	2.08919	0.905264	1	0.0184452
NONMMUG018424	0.715363	0.765507	0.869955	1.05812	0.628914	0.74045	0.768961	0.996101	1	1	1
NONMMUG003998	0.0566128	0.101478	0.230105	0.263933	0.120396	0	0.386234	0.527488	0.489386	1	0.00480071
NONMMUG000698	0.435864	0.635267	0.98886	0.970625	0.74326	0.792055	1.0171	0.822366	0.235736	0.968631	0.409158
NONMMUG021205	0.20178	0.0829912	0.456	0.386978	0.263429	0.325237	0.598101	0.482039	0.00461448	0.179499	1.81772e-06
NONMMUG009100	42.008	33.9761	49.1073	40.5375	43.1539	37.7847	36.1754	43.7401	1	1	1
NONMMUG001916	0.245987	0.21927	0.534074	0.42204	0.652397	0.585956	0.457274	0.442635	0.292801	0.016988	0.342656
NONMMUG022058	4.59762	4.33704	0.263239	0.496884	0.549453	0	0	0	4.44511e-13	2.23806e-11	2.58149e-31
NONMMUG022100	1.27412	1.74737	1.52764	1.64017	0.911485	1.04869	0.647861	0.743605	1	1	0.459479
NONMMUG034240	2.29136	2.59966	1.83495	3.1837	1.8909	1.85465	2.23378	2.87395	1	1	0.347214
NONMMUG034131	0.132752	0.369961	0.908246	0.306556	0.483411	0.673757	1.19011	0.114374	1	1	0.915013
NONMMUG022351	0.539468	0.319706	0.204541	0.331206	0.287658	0.427924	0.705765	0.092364	0.87651	1	0.795723
NONMMUG041741	4.62459	7.61831	3.02143	6.39257	2.97446	4.80363	5.66227	4.98603	0.86293	0.416809	0.645754
NONMMUG014520	0.272248	0.582478	0.790783	0.905571	1.1168	0.795596	0.734892	1.05177	0.1232	0.0716256	0.0209598
NONMMUG002558	28.6604	40.1306	34.9641	45.372	28.4321	38.8702	33.818	36.8887	1	1	1
NONMMUG011716	1.09209	0.199654	4.01398e-05	1.24095	1.6704e-05	0	0.122552	0.451465	1	1	1
NONMMUG043744	0.835791	1.29051	1.23361	1.30487	0.68598	0.726832	0.957604	0.897303	1	0.976677	0.943134
NONMMUG006561	6.85397	4.8893	4.56654	4.39638	3.57969	3.44209	3.50453	4.86827	0.895545	0.172283	0.165423
NONMMUG020986	0.255863	0.334412	0.329961	0.20011	0.208823	0.453725	0.557304	0.702128	1	1	1
NONMMUG011824	1.63335	1.40424	2.68497	2.07654	2.03637	2.27842	2.4284	2.28433	0.967875	1	0.658774
NONMMUG016284	4.00403	6.6183	4.22502	3.78428	3.33575	5.59291	3.54802	5.99945	0.106972	0.350364	0.00256695
NONMMUG028628	1.56231	1.51512	1.88894	2.3543	2.04876	1.62457	1.54012	2.3644	1	1	1
NONMMUG020516	437.842	590.645	293.964	407.588	336.469	483.955	224.044	232.621	0.155662	0.955971	1.44877e-09
NONMMUG017627	0.469178	0.587905	0.666968	1.00386	0.598325	1.4387	0.638418	1.03105	0.86253	0.5708	1
NONMMUG008206	1.24728	0.959393	1.01069	0.963264	0.430176	0.459925	0.395882	0.937733	0.905264	0.0618062	0.496794
NONMMUG001611	0.0307449	0.192192	0.0623623	0.370392	0.228492	0.146846	0.535416	0.517858	1	1	0.00293008
NONMMUG033901	3.7783	4.04601	3.15056	3.81943	3.41701	3.39922	4.3876	4.85899	0.976354	1	1
NONMMUG019561	0.587651	0.371401	0.769465	0.543781	0.857554	0.467231	1.27697	0.864895	1	0.968631	0.0178678
NONMMUG000860	0.616845	0.486822	0.841715	0.680441	0.704985	0.678975	0.916319	0.877785	0.632898	1	0.0883685
NONMMUG027344	8.37947	10.8838	8.88126	10.9997	7.67671	10.1575	8.57541	9.45534	1	1	0.537632
NONMMUG000312	4.81513	4.144	5.56645	5.47918	4.6276	4.53417	4.85501	4.82937	1	1	1
NONMMUG033793	4.66861	4.52366	4.93613	5.45791	5.19774	4.26748	4.10106	4.72062	1	1	1
NONMMUG028798	1.02722	1.3644	1.0294	0.632617	1.07678	0.813332	1.15877	1.97044	1	1	1
NONMMUG043691	0.178272	0.207692	0.548705	0.288685	0.27831	0.264335	0.131662	0.151096	1	1	1
NONMMUG014032	0	0	0.322098	0.23671	0.269621	0.243658	0.556888	0.430031	0.0312262	0.234581	8.06304e-07
NONMMUG018533	0.512009	0.577258	0.491807	0.973073	0.772308	0.745972	1.64076	1.74605	1	0.690639	1.15971e-06
NONMMUG030426	0.294586	0.796689	0.689519	0.267021	0.523366	0.802155	0.957585	1.08197	1	1	1
NONMMUG007759	1.77847	1.23727	1.85105	3.09524	2.41054	1.79795	0.470416	0.801355	1	1	0.852442
NONMMUG017939	1.68444	1.65455	1.00464	1.2016	0.750026	1.36966	1.82157	1.93821	1	1	1
NONMMUG044758	1.40958	1.04443	5.20426	5.44162	4.77085	3.83321	4.29208	4.2966	2.58893e-11	3.43601e-07	8.17938e-11
NONMMUG016341	0.636036	0.29319	0.328968	0.936353	1.02929	0	0.330414	0.282871	1	1	1
NONMMUG044006	0.606464	0.54583	0.617621	0.650903	0.553737	0.669333	0.340674	0.517164	1	1	1
NONMMUG016554	63.4338	51.7552	55.2838	49.8946	71.5674	61.4953	59.7118	52.2847	1	1	0.905068
NONMMUG041617	0.732967	0.732449	0.165814	0.229162	0	0	0.15988	0.0693679	0.000315295	1.94465e-06	1.68925e-06
NONMMUG035893	0.0875808	0.156708	0.311183	0.529187	0.232641	0.41937	1.02057	0.998639	0.124286	0.0521074	2.88713e-06
NONMMUG041857	0.439824	0.306263	0.297776	0.363861	1.09075	0.936942	0.570293	0.371908	1	0.0738865	1
NONMMUG001846	1.35081	1.16475	0.609747	0.74521	0.265887	0.383763	0.146007	0.296207	0.154433	0.000195607	2.41599e-09
NONMMUG018808	0	0	0.438878	0.537149	0.325075	0.899314	0.645005	0.557455	8.37743e-05	0.0171458	0.000203862
NONMMUG036985	1.21628	1.22776	1.11487	2.44227	1.37541	1.95213	1.44593	1.52284	1	1	1
NONMMUG040859	0.507204	0.597453	0.350277	0.666043	1.63504	0.645283	1.32963	1.14407	1	1	1
NONMMUG001035	0.389433	0.299127	0.395687	0.414889	0.591532	0.427211	0.325239	1.0365	1	1	0.549525
NONMMUG027161	5.56289	5.91697	6.84758	6.58962	4.76827	6.38307	5.80746	6.13774	1	1	0.504507
NONMMUG033704	7.35691	9.14085	5.77512	3.69781	10.0201	4.3734	5.27684	4.46855	0.803679	1	0.131357
NONMMUG028274	4.98811	5.67564	4.97428	6.19239	3.78201	5.49444	5.0863	5.35106	1	1	1
NONMMUG027733	6.58043	6.43629	6.72377	5.62163	6.32564	5.51291	5.11108	4.081	1	1	0.169995
NONMMUG006093	9.39588	10.2055	11.2065	10.3279	8.50663	9.32605	9.63034	9.36276	1	1	1
NONMMUG025422	0	0	0.170365	0	0	0	0.501574	0.288626	1	1	1
NONMMUG011256	1.22125	1.69854	1.6615	2.78766	0.668063	0.808178	3.01348	1.52817	1	0.496127	1
NONMMUG004337	0	0	0	0	0.31846	0.590015	0	0	0.933739	1	1
NONMMUG026468	2.57676	4.40992	3.71368	3.19962	3.99745	3.91719	6.17363	4.99344	1	1	0.436441
NONMMUG022589	5.26864	6.71618	3.30644	4.57416	3.40835	4.90769	2.13262	2.44794	0.187016	0.64379	2.99882e-07
NONMMUG027105	0.154832	0.765447	0.472719	0.362713	0.412105	0.22388	0.37951	0.329402	1	1	1
NONMMUG027430	1.67648	1.50596	1.40896	0.886964	0.8534	1.33383	0.642349	1.05343	0.773587	0.680223	0.032575
NONMMUG016740	7.53129	7.53092	7.41104	8.04325	6.91655	6.85994	6.00886	6.87573	1	1	0.39767
NONMMUG034391	0.106236	0.237919	0.431689	0.197948	0.621175	0.407697	0.8275	0.719333	1	0.308381	0.0217102
NONMMUG016815	5.64062	6.3348	5.7391	6.87983	3.71308	6.86396	5.81603	5.8065	1	1	0.869758
NONMMUG031040	1.17339	0.957916	0.885822	0.80866	1.00688	0.976702	1.20573	0.965949	0.727928	1	1
NONMMUG024671	0.418252	0.349941	0.503551	0.338782	0.638157	0.449079	0.555676	0.549823	1	1	1
NONMMUG001279	0	0	1.97911	2.53537	0	0	1.35752	0.574482	0.59809	1	0.548377
NONMMUG015576	0.292186	0.162936	0.320875	0.135182	0.155048	0.0232306	0.329206	0.511931	1	0.614637	0.917829
NONMMUG030362	5.67167	6.67584	4.44329	4.75345	3.16037	4.21371	3.51747	3.57208	0.484233	0.40575	0.0032839
NONMMUG024025	7.43965	6.03892	4.95939	5.69997	4.99135	6.30397	6.69149	7.13576	0.507082	0.767198	1
NONMMUG024945	7.40045	8.78555	4.36389	6.76307	4.53357	6.42984	5.96625	7.12589	0.335328	0.599123	0.15528
NONMMUG043283	0.324272	0.419048	0.525633	0.509115	0.481574	0.417006	0.687377	0.694161	0.87591	1	0.0545812
NONMMUG037983	0.797432	1.58148	0.878129	0.210058	0.0795844	0.0720322	1.1379	0.740446	1	0.376531	1
NONMMUG028948	0.722956	1.22934	0.80537	0.562494	1.47504	1.32207	1.35041	1.78661	1	0.0322335	0.0104371
NONMMUG012837	17.9866	19.0887	13.3346	13.0143	13.825	14.6388	12.8296	14.4144	0.106699	0.509002	0.00922404
NONMMUG006346	0.946467	2.59863	1.4624	1.98902	1.59584	2.20232	2.50828	1.74299	1	0.39551	0.738546
NONMMUG019073	1.27245	0.794101	0.698352	1.1982	1.4607	1.04206	0.868796	1.92462	1	1	1
NONMMUG024648	0.475263	0.412182	0.375816	0.310785	0.474994	0.440671	0.547273	0.407011	0.755455	0.88429	1
NONMMUG007320	7.40738	9.86034	14.3116	21.0364	13.0868	20.3773	20.2964	19.8041	0.0292695	0.0607994	1.7787e-05
NONMMUG024533	2.4545	2.18419	2.31377	1.75416	2.16169	1.74459	1.97147	1.0404	0.87278	0.672221	0.12191
NONMMUG030454	0.16107	0.184738	0.419817	0.297987	0.244184	0.417003	0.222133	0.541674	0.465582	0.681177	0.286928
NONMMUG007977	0.177276	0	0.143883	0.29604	0.263572	0.135598	0.652617	0.269019	1	1	0.0535075
NONMMUG025511	0.341521	0.23288	0.346095	0.389979	0.554201	0.421323	0.620093	0.658288	1	0.678399	0.027401
NONMMUG037019	1.73549	1.95998	1.64717	3.45582	2.81101	2.28002	2.42358	2.34868	0.596354	1	1
NONMMUG002630	1.40921	1.22897	1.43477	1.32303	1.27373	1.29405	1.33488	1.34292	1	1	1
NONMMUG042874	0.627929	0.436727	0.636115	0.579798	0.63357	0.408422	0.63438	0.886954	1	1	1
NONMMUG036123	1.56263	0.361569	1.21689	0.386598	1.26827	0.393462	0.820914	0.350327	1	1	1
NONMMUG021689	0.353136	0.330526	0.357801	0.440434	0.318437	0.252362	0.527611	0.4893	0.774546	0.538141	0.426008
NONMMUG007895	0	0.327007	0.18401	0.688619	0.192217	0.705311	0.543096	0	1	1	0.962899
NONMMUG037955	0.441457	0	0.45394	0.426866	0.473937	0.654841	0	0	0.14861	0.42423	1
NONMMUG019655	8.46547	8.93539	9.08767	8.9853	8.7291	8.71006	6.18212	9.09085	1	1	0.400245
NONMMUG036853	0.632594	0.431161	0.809541	0.453066	0.676719	0.464442	1.11048	1.23299	1	1	0.915011
NONMMUG016270	0.365627	0.244876	0.247205	0.310575	0.323482	0.378352	0.58952	0.436201	1	1	1
NONMMUG025488	165.56	193.391	114.048	119.146	109.725	126.257	166.742	170.457	0.0211172	0.0716256	0.80209
NONMMUG037533	0.391568	0.703689	0.370417	0.50849	0.351613	0.411744	0.492496	0.241414	1	1	1
NONMMUG015872	0.590141	0.463309	0.646056	0.414938	0.601234	0.585476	0.706557	0.73441	1	1	0.898454
NONMMUG039621	2.67549	0.912785	1.54176	1.59997	1.43181	1.31163	2.35403	2.03179	1	1	1
NONMMUG031590	1.16689	0.586951	0.6623	0.615073	0.415401	0.50503	1.03229	1.1163	1	1	1
NONMMUG006828	2.768	3.07278	0.9443	1.17365	1.48016	1.05292	1.54073	1.59708	0.00524245	3.36496e-05	0.00248344
NONMMUG004793	3.3415	1.86065	7.7475	6.22155	4.84224	4.72219	7.22691	6.73839	6.81616e-05	0.00228983	2.34303e-06
NONMMUG013779	1.14614	1.13749	2.451	2.4744	2.04557	1.94928	1.77084	1.90873	0.0213138	0.0127208	0.0818126
NONMMUG041981	3.90926	6.27325	4.52928	4.26997	2.10112	4.36354	2.75295	2.15057	1	1	0.284535
NONMMUG027605	2.03602	0.952184	2.07268	2.59717	2.77525	2.12133	3.03773	1.59546	0.620366	0.399185	0.600508
NONMMUG032477	2.69725	3.0401	3.10139	5.63852	3.95131	5.07747	4.41704	4.00693	0.951898	0.686133	0.209915
NONMMUG026379	0.943685	0.842042	1.15806	1.33294	0.896129	1.37434	2.08681	2.04696	0.566578	1	1.0497e-05
NONMMUG034610	0.287159	0.422165	0.421779	0.371124	0.350266	0.369148	0.456292	0.590367	0.832955	1	0.471439
NONMMUG013974	25.1733	21.6749	31.8477	25.6896	26.7832	25.2578	36.5644	33.4858	1	1	1
NONMMUG008122	8.52667	9.95517	8.5136	11.1519	7.33416	7.98946	8.77332	9.07944	1	1	0.921858
NONMMUG030393	0.435089	0.633957	0.890009	0.631751	0.310054	0.222386	0	1.22992	1	0.136464	0.336804
NONMMUG026538	78.4799	96.8931	56.3511	69.2354	61.5035	76.8889	41.8998	40.5888	0.186006	0.821804	4.06926e-09
NONMMUG005608	0.381077	0.61622	0.700145	0.903467	0.808843	0.590749	1.0809	1.02142	1	1	1
NONMMUG016633	0.701149	0.313642	1.73498	1.38503	1.5831	1.38492	0.595765	0.962349	0.0378934	0.171336	1
NONMMUG006721	0.545347	0.736673	0.277777	0.341777	1.16214	0.527083	0.268378	0.543071	0.207671	1	0.207192
NONMMUG033897	99.4733	166.884	73.5948	128.404	63.627	119.288	77.2531	80.0669	0.719503	0.768551	0.00861619
NONMMUG041452	0.412429	0.598089	0.470394	0.477194	0.355668	0.467395	0.547883	0.455384	1	1	1
NONMMUG040234	0.770628	0.613754	2.44188	2.19579	2.08717	1.95241	2.62265	2.72547	3.3067e-07	4.32832e-06	5.20047e-14
NONMMUG011104	0	0	0.280855	0.445851	0.293065	0.542129	0.379477	0	1	1	1
NONMMUG017161	0.73069	0.652103	1.29641	1.42527	1.21873	1.34492	1.43723	1.25144	0.113586	0.369713	0.050793
NONMMUG011662	0.14733	0.131307	0.315109	0.196546	0.399398	0.499012	0.299698	0.742109	0.770671	0.0243464	0.00496015
NONMMUG016702	0.548337	0.168577	0.0574792	0.0698944	0	0.0540625	0.0182324	0.06353	0.000206224	4.17716e-05	3.02753e-07
NONMMUG011526	221.379	331.835	182.677	282.123	206.089	258.099	170.817	183.209	0.707521	1	0.00328568
NONMMUG037475	0.187602	1.16486	1.30954	0.901703	0.964952	1.96413	0.538596	1.12398	1	1	1
NONMMUG039868	0.848479	0.883696	0.889042	1.02159	1.05081	1.10718	0.875012	0.904638	1	1	0.971198
NONMMUG018699	0.577227	0.429644	1.46369	1.51609	0.817184	0.857951	2.32779	2.21525	0.000159387	0.277791	1.76884e-12
NONMMUG005661	0.620631	0.1123	0.253521	1.05855	0.662596	0.724481	0.616707	0.320221	0.886221	1	1
NONMMUG042928	1.12015	0.858526	0.690216	0.780253	0.72245	0.497693	1.04778	0.675227	0.847157	0.826699	1
NONMMUG000055	1.77296	2.44823	1.83165	2.60224	1.27384	0.885022	1.8347	2.35858	1	1	1
NONMMUG008625	0.676586	1.09123	0.606308	1.57405	1.5236	0.633703	0.94125	0.732149	1	1	0.368461
NONMMUG013217	1.98339	1.5417	0.579453	1.34788	0.45422	0.967879	0.848822	0.978359	0.356631	0.761825	0.504239
NONMMUG003361	0.341143	0.398139	0.824766	0.655906	0.779895	0.47587	0.633909	0.574039	0.221785	0.534536	0.398285
NONMMUG006777	4.0588	7.23659	4.7601	6.82934	4.8072	5.31818	4.51015	4.44353	0.520769	0.583189	0.321837
NONMMUG019620	0.0856659	0.0770905	0.348942	0.160863	0.638743	0.0827124	0.0841896	0.0730358	0.0181746	0.14791	0.6823
NONMMUG013034	3.33284	4.35241	1.39717	1.34335	0	0.680488	2.88057	1.21762	0.127464	0.510155	0.979827
NONMMUG007761	21.0596	26.7131	10.5638	8.66179	13.6041	15.1371	7.27736	8.76323	0.000395179	0.109643	1.46e-08
NONMMUG041737	2.89333	2.67072	2.05201	2.17638	1.84826	2.14384	1.61447	2.21154	0.907932	0.180312	0.0985077
NONMMUG033936	0.365134	0.122143	0.346968	0.422179	0.145305	0.30473	0.594798	0.479643	1	1	0.300148
NONMMUG031163	0.294172	0.49635	0.53047	0.333347	0.485889	0.37482	0.506248	0.495708	1	1	1
NONMMUG016403	0.49663	0.197784	0.392458	0.462907	0.410696	0.211851	0.698867	0.373807	1	1	1
NONMMUG007271	0.23891	0.380263	0.587849	0.504429	0.343959	0.357684	0.575628	0.558809	0.473286	1	0.160943
NONMMUG043954	1.25308	1.28138	0.863261	0.998657	0.618194	1.24313	1.34757	1.36107	0.316598	0.790253	1
NONMMUG032105	1.62035	0.585481	0.428645	0.608971	0.170513	0.657478	0.337164	0.858212	1	0.506634	1
NONMMUG033707	4.60702	5.98004	2.53223	5.14166	3.52999	5.85382	6.56217	7.8115	0.678823	1	0.89636
NONMMUG002618	0.224436	0.351633	0.511815	0.235224	0.0476332	0.199277	0.159349	0.132069	1	0.492665	0.520156
NONMMUG006040	9.56743	7.07291	14.4384	6.75504	11.6016	8.69247	11.2931	10.8392	0.180249	0.508679	0.229481
NONMMUG028950	1.02354	0	0	0	0	0	0	0	1	1	1
NONMMUG033009	0.958958	0.761726	1.47738	1.91117	1.24473	1.76588	1.47958	1.82656	0.164508	0.247024	0.0707387
NONMMUG046158	0	0.986918	0	0.173206	0	0	0	0	0.763706	0.362708	0.158442
NONMMUG035266	3.29212	1.30992	0.490001	0.937371	2.55203	1.90475	0.998185	1.69879	0.000515797	1	0.0531918
NONMMUG031350	0.601728	1.83165	0.205966	2.12544	0.645273	0.988748	0.406805	1.40173	1	1	1
NONMMUG031184	3.77267	7.47419	2.28571	2.65763	4.03148	3.68075	4.88095	3.85817	0.00278947	0.6893	0.433393
NONMMUG042576	0.596941	1.66824	0	0	0	0	0	0	0.0178518	0.0245546	0.00453851
NONMMUG013940	0.758688	0.772954	3.02003	2.45345	1.62894	1.48036	2.89076	2.95827	1.75911e-08	0.0265436	3.69216e-14
NONMMUG038844	0.479185	0.439223	0.246674	0.697311	0	0.475135	0	0.210726	1	1	0.31001
NONMMUG021838	8.08202	11.4999	12.2046	10.9321	7.27219	12.4916	9.12527	9.00658	1	1	0.703722
NONMMUG030114	2.16841	2.73993	1.39809	1.05714	0.291769	2.15877	1.67509	1.67692	1	0.615888	0.856688
NONMMUG017905	0.402466	0.73511	0.413299	0.775516	0.431607	0.198418	0	0.175811	1	0.684386	0.0164356
NONMMUG012429	0.583445	0.620854	0.400493	0.226112	0.339458	0.502245	0.573605	0.630099	1	1	1
NONMMUG046134	12.3809	12.8694	10.6299	10.1134	12.2331	9.88691	7.22151	9.86025	0.905264	1	0.039656
NONMMUG022989	0	0	0	1.40468	0	0	0	1.2747	1	1	0.738546
NONMMUG039196	5.00362	5.09909	6.40448	6.22823	4.85407	4.70825	5.95695	6.83499	1	1	0.924772
NONMMUG035250	3.48178	4.73134	4.10564	3.81546	2.43189	2.74071	3.3359	2.53892	1	0.665872	0.422108
NONMMUG040276	1.14453	0.84487	2.12199	1.27559	1.10951	0.604941	3.90634	2.58319	1	1	0.0043919
NONMMUG029720	8.09001	7.82375	4.1859	7.00105	8.87496	7.19064	5.08028	4.59486	0.358195	1	0.011773
NONMMUG040155	9.49584	10.2419	11.0405	12.0997	11.5972	10.7028	8.34984	9.43799	1	1	0.375815
NONMMUG010776	0.402952	0.373151	0.837267	0.79849	0.436264	1.21865	0	1.80891	1	1	0.670717
NONMMUG037010	13.6893	10.2441	13.451	7.41304	13.9963	14.9909	8.00382	6.72207	0.694331	1	0.00423129
NONMMUG028594	0.145156	0.296236	0.589655	0.324171	0.324508	0.271454	0.657433	0.325284	0.933461	1	0.837913
NONMMUG002300	0.0732084	0.065264	0.38944	0.3044	0.50484	0.488352	0.123515	0.0614855	0.000639208	1.56544e-06	1
NONMMUG001508	0.450789	0	0	0.448545	0.488906	0.911802	0	0.406446	1	1	1
NONMMUG039203	0.493858	0.41415	0.485553	0.362053	0.415977	0.622434	0.405675	0.487564	1	1	1
NONMMUG039336	0.620302	0.285786	1.28275	1.82451	1.00346	0	0.3218	0.826789	1	1	0.523377
NONMMUG027795	56.0009	55.3259	44.5801	49.426	49.6553	44.4555	32.7388	37.4089	1	1	4.093e-05
NONMMUG039405	6.03438	6.81261	5.18407	8.54739	4.08597	6.72484	8.46859	7.76338	1	1	1
NONMMUG009945	4.00741	4.53477	3.25759	4.56403	2.89054	3.76955	3.43303	3.96741	1	0.678399	0.262657
NONMMUG021148	0.287214	0.358984	0.728116	0.6917	0.426857	0.438809	0.999783	0.797871	0.00220883	0.808475	7.02816e-06
NONMMUG024836	0.559149	0.26032	0.606789	0.38766	0.468779	0.322364	0.300509	0.435611	1	1	1
NONMMUG002551	0.26299	0.570907	0.686202	0.73233	0.718274	0.790601	0.837635	1.07742	0.955139	0.570005	0.160997
NONMMUG036543	52.6158	46.5945	33.7062	30.5532	24.8574	27.2423	25.8195	28.9222	0.0261947	0.00657208	3.99499e-07
NONMMUG018720	0.590986	0	0	0.289138	0.636919	0	0.91735	0.262064	1	1	0.99531
NONMMUG034258	0.175036	0.0782975	0.399805	0.447449	0.232474	0.586693	0.297451	0.258719	0.546485	0.547098	0.98194
NONMMUG008618	0.409038	0.367192	0.62399	0.127481	0.435243	0.131196	0.199989	0.347369	1	1	1
NONMMUG041919	0.343905	0.446745	0.475634	0.521575	0.531104	0.477891	0.453781	0.50033	1	1	1
NONMMUG019042	0.965058	0.352231	0.198094	0.185661	0.413782	0.570194	0.195368	0.673476	0.4959	1	1
NONMMUG022464	1.58148	2.44324	0	0	0	0.154814	0.47592	0	7.1593e-07	0.000186446	9.28738e-06
NONMMUG023285	4.48842	6.62668	6.24292	8.34685	4.10164	4.98726	6.75792	6.63595	1	0.92407	1
NONMMUG028720	5.44152	5.2603	11.0585	10.5619	8.42237	8.56996	9.78265	10.3833	0.0135782	0.190241	0.00184297
NONMMUG028376	9.12906	5.8988	9.39614	9.85861	6.76288	9.0204	7.64581	9.30033	1	1	1
NONMMUG026975	13.6777	11.2979	10.7164	9.39083	11.6769	10.1807	9.91912	9.66493	0.529956	1	0.0618645
NONMMUG017243	0	0.312981	0.353477	0.218344	0.615968	0.112121	0.228875	0.297268	1	1	1
NONMMUG033473	0.464497	1.04865	0.47521	1.22991	0.232011	0.44339	0.792251	0.965676	1	0.140595	1
NONMMUG031729	0.194544	0.348331	0.642088	0.181052	0.310149	0.0466212	0.236471	0.411236	1	1	1
NONMMUG001575	0.76394	0.532474	0.338795	0.331316	0.557385	0.478268	0.437991	0.622326	0.157554	1	0.113584
NONMMUG029204	0.416503	0.497004	0.79881	0.946981	0.688503	0.931157	0.809484	1.21239	0.336465	0.282964	0.0712361
NONMMUG015092	0.545895	0.894967	0.648462	0.658354	0.676507	0.627948	1.03324	0.677687	1	1	1
NONMMUG032074	0	0	0	0.644601	0	0	0	0.292092	0.622614	1	1
NONMMUG025159	5.9673	8.18784	7.48009	7.45059	6.04833	5.66433	6.98491	6.70439	1	1	0.969272
NONMMUG018215	0.82031	0	0.28212	0	0.294372	0	0.281771	0.241753	1	1	1
NONMMUG017274	1.05361	0.383279	0	0.39987	0.0907375	0.16449	0.26152	0.290512	0.505485	0.569842	1
NONMMUG040329	0.965726	0.834645	1.04265	0.923911	1.22379	1.01187	1.35644	1.12826	1	1	0.837645
NONMMUG000986	0.646066	0.609442	0.655483	0.432934	0.304949	0.274566	0.278211	0.393415	1	0.0817539	0.0433541
NONMMUG035771	0.228313	0.515697	0.232988	0.21583	0.243607	0.665019	0.113113	0.293851	1	1	0.522299
NONMMUG035924	1.52934	0.947486	0.779254	1.25939	0.61124	1.10961	1.13046	0.816731	0.589872	0.818816	0.116983
NONMMUG021644	0.55593	0.436755	1.34292	0.909909	0.517642	1.47144	1.08764	1.23966	0.273424	0.548997	0.0589385
NONMMUG019650	3.81791	7.99116	6.24426	9.831	4.74312	8.3667	7.04135	8.13508	0.854484	1	1
NONMMUG046299	0.461803	0.312981	0.353477	0.655031	0.369581	1.34545	2.05988	0.792714	1	1	0.164903
NONMMUG019896	0.730912	0.860059	0.880047	0.929228	0.80448	0.984798	0.902954	1.08767	1	1	1
NONMMUG017299	0	0	1.05761	0.334998	0	0	0	0.910771	0.988264	1	0.576052
NONMMUG018185	0.256925	0.489841	3.03665	4.4399	0.27332	0.555818	1.65209	2.07097	6.821e-15	1	5.38279e-07
NONMMUG007275	1.84047	1.70156	1.9089	1.45365	0.79596	2.59045	1.92752	0.987972	0.435504	0.742699	0.0410196
NONMMUG037562	0.337828	0.427238	0.570927	0.625757	0.358616	0.537583	0.598776	0.592397	0.850246	1	0.930362
NONMMUG042499	0.289999	1.06746	0.299504	0.850632	0	0.289346	0.599583	0.256998	1	1	0.57627
NONMMUG029420	1.27895	1.64759	1.03057	0.977654	0.559347	1.61914	0.765749	0.920118	0.326842	1	0.0109626
NONMMUG012978	19.8568	23.3237	6.54558	15.1571	14.7688	12.7328	0.557636	0.947248	0.000291011	0.228256	7.10962e-39
NONMMUG043672	17.4779	15.1152	16.7102	16.2863	16.6938	17.1887	16.1861	17.2097	1	1	1
NONMMUG038581	47.5962	63.9854	33.5176	44.8524	31.0286	48.5743	47.5848	43.5142	0.199582	0.574675	0.161304
NONMMUG015611	0	0.927214	0	0	0	0.505929	0	0	1	1	1
NONMMUG039482	3.92622	2.8228	4.60267	2.71888	4.19968	4.60749	3.88233	4.05732	1	1	1
NONMMUG026616	0.237573	0.697889	0.704337	0.449272	0.216236	0.389281	0.480142	0.406061	1	1	1
NONMMUG025287	0.386505	1.28299	1.31615	0.855494	1.37585	0.376319	1.92287	1.66357	1	1	0.0961562
NONMMUG039640	8.00178	17.4477	5.05993	10.7866	7.18135	13.7335	8.59931	9.09917	0.598171	0.960185	0.221944
NONMMUG044946	0	0.782023	0	0	0	0	0.585216	1.00369	0.178941	1	1
NONMMUG000709	0.651344	0.729387	0.939091	0.940985	0.637803	1.00237	1.11855	1.27598	1	1	0.131511
NONMMUG010354	0.106506	0.0759902	0.302238	0.177266	0.339041	0.324975	0.452182	0.554965	0.343253	0.0200568	1.52483e-05
NONMMUG039154	0.277554	0	0.567499	0.395844	0.296579	0.135372	0.13847	0.47889	0.367982	1	0.837466
NONMMUG025945	4.54491	8.12398	5.43617	7.26777	5.13497	6.26293	4.84414	5.7552	1	1	0.703722
NONMMUG037534	0.473023	0	0.181852	0.340176	0.189968	0.34845	0.536522	0.771334	0.821598	1	1
NONMMUG035493	0.711493	0.822941	1.09314	1.17122	1.42802	1.22708	1.96205	2.05992	0.317959	0.130115	1.68837e-06
NONMMUG014725	2.33874	2.57518	2.59681	2.70724	2.54624	3.04389	2.60918	3.2809	1	1	0.979827
NONMMUG006145	2.77187	2.65678	1.29694	1.38261	1.1477	1.32626	0.579199	0.920478	0.00610355	0.219901	0.00010763
NONMMUG013338	0.889405	0.847222	0.62138	0.92035	1.05728	0.715638	0.709037	0.926683	0.233672	1	0.0294508
NONMMUG031427	0.519412	0.476895	0.53545	0.758339	0	0	0	0.458286	1	1	1
NONMMUG017759	0.789642	0.476758	1.07579	0.624567	0.843409	0.512771	0.130996	0.11331	1	1	1
NONMMUG028710	22.5133	26.5905	29.1818	30.0341	25.8258	29.3938	19.6119	21.4788	1	1	0.123098
NONMMUG001688	0.589095	0.370656	0.667082	0.464168	0.643322	0.544769	0.601185	0.596497	1	1	1
NONMMUG020185	5.69468	5.55482	6.74933	5.88042	5.88008	5.48756	5.91001	5.54498	1	1	1
NONMMUG011870	0.607258	0.32536	0.400308	0.422028	0.515767	0.580044	0.67557	0.664795	0.988264	0.945491	0.290636
NONMMUG009440	0.583188	0.586367	0.924553	0.811768	0.580668	0.731994	0.671105	0.98355	1	1	0.820468
NONMMUG002065	1.22707	0.965143	1.62949	2.05694	1.33367	1.08811	1.04539	1.45121	0.536701	1	1
NONMMUG027644	0.163644	0.446444	1.34081	1.87748	1.2258	0.160349	1.64394	1.84498	0.00016302	0.686133	0.00165148
NONMMUG023190	0.927789	0.700394	0.964587	0.924415	0.70691	0.975862	1.35528	1.04022	1	1	0.359128
NONMMUG013966	0.596809	0.660012	0	0.0505066	0	0.40504	0.0527878	0.183689	0.171433	0.39551	0.322184
NONMMUG022014	0.671608	0.630659	1.06347	0.741734	0.965445	0.507181	0.717047	0.959005	1	1	0.294073
NONMMUG009178	0.85767	0.583486	0.436549	0.562627	0.566196	0.762109	0.579928	0.428382	0.582902	0.585867	0.087996
NONMMUG045860	0.249253	1.14327	1.28389	1.21099	1.07201	1.48479	1.53349	2.19563	1	1	0.39045
NONMMUG002019	0.441591	0.819137	0.919106	0.439055	0.478775	0	0	0.795698	1	1	1
NONMMUG007086	0.343728	0.219536	0.470131	0.691014	0.5656	0.638551	0.828139	0.642074	0.263417	0.282963	0.00413698
NONMMUG008873	0.262047	0.2926	0.664513	0.668135	0.834743	0.594746	0.63418	0.524378	0.0108398	0.0275911	0.052601
NONMMUG038672	1.19258	1.14407	2.73683	2.41419	1.86249	2.01728	2.28053	1.92942	0.9418	1	1
NONMMUG024778	8.84646	8.82633	9.35531	9.58884	10.1615	9.79981	8.31207	7.81438	1	1	0.452802
NONMMUG036876	0.211176	0.350202	0.428327	0.447253	0.672591	0.633928	0.496102	0.53348	0.82763	0.239806	0.405815
NONMMUG043287	0.984729	0.715117	1.26168	1.42421	1.3216	1.12929	1.49177	1.41133	0.815138	1	0.557663
NONMMUG001789	5.65534	5.27078	5.97967	6.21727	5.41394	5.46387	7.94929	6.87343	1	1	0.82444
NONMMUG035786	1.07864	0.971474	2.05229	1.45098	2.12751	1.98821	2.71692	2.14395	1	1	0.189356
NONMMUG006918	0.568871	0.510883	0.506336	0.798385	0.378388	0.753084	0.417553	0.543848	1	0.733418	1
NONMMUG015838	6.1062	9.30942	6.66811	8.70858	6.22816	6.90397	6.92349	5.38751	1	1	0.0763623
NONMMUG034779	1.18552	1.60872	0.94419	1.00229	1.01263	1.82227	2.38425	0.850915	1	1	0.0906479
NONMMUG017546	3.89821	4.14519	13.038	11.175	9.60071	9.27089	9.09044	11.3548	9.49887e-06	0.00118192	7.46818e-07
NONMMUG020964	0.0180854	0.0644893	0.568072	0.45117	0.134307	0.120637	1.02866	0.926506	2.9677e-08	0.361096	3.74448e-22
NONMMUG011935	0.44239	0.218811	0.496674	0.568226	0.797522	0.546472	1.42439	0.894964	0.675447	0.37954	2.15224e-05
NONMMUG000393	2.74208	3.81482	1.6395	2.51025	2.05474	1.60853	1.6474	1.95294	0.133841	0.043336	0.00170452
NONMMUG002903	0.0891828	0.159262	0.241178	0.275424	0.315598	0.283919	0.60381	0.550672	1	0.40277	0.00145291
NONMMUG015494	2.98845	4.05968	3.58406	5.87377	3.38048	4.41876	5.41947	5.27189	1	1	0.340042
NONMMUG028456	1.62036	1.54007	1.305	0.98658	1.35127	1.31087	0.656562	0.926876	0.21443	1	5.12882e-08
NONMMUG012593	0.417286	0.297996	0.479531	0.566775	0.708726	0.398389	1.02191	0.866304	1	0.976881	0.00353807
NONMMUG024380	1.28201	1.44329	0.559746	1.29148	1.36605	1.23924	0.901473	0.3127	0.8648	1	0.0253213
NONMMUG015901	0.930638	1.26161	1.5435	1.43034	0.496553	2.37287	1.61473	2.19699	0.922614	1	0.946417
NONMMUG006486	0.19642	0.571535	0.398956	0.365637	0.417533	0.282451	0.334297	0.664393	1	1	1
NONMMUG031267	14.1146	17.6326	10.8584	12.5433	15.1294	16.142	20.1945	20.4124	0.52974	1	1
NONMMUG002406	0.317604	0.142253	0.860375	0.542446	0.393919	0.558621	0.515368	1.07522	0.255002	0.752774	0.048898
NONMMUG027158	6.09058	6.60814	5.80077	4.58452	3.63357	6.25049	5.75262	5.14632	1	0.635632	0.114385
NONMMUG023354	0.459937	0.373971	0.721489	0.466198	0.266528	0.120082	0.243481	0.494207	1	0.333399	1
NONMMUG034301	9.05036	9.45819	9.37049	8.8836	6.00571	7.86596	8.63618	8.65555	1	0.701665	0.760008
NONMMUG043955	0	0	0	0.768315	0.420149	0	0	0.348116	1	1	1
NONMMUG039674	0.0788139	0.141713	0	0	0.0839161	0.227985	0.463822	0.871159	0.531853	1	0.0232459
NONMMUG001953	1.54985	1.55739	1.76852	1.94565	2.05702	2.25227	2.28143	2.31219	1	0.922829	0.401304
NONMMUG018050	1.009	0.6553	1.08532	1.38835	1.59062	1.3143	1.33111	1.31322	0.905264	0.380268	0.817955
NONMMUG010255	0.436017	0.328831	0.730584	0.418223	0.533693	0.623075	0.614109	0.675827	1	0.937717	0.322184
NONMMUG002591	0.440491	0.270321	0.697869	0.331419	0.759816	0.551933	0.771733	0.88044	1	0.40277	0.0246556
NONMMUG009509	0.320827	0.262485	0.786102	0.594067	0.482432	0.306234	0.775112	0.719883	0.0434764	1	0.00352612
NONMMUG002401	0.257547	0.945699	0.530927	0.250593	0.831125	0.511949	1.05818	1.36298	1	1	1
NONMMUG013140	0	1.33082	0	0	0	0	0	0	1	1	1
NONMMUG032742	16.0081	14.9712	19.2042	17.6253	18.8668	16.0383	13.9732	13.9059	1	1	0.575172
NONMMUG020985	9.3626	6.07243	8.786	6.45616	7.56535	6.60813	5.39611	5.12866	1	1	0.0220127
NONMMUG031039	0	0	0	0	0.537801	0.502029	0	0.447956	1	1	1
NONMMUG015810	0.785143	0.647168	0.673752	0.951359	0.609138	0.721089	1.0224	0.712014	1	1	1
NONMMUG043474	0.944175	0.682735	1.37839	1.73151	1.26113	1.23593	1.06949	1.43244	0.778782	0.996273	1
NONMMUG016946	0.559672	0.680423	0.382766	0.358444	0.799597	0.734067	0.942653	0.325075	1	1	1
NONMMUG013346	0.493408	0.660947	0.96955	0.571573	1.0477	1.17835	0.984595	1.06485	1	0.822801	1
NONMMUG027343	0.394684	0.622691	1.00576	0.74345	0.841466	0.764097	0.876011	1.18118	1	0.874557	0.535271
NONMMUG006135	0.794809	0.782847	2.69556	2.53787	2.00737	1.98846	2.56964	3.0215	7.68526e-07	0.000726001	5.56364e-10
NONMMUG036521	0.0456898	0.122661	0.603062	0.467406	0.339863	0.131316	0.710275	0.386072	0.000414792	0.671577	0.00116591
NONMMUG032597	1.66322	1.23373	2.27512	1.60381	2.0232	1.28511	1.36352	1.80932	1	1	1
NONMMUG019622	0.534804	0.444955	0.578002	0.576453	0.69975	0.628507	0.670192	0.763501	1	1	1
NONMMUG031631	1.43797	0.732093	1.2198	1.19054	1.17963	1.19999	0.685115	0.750893	1	1	0.457603
NONMMUG002021	0.41196	0.237832	0.29478	0.538141	0.900134	0.369912	0.608452	0.489102	0.269008	0.17424	0.133267
NONMMUG002259	1.47454	2.33421	5.64637	5.93641	4.59121	5.37772	7.07939	7.18341	0.713	1	0.00249239
NONMMUG008258	2.61274	1.94364	7.63651	6.27189	1.70409	5.30532	3.90345	4.26261	0.140034	0.752834	0.0859048
NONMMUG003057	0.124673	0.19485	0.252893	0.144435	0.628752	0.178657	0.120635	0.105008	1	0.683381	1
NONMMUG033344	0.29891	0.0898384	0.812539	0.0938623	0	0.19293	0.294943	0.340855	0.993431	1	1
NONMMUG007558	1.64703	1.34519	2.01164	1.93031	2.10496	1.7877	1.92871	2.12237	1	1	0.752487
NONMMUG013989	10.9965	6.69572	11.8671	8.6438	11.8901	10.2689	10.6543	11.7993	1	1	1
NONMMUG012917	2.90204	3.16648	2.69248	4.21316	3.38805	3.3413	3.38427	3.07592	1	1	1
NONMMUG029937	0.837137	0.314479	1.76995	0.488425	0.911131	0.847252	1.16943	1.18861	1	1	0.338864
NONMMUG044102	84.1782	89.4225	44.6046	47.7744	43.6902	51.1155	22.7909	24.2243	0.000197661	0.00430736	5.26827e-31
NONMMUG021613	1.43138	0.215691	1.33946	0.903174	0.381931	1.04334	0.710184	1.12711	1	1	0.310961
NONMMUG030440	0.798242	0.723063	0.271905	0	0.852668	0.259274	0.265065	0.458521	0.0415707	0.664671	0.13071
NONMMUG044007	3.00243	4.85224	1.90461	3.64802	2.14442	4.0336	2.7072	2.6696	0.32818	0.860033	0.116598
NONMMUG027310	8.99938	7.524	6.05116	6.15904	4.81967	4.24466	6.35557	5.79465	1	1	1
NONMMUG004535	1.73944	1.28514	2.16268	0.342683	1.87907	1.0474	0.363223	0.31055	0.253071	1	0.029503
NONMMUG024970	1.2084	1.24614	1.35106	1.40968	0.963914	0.63855	1.12006	1.33177	0.389885	0.440854	0.532099
NONMMUG040444	17.3606	18.0289	16.4513	20.5244	14.4273	16.4602	13.8292	13.3242	1	0.879926	0.00996566
NONMMUG014602	4.26563	4.05868	4.16999	4.06989	4.73891	4.41839	4.32653	4.1935	1	1	1
NONMMUG040736	0.334961	0.100843	0.797431	0.632916	0.595575	0.108354	0.663322	1.34049	0.261454	1	0.0147669
NONMMUG009371	3.91414	2.29533	2.59648	2.82395	1.74582	2.28749	2.77747	1.47629	1	0.827505	0.257289
NONMMUG027160	20.6522	14.6642	19.832	17.2438	11.757	15.4187	14.6828	10.3463	1	0.755916	0.0933736
NONMMUG013028	0.259706	0	0	0	0.558793	0	0	0.229143	0.581502	1	0.436387
NONMMUG004760	2.15047	2.1102	4.33856	1.99964	1.73571	1.49314	2.86422	2.02827	1	1	0.463375
NONMMUG000159	24.9036	28.3974	14.2719	19.1423	20.2727	25.9434	12.7257	12.1768	0.0309318	1	1.28865e-11
NONMMUG003144	1.60442	0.860793	2.0761	1.0431	1.96001	2.03443	2.06221	2.74191	1	0.374818	0.0275647
NONMMUG020563	0.951975	1.16269	1.38423	1.09058	0.92227	1.08519	1.17796	1.46079	1	1	1
NONMMUG017377	0.598063	0.343913	0.476997	0.794008	0.590027	0.613532	0.539117	0.577166	1	1	0.131834
NONMMUG016544	9.06419	8.3496	16.6313	15.6858	10.74	8.13694	11.6606	11.3786	0.0187082	1	0.638874
NONMMUG030919	19.087	16.5189	4.66418	9.01722	6.46842	7.58057	11.4897	13.6393	0.61768	0.0881264	0.0450736
NONMMUG012372	0.421756	0.42227	1.03585	0.713191	0.483941	0.835209	0.659562	0.953996	0.197638	1	0.76779
NONMMUG030902	0	0	0.572875	0.549336	0	0.557384	0.586636	0	0.937228	0.996273	0.979827
NONMMUG012047	0.32669	0.201818	0.815235	0.627953	0.373402	0.455611	0.728234	0.845514	0.0232943	0.779389	0.000384526
NONMMUG029696	5.34284	3.60431	9.74717	10.4362	7.53617	7.61781	8.08794	8.17145	0.0390461	0.164841	0.0160964
NONMMUG035231	0.645739	0.394567	0.384364	0.862518	0.470676	0.471595	0.474458	0.698469	1	1	1
NONMMUG011054	0.370238	0	0.76809	0.731228	1.60133	0.744572	0.775744	0.662636	1	1	1
NONMMUG036229	1.53253	2.09778	1.18792	1.36622	2.1749	1.82746	1.42918	2.04737	0.422923	1	0.303534
NONMMUG004198	1.93878	0.0397212	0	0.962478	0.0471723	1.74628	1.04008	0.112507	0.870029	1	1
NONMMUG021072	0.93626	0.382737	0.346498	0.658251	0.849649	0.889152	0.417947	0.217553	0.946834	1	0.468012
NONMMUG024840	0.898395	1.03763	0.750115	1.2231	0.841393	1.28622	0.765994	0.511338	1	1	0.250962
NONMMUG045176	0.961775	0.743341	1.50624	0.984336	1.16425	0.329909	0.939554	0.747762	1	1	1
NONMMUG031400	5.27623	10.7089	4.00803	7.56351	3.14415	6.13497	3.8712	5.1889	0.808695	0.345931	0.0196887
NONMMUG035463	5.88383	8.28969	6.95732	7.22152	9.36506	7.58286	11.8752	10.47	1	1	0.050001
NONMMUG003654	0.770818	0.811461	1.5824	1.31091	1.36185	1.15864	1.28545	1.09996	0.280423	1	1
NONMMUG040140	4.63591	4.52784	5.19607	4.74406	4.81113	4.10468	4.25493	5.78498	1	1	1
NONMMUG025367	0.320884	0.376597	0.162832	0.223521	0.213045	0.0767708	0.583645	0.541613	1	0.598778	0.62228
NONMMUG042803	0.681176	0.32223	0.374384	0.326864	0.330667	0.250301	0.266025	0.191827	0.282195	0.624153	0.0264259
NONMMUG042569	0.345161	0.720018	1.14295	0.856214	1.12503	0.707645	1.07486	0.863825	0.375832	0.578678	0.139435
NONMMUG023011	3.97939	2.98478	3.92748	4.82558	3.81192	4.01443	5.0637	4.61523	1	1	1
NONMMUG038390	0.151079	0.180382	0.306891	0.421978	0.428234	0.289739	0.930897	0.51117	0.366948	0.613771	0.00146131
NONMMUG021026	1.77434	1.96494	2.57293	3.33683	2.55835	2.95255	2.21433	3.31731	0.695991	0.618419	0.793301
NONMMUG038869	0.134501	0.365579	0.412386	0	0.093624	0.262197	0.536179	0.115926	1	0.54878	1
NONMMUG003263	0.409155	0.534079	0.829966	0.583438	0.735167	0.811874	0.60913	1.03392	1	0.816494	0.620887
NONMMUG037336	0.339677	0.223064	0.387402	0.480245	0.278637	0.398764	0.426914	0.567649	1	1	1
NONMMUG021428	0.368636	0.444611	0.25095	0.1164	0.262355	0.597524	0.244117	0.316915	0.981399	1	1
NONMMUG012781	3.29228	2.57072	3.88897	3.52905	3.63775	3.67662	3.98299	3.87867	1	1	0.979827
NONMMUG003656	2.69407	2.91297	4.46663	3.10303	3.67952	2.53123	3.54517	3.123	1	1	1
NONMMUG027314	0	0.164698	0.373165	0.325265	0	0.708456	0	0.390756	0.412685	1	1
NONMMUG001747	10.5687	12.2552	13.9632	15.6862	11.9138	15.3934	18.9015	16.6411	0.905264	1	0.0211663
NONMMUG006858	0.87707	0	0	0	0	0	0	0	0.472193	1	1
NONMMUG017001	0	0	0.912771	0	0	0	0	0	1	1	1
NONMMUG040077	0.544969	0.607744	1.13006	0.799939	0.724027	0.699546	0.525669	0.565866	1	1	1
NONMMUG009946	0.377608	0.425281	0.384777	0.0888196	0.301821	0.365214	0.186018	0.990774	1	1	0.264185
NONMMUG023275	0	0	0.290406	0	0	0.138598	0.141812	0.612938	0.820068	1	0.0237786
NONMMUG015391	1.71324	3.01582	2.4791	1.41625	1.89285	2.21818	1.09467	1.73385	0.990906	1	0.0478968
NONMMUG015663	0.570647	0.388171	0.145888	0.271524	0.91485	0.835569	0.427499	0.246354	1	1	1
NONMMUG020859	0.633613	0.589053	0.455032	0.36661	0.78462	0.78114	0.127554	0.199915	0.568692	0.988616	8.77398e-06
NONMMUG034942	0.0615149	0.0551704	0.56277	0.401969	0.850588	0.472917	0.30019	0.208651	0.0244375	0.00100873	0.204317
NONMMUG038882	1.15023	1.65518	0.87499	1.56974	0.61064	1.03796	0.9586	0.699807	1	0.257825	0.0359384
NONMMUG032827	0.296552	0.382647	0.401079	0.702681	0.489828	0.409361	0.510382	0.277638	0.682207	1	1
NONMMUG015025	0	0	0.300927	0	0.313936	0.290742	0.301268	0.516494	1	1	1
NONMMUG018156	0.476457	0.391352	0.774174	0.478724	0.679771	0.418917	0.426173	0.471193	0.295865	1	1
[truncated: 13,078 more rows]
