# Supplementary material for: RNA-sequencing reveals genome-wide long non-coding RNAs profiling associated with early development of diabetic nephropathy
Source: Oncotarget. 2017 Nov 11;8(62):105832–47. doi: 10.18632/oncotarget.22405 (PMC5739683; doi:10.18632/oncotarget.22405)
Supplement: Supplementary file 4 [file oncotarget-08-105832-s004.xlsx]

## Sheet: Sheet1
Gene	W0-Re1	W0-Re2	W2-Re1	W2-Re2	W4-Re1	W4-Re2	W8-Re1	W8-Re2	Corrected-P-value(W2vsW0)	Corrected-P-value(W4vsW0)	Corrected-P-value(W8vsW0)
Sergef	2.92591	3.75631	1.83908	2.37391	1.48488	2.91436	1.96091	1.58516	0.348695	0.756833	0.0511581
Dhx9	8.44288	8.41641	10.4027	9.63232	7.60917	8.27013	8.68004	8.28061	0.0553544	0.534532	0.130477
Ssu72	9.8525	16.0862	9.79444	13.6448	8.07573	11.9032	10.1114	10.0709	1	1	0.996477
Eif2b2	6.32277	8.82025	3.99075	7.69213	4.14432	6.03431	5.31489	4.74282	1	0.769354	0.181268
Vps28	26.9486	33.7623	23.8357	30.4983	23.0162	28.1897	21.4251	22.5971	1	1	0.329979
Setd6	3.29844	5.42718	3.92238	4.73228	2.47268	3.69043	3.88709	4.59893	0.741838	0.936727	0.444582
Gstm2	2.19151	2.42688	0.372184	0.423469	0.176259	0.318732	0.611651	0.618067	7.60969e-11	7.55716e-12	2.40677e-08
Psma4	43.5687	52.8245	61.3209	70.0566	49.799	55.725	52.8335	54.6951	1	1	1
Katnbl1	2.9106	2.38874	3.03067	2.21058	2.74123	2.55683	3.08093	2.46799	1	0.726422	0.549324
Pex19	8.86602	10.6427	6.91961	7.37344	4.81672	6.99945	6.82398	6.77008	0.492812	0.285488	0.162888
Bcl7a	6.3513	5.93831	3.16199	3.3921	4.57776	4.81521	3.11233	3.10722	0.129791	1	0.00114791
Dio1	2.52042	2.48562	2.11185	2.04142	2.42993	2.62205	1.03173	1.17465	1	0.850997	0.000161659
Bnip3l	16.8856	15.5632	15.4543	15.7355	14.3491	13.8159	13.6401	14.8952	0.866174	1	1
Capzb	22.3901	22.6746	18.3002	19.1638	17.7248	19.5251	16.4865	16.1457	1	1	0.200625
Cachd1	3.23488	2.95137	1.78212	2.27577	1.73437	1.96755	3.07185	3.05314	0.326117	0.339954	0.355221
Dnajc21	7.39039	7.56482	7.9134	7.39019	6.35157	7.53667	9.57059	9.72023	0.576506	0.850461	0.000149275
Gm6654	1.98558	1.60309	1.46925	2.08402	1.21694	1.75096	1.05297	2.54568	1	1	0.974555
Snip1	1.35285	2.13077	1.30784	1.38892	1.07646	1.44065	1.71307	1.57331	1	1	0.989895
Ptgr1	3.90043	3.92394	3.56477	4.83975	3.68166	4.57733	3.13011	3.44847	0.5482	0.482142	1
B9d2	1.26573	3.51388	1.109	1.62883	0.545387	1.80883	1.17229	1.31306	0.584977	0.691331	0.189085
Ap5s1	2.59886	4.50011	2.01943	2.22539	1.34617	1.98717	2.17182	1.93168	0.382456	0.269097	0.230427
Lnx2	3.37636	3.68695	1.25739	1.43128	2.35235	2.54583	1.53763	1.4106	1.59738e-07	0.702675	4.22355e-08
Phax	3.88833	3.96515	3.46735	4.81064	3.09852	4.73312	4.10933	3.63085	0.784352	0.811048	0.72187
Ppia	620.35	756.228	442.773	591.304	438.878	582.423	386.432	394.131	0.656808	0.9721	7.76765e-05
Gm10768	10.6494	9.36395	13.432	13.6636	13.3006	11.4669	28.0897	27.8043	0.00925909	0.0451643	3.61683e-31
Rplp2	123.584	269.976	81.5231	180.838	73.968	180.055	134.109	143.317	0.652512	0.808641	0.495075
Strbp	4.06632	3.52218	3.99022	3.48014	3.56507	3.24423	3.75717	3.39986	0.726918	0.959498	0.577554
Snhg4	2.85263	4.52954	2.76454	3.90494	2.27821	3.12088	3.65345	2.52389	1	1	1
Fam187b	0.831152	1.35316	0.507655	0.649671	0.697514	0.715345	0.498182	0.543892	0.629388	0.941538	0.170765
Psmg2	6.22419	7.91167	4.81207	7.13547	5.64901	6.83508	4.69492	5.16178	1	0.89152	0.880809
Ifi30	19.354	22.989	23.5908	29.3765	16.9799	17.1391	16.3875	15.3268	0.0493946	1	0.341346
Hprt	43.7588	44.779	35.8873	42.9783	40.8502	43.291	27.0423	26.5939	1	0.766626	0.000605939
Snora31	0	0	0	107.425	56.6689	0	0	0	0.00799782	0.0109676	0.432484
Rnf115	6.72499	8.59521	6.55829	8.24665	5.86502	7.68996	6.69607	7.13019	0.872023	1	1
Hdgf	21.9049	24.3251	17.5446	17.4166	16.7582	17.6694	18.667	18.9303	0.694141	1	0.974555
Sowahc	2.65454	2.08261	1.16837	1.24637	1.05396	1.13789	0.944539	0.923493	0.00549205	0.00438307	8.67435e-08
Nup188	1.06722	1.05603	0.644268	0.715906	0.693737	0.70639	0.985635	0.738987	0.319662	0.924017	1
Pithd1	1.69836	3.23983	1.8636	2.40478	0.951149	1.7118	2.34173	2.91585	1	0.327285	0.545975
Prkag2	4.13127	3.7446	2.88342	2.80635	2.96123	3.07286	3.55513	3.12321	1	1	1
Nmt1	8.69722	10.8823	6.22298	8.56287	5.60369	7.87092	7.10256	7.45856	0.783147	0.691366	0.655751
Slc47a1	61.1243	75.6672	53.3521	64.9045	51.2319	65.5938	57.4365	59.1449	1	1	1
Sharpin	3.11282	3.84063	2.49854	3.60158	2.32104	2.63547	3.38751	3.58507	1	0.940862	0.591407
4930565N06Rik	1.07843	0.76057	1.27016	1.36096	1.52319	1.65461	2.32265	2.20053	1	1	1
C1rl	2.63314	2.48046	1.45326	2.19113	1.7629	1.89065	1.81704	1.51627	0.556863	0.892954	0.0981312
Cdk6	4.60631	3.6831	3.48757	3.84257	4.4612	4.10463	3.99995	4.1475	1	0.586224	0.793851
Sod2	43.7906	49.0546	30.9936	36.7473	32.803	39.0299	32.1319	31.1393	0.493225	1	0.0628074
Fam83h	1.04068	1.18926	0.520145	0.702027	0.663364	0.697717	0.810072	0.818637	0.113723	0.481107	0.593065
Il17ra	4.07691	4.7122	2.43856	2.32784	2.4702	2.62117	2.59941	2.2023	0.00672514	0.0967256	0.000225152
Sgk1	2.6165	2.15424	4.51959	5.00844	3.70906	4.25747	11.8112	11.6762	2.60464e-07	0.000174399	4.33498e-58
Aig1	1.82592	1.43636	1.51764	2.09984	1.52972	0.98783	1.60312	1.33411	0.97734	0.894927	0.762319
Atp6v1e1	43.8443	78.9575	30.5258	55.1993	28.8081	57.429	45.4437	44.1828	0.631531	0.999447	0.627058
l7Rn6	26.2912	22.2573	23.8369	22.9018	26.8073	25.6107	18.1238	18.2243	1	0.314404	0.303598
Sufu	2.90757	3.22265	1.84209	2.4118	1.88515	1.99816	1.73973	2.16823	0.178389	1	0.0613934
Zscan22	1.84135	1.54276	1.36816	1.46599	0.924469	1.06358	1.57191	1.28606	1	0.603124	1
Dda1	2.93076	3.26087	2.44214	2.43061	2.12804	2.45441	2.94773	2.69194	1	1	0.974555
Mdc1	1.0551	0.967062	0.715627	0.731482	0.666881	0.617584	0.68812	0.80246	0.931175	0.752652	0.981392
Ptprk	14.934	15.6112	12.336	12.9667	12.3219	12.6924	12.553	12.7359	1	1	1
Kit	4.40472	4.22051	0.269692	0.371598	0.340463	0.364289	0.338764	0.40627	2.17178e-50	4.04568e-44	2.7461e-70
Rad51d	1.30407	1.30907	1.12507	0.957331	1.08178	0.930088	1.23071	1.20151	1	1	0.898597
Cacfd1	8.8649	14.1483	4.64838	9.6627	5.13005	8.59227	9.50898	9.34743	0.414293	0.519471	1
Il10rb	2.73494	3.68782	2.04509	3.32535	1.33968	2.12169	2.63283	2.67888	1	0.387022	1
Ccdc71	1.77354	2.19228	1.08961	1.7271	0.825999	1.28341	1.47775	1.33859	0.677128	0.124989	0.492059
Nt5dc1	8.27019	7.70838	7.72165	7.04746	7.94795	7.44532	6.63073	6.98254	1	0.69617	1
Rbbp6	5.52414	6.03991	6.41913	6.33079	5.57505	5.98141	7.29354	7.81586	0.157856	0.56784	7.47763e-05
Gbf1	7.28514	7.0737	4.12086	4.16939	4.0904	4.15553	3.61903	3.85645	0.0330746	0.112772	4.11178e-05
Gm7030	1.24202	1.99876	2.49599	3.10179	0.861339	1.29633	2.45523	2.31263	1.03833e-05	1	0.000772061
Slc6a20b	29.6799	29.7532	28.487	30.5753	25.5025	26.2761	23.4011	22.3211	1	1	1
Tst	61.7672	44.9822	37.7781	31.7546	46.0068	35.167	29.7189	28.9623	0.293055	1	0.00114985
Nid2	1.63737	1.47303	1.008	0.97445	1.28314	1.23397	1.12001	1.09854	0.252898	1	0.469485
Fam117b	4.08994	4.12149	2.60306	2.46346	2.32439	2.17325	2.83989	2.87638	0.0852156	0.0454074	0.112677
Gm23284	2.00142	0	0	0	0	0	0	0	1	1	1
Ubr3	11.8226	11.0871	10.6358	10.3252	10.4503	9.73245	11.9979	11.6154	1	1	0.133202
Dnajc7	8.29059	8.02796	7.54542	8.46176	7.74125	7.75742	8.39197	8.6703	0.865561	0.851169	0.132961
Adgre5	0.666271	0.843378	0.993345	0.883329	0.554553	0.710365	0.975034	1.13316	0.341049	1	0.0175626
Tor3a	0.572614	0.710538	1.11324	1.24609	0.746312	0.843799	1.22091	1.19873	0.000293899	0.175667	1.43779e-06
Nup37	1.92271	1.69914	1.63616	2.33773	1.29032	2.35838	2.89449	2.03832	0.508606	0.766329	0.0607726
Sppl2b	0.97994	1.27491	0.633046	0.801451	0.534244	0.55437	0.70202	0.758071	0.514489	0.140567	0.235516
Aimp1	7.3338	10.891	8.78082	11.3795	7.9392	10.7195	12.0704	10.5819	0.411956	0.586003	0.0240798
Mrpl48	9.51883	14.8788	6.4894	12.5022	7.26634	11.7731	10.0231	8.46398	1	1	0.91885
Rpl24	93.1794	174.061	90.1695	175.372	79.2293	163.577	144.619	147.243	1	1	0.352538
Mlf2	22.2028	24.136	13.2189	15.1697	14.3066	17.5238	14.5799	15.5146	0.0347524	0.555203	0.0148135
Malat1	1439.86	1174.61	2045.62	1715.6	2129.92	1813.4	1467.63	1400.34	0.00741757	0.00114424	0.0976537
Tmigd1	21.6743	24.2481	40.875	50.6609	28.0042	35.3456	29.224	29.7501	6.0904e-10	0.00155533	7.74203e-05
Fam207a	2.17881	3.47084	1.20017	2.28511	1.70018	2.64216	2.12858	1.66557	0.366101	1	0.320937
Wls	12.4416	15.1982	14.0133	16.38	13.3978	15.7436	14.5789	14.0393	0.13922	0.134513	0.0249546
Ctbp2	1.31218	1.31478	1.46057	1.20646	1.41174	1.38295	1.784	2.28464	0.726918	0.387415	0.000702621
Wdr3	1.19283	1.39147	1.14544	1.43507	1.33739	1.39555	1.59247	1.22465	0.468886	0.372364	0.117891
Ap1s1	4.38649	5.47342	2.50809	3.86796	3.15884	3.72454	2.84538	3.14076	0.381585	0.984073	0.0946413
Zbtb22	0.713822	1.45512	0.643295	0.875491	0.514309	0.698661	0.793987	0.853516	0.788924	0.421889	0.880648
Tubb4b	43.3042	60.4764	36.4565	54.9826	34.2297	47.1241	25.9007	26.9406	1	1	5.62462e-06
Lta4h	2.4797	3.57883	2.35565	2.60847	2.18954	2.20013	2.36604	2.87761	1	1	0.667047
Rasa2	4.61388	4.08777	3.72989	3.79015	4.59144	4.42371	3.36814	3.46938	1	0.243159	1
Agpat3	22.8871	24.7879	13.0681	15.412	12.2391	13.3475	17.3102	15.7244	0.019907	0.0117123	0.0858089
Zfp362	1.49067	1.33031	0.682483	0.640461	0.993366	0.752289	1.15065	0.982991	0.0149067	0.726069	0.807008
Med23	1.65979	1.47921	1.40757	1.47814	1.15933	1.49879	1.24881	1.21787	1	1	1
Icmt	2.96964	3.54925	2.34675	3.00119	1.76184	2.33372	2.64304	2.2526	1	0.339661	0.564977
Rgl1	36.705	33.9706	23.1281	23.1272	18.9734	19.491	21.374	20.5086	0.198959	0.0343741	0.00191123
Alms1	0.622559	0.507563	0.773602	0.709925	0.653172	0.566434	1.12534	0.987308	0.00022645	0.104099	9.91708e-26
Nmral1	1.51051	1.91076	1.60089	1.67569	1.03091	1.99615	1.20142	1.42782	0.968656	1	1
Ocrl	1.92261	1.95469	1.51362	1.42284	1.23666	1.32871	1.89964	1.87495	1	0.784235	0.359181
Vmn1r58	0.964004	0.81269	1.31031	0.973821	1.17239	0.759427	1.25211	1.13124	0.0712256	0.112177	8.80172e-06
Ppp2ca	33.7883	41.9728	27.5355	34.6737	26.989	39.2215	25.5726	25.3154	1	1	0.0559447
D11Wsu47e	0.841517	1.19236	0.792972	0.650118	0.582291	0.792267	0.626521	0.645519	0.85005	1	0.311127
Ppp2r5b	0.744747	1.01438	0.491155	0.814278	0.463734	0.482743	0.571424	0.52567	0.631199	0.232331	0.184836
Rpl27	57.1095	110.54	41.3453	91.641	42.6134	91.0827	64.2205	63.5636	1	1	0.831171
Tecr	60.3114	62.3407	47.9791	50.4833	46.8914	44.8655	42.8172	39.2421	1	1	0.0268809
Caprin1	41.5183	37.8263	33.4614	31.8071	35.1061	32.5742	26.8273	25.3783	1	1	0.0299793
Rpph1	1.22292	2.04303	1.03579	3.43863	1.65158	2.07922	0.584113	0.716031	1	1	0.209183
Ndufb3	32.0441	69.2267	33.1477	60.0106	22.6383	52.4573	44.6639	43.8628	1	1	1
Mdm4	6.70941	5.44844	6.59698	6.50508	6.53499	6.05767	7.77985	7.35142	0.471537	0.591179	0.0536833
Senp3	2.97002	3.97262	2.28602	2.76396	2.04876	2.78408	3.02467	3.15078	0.97734	1	0.98404
Zdhhc16	1.36605	1.93821	1.58793	1.8434	1.16648	1.72626	1.16878	1.33055	1	1	1
Mrpl1	4.30613	3.82019	3.89894	4.63891	4.80631	4.27632	3.94661	4.22755	0.495945	0.195857	0.535651
Fas	0.807088	0.880249	1.72016	2.66392	1.28948	1.49179	1.60612	2.3267	7.88557e-09	0.0034944	2.73398e-07
Ube2m	3.9683	4.67398	2.14912	2.8215	2.23789	3.02923	2.93582	2.23795	0.164895	0.730824	0.0988877
Trim24	1.88026	2.01184	1.83933	1.79553	2.01646	1.66841	2.19301	2.21417	1	0.866574	0.0537802
Pla2g12a	3.88356	5.67558	4.07011	6.34646	3.5472	5.28105	5.43021	5.82531	0.579545	1	0.0366028
Ankrd49	2.62232	2.7915	3.61765	3.48832	3.97566	3.07818	3.03744	3.12116	0.0446932	0.0894203	0.141182
Npm1	64.8646	74.2203	70.3051	85.017	70.6916	87.2831	103.007	101.198	0.252419	0.118258	1.00576e-07
Mboat7	3.29028	3.37757	1.74688	1.81398	1.79219	1.84449	1.76839	2.16191	0.072677	0.0378236	0.0598584
Ppm1h	9.62453	9.5985	5.05254	5.8163	6.13493	6.83269	5.3643	4.58906	0.00307891	0.553564	7.00617e-07
Gclm	38.6915	35.585	22.8801	24.2327	21.8855	20.5105	18.9263	19.6359	0.117745	0.0919447	2.76839e-06
Rbm25	4.81859	4.64568	5.86254	5.56469	5.20986	4.71224	7.01461	6.59801	0.018365	0.139538	7.13963e-09
Cep63	3.28226	3.95957	2.55868	3.08901	2.55575	3.07064	2.97891	3.2756	1	1	0.836803
Ran	19.2563	29.5216	14.6236	23.4567	14.4387	23.782	15.9914	15.19	0.892749	1	0.052027
Tars2	1.12395	1.76008	1.21739	1.41252	0.955499	1.2072	1.13666	1.32041	1	1	1
Fam173b	1.34664	2.70963	0.943586	2.22537	1.89502	2.40888	1.64507	2.10225	1	0.69396	0.714586
Mcat	2.07095	3.04701	1.12125	2.12839	1.39432	1.63027	1.47849	1.70415	0.436884	0.473857	0.151416
Stxbp5	1.97042	2.03032	1.55345	1.72049	1.50374	1.61626	1.58196	1.77651	1	1	0.73003
Gcdh	42.1613	49.5243	35.8835	43.1993	34.6609	40.0851	46.5015	44.3917	1	1	0.212632
Ccdc68	1.57436	1.8981	2.04082	2.47757	1.77963	1.85575	1.86406	2.48087	0.104376	0.26821	0.0546373
Dmap1	2.49646	3.02448	2.21986	2.9707	1.42525	3.15549	2.58316	2.22286	1	1	1
Rufy1	4.19606	4.97566	3.19415	3.1534	2.64151	2.87456	3.11108	2.72047	0.412874	0.203215	0.107214
4732491K20Rik	0.917414	1.01069	1.45616	1.4381	1.0475	1.05139	1.09908	1.14394	1	1	1
Snap29	7.35635	7.51075	5.87264	5.42244	5.51717	5.46085	5.32816	4.82617	0.971384	1	0.111122
5730455P16Rik	2.94182	2.23097	3.19323	2.67305	3.09677	2.41043	3.31717	2.8187	0.36407	0.415355	0.0412456
Gbas	7.90407	9.44033	4.83594	5.40217	3.634	5.05279	5.11712	5.51241	0.0459465	0.0138514	0.0272875
Sfxn2	4.93679	4.83609	4.10111	4.46412	4.01263	3.99616	5.88918	5.80343	1	1	0.00597392
Paf1	3.72414	5.50768	3.26909	4.40671	2.15912	3.72465	4.82873	4.04407	1	0.603571	0.615048
Rfx3	1.05889	0.962712	1.06803	1.01482	1.00047	1.01033	1.04887	1.03337	0.662991	0.456893	0.327049
Tmco1	17.3464	18.6632	15.9171	19.9453	14.4119	17.8965	17.4537	17.699	0.756078	1	0.338951
E2f5	7.65394	7.36681	6.21613	7.02356	5.5132	7.25942	4.70752	4.71733	1	1	0.0602798
Qtrt1	1.22815	1.24059	0.907732	1.10293	0.800596	0.962093	1.05361	1.01476	1	0.739205	1
Fam89b	2.42486	3.63339	0.935607	2.38087	0.738553	1.4993	2.27315	2.18586	0.410607	0.00842522	0.792333
Gm5148	4.2799	5.74938	3.39169	5.35167	4.72511	5.55306	5.447	4.98029	1	0.648576	0.549409
Htt	3.3716	3.21085	1.7769	1.94242	2.0158	2.10239	1.74217	1.87359	0.0465	0.624355	0.00188543
Rbm12b1	1.92875	1.5195	2.5621	2.19629	2.12153	2.00834	2.03088	2.0072	0.00996507	0.0729769	0.0150442
Rbm43	1.40567	1.49166	1.78664	1.36245	1.21956	1.12312	1.49225	1.08606	0.449377	1	0.974555
Got1	45.9351	43.4572	41.0348	39.0204	34.4549	33.1622	35.1879	33.906	1	1	0.57312
Nufip2	5.19898	4.55196	6.29553	6.1458	5.58421	4.70926	6.08715	5.69918	0.0317843	0.381082	0.00570351
Zfp688	1.00054	1.95064	1.15865	1.99866	1.05168	1.69589	1.04345	1.43441	1	0.881013	1
Nelfa	6.88987	7.93953	3.21039	3.95405	4.37795	5.23327	4.23919	4.27098	0.00391244	0.845821	0.0197856
B3galnt2	2.51342	2.50452	2.55972	2.94022	2.16795	2.45279	2.29902	1.83529	0.126329	0.565226	1
1110065P20Rik	2.2353	5.85584	1.98713	3.61351	1.45525	2.76932	2.25082	2.19913	0.44278	0.241465	0.144761
Srp68	7.20932	8.83647	5.50664	6.70497	5.33781	6.0012	6.09986	6.1568	0.848174	0.89867	0.764335
Akr1c18	1.87375	1.63615	0.0721383	0.0670161	0.0384367	0.173474	0.114057	0.221581	1.45216e-15	1.09504e-09	3.27842e-13
Alg1	0.979905	1.46294	0.765927	1.26986	0.816371	1.27329	0.731809	1.20051	1	1	0.835727
Tfeb	0.998189	1.65782	0.712691	0.750933	0.706101	0.649165	0.741621	0.636355	0.0968613	0.153846	0.0562893
Ppp4r1	5.56861	6.22362	4.14908	4.20244	3.61988	4.11879	4.17301	3.72007	0.542681	0.565226	0.179552
Slc5a8	26.457	25.4766	26.5991	27.8879	22.9761	22.7502	27.6085	27.2947	0.452651	1	0.0823488
Pgm2	4.7763	7.40296	3.33004	5.45616	3.26852	5.01309	4.94515	5.34676	1	1	1
Tmem180	1.47174	1.55725	0.74413	0.951247	0.811234	0.873426	1.11382	1.10604	0.215221	0.352608	0.874721
Dusp7	4.09503	5.36246	3.55365	4.35655	3.20263	3.94035	5.79164	5.67793	1	1	0.0109381
Gpr137	1.74869	2.14115	1.10029	1.77638	1.25613	1.75217	1.57263	1.25734	1	1	0.903438
Zfp760	1.36208	1.35894	1.98586	1.75266	1.55503	1.45034	1.29986	1.26084	0.0187689	0.271837	0.944733
Mfn1	6.72821	7.11992	5.93014	6.45862	5.83644	6.22316	8.01447	7.8435	1	1	0.00262377
Atp7a	6.24599	5.21651	6.15039	5.34431	6.07295	5.07038	5.33627	5.32158	0.776942	0.705598	0.88454
Vegfa	15.0525	17.1112	11.6641	14.1386	12.3085	15.2299	14.4172	13.9433	0.82666	1	1
Asph	9.27864	9.50045	11.4333	11.7306	10.6245	10.7594	13.3304	14.1529	0.0526083	0.128605	6.57468e-06
Trafd1	1.4376	1.66751	1.33924	1.94804	1.06651	1.6922	2.28341	2.17955	0.730611	1	0.000615183
Srsf3	35.089	39.6412	23.5298	29.5639	23.3423	31.0559	21.4956	20.8211	0.529034	1	0.000473718
Chchd2	203.631	362.214	139.05	258.338	125.866	249.015	174.436	166.364	0.605496	0.782794	0.0472439
Ggcx	1.2448	1.41717	1.15005	0.944004	0.721177	0.818153	1.01122	1.2659	1	0.552767	1
Hist1h4i	1.77947	2.49891	2.28536	2.81627	2.58766	2.77785	0.63979	1.24204	0.406938	0.524932	0.457821
Mipol1	1.40041	1.37686	1.97274	2.10013	1.96937	1.40767	1.47705	1.99204	0.192024	0.193179	0.0193925
Sgk3	3.29784	3.20088	3.65426	3.41967	3.24027	2.78574	4.26422	4.16964	0.314061	0.786236	3.75512e-05
Cers6	17.8757	15.4392	19.3302	17.5379	16.7819	14.9136	16.7973	16.3209	0.305387	0.738615	0.327205
Akr1b8	0.640312	0.839847	1.04875	1.29687	0.711243	0.793785	0.802474	0.445608	0.124389	1	0.805157
Otud6b	7.08703	6.55405	5.90483	6.55598	6.19662	6.64938	5.9545	5.97125	1	0.835931	1
Cpt1a	25.4095	23.9116	23.1333	23.4015	17.6106	17.3902	26.7549	26.7717	1	0.811048	0.0394623
Kbtbd4	3.23506	2.9989	2.3102	2.42522	2.25738	2.48499	2.26328	2.20968	0.990119	1	0.35765
Arl6ip5	2.41775	2.32554	1.66369	1.85657	1.28053	1.92325	1.16643	1.34953	0.763096	0.752443	0.0123072
Gm10094	22.433	40.8599	18.1092	33.9957	14.3382	32.7367	22.6698	22.8031	1	1	1
Rab2b	4.1802	3.85194	3.62154	3.13236	2.84772	3.10512	3.09079	2.87876	1	0.911178	0.465087
Yes1	3.82944	2.94349	4.39207	3.31599	4.33145	3.91882	4.2684	3.94163	0.354447	0.115214	0.0194418
Pld3	4.10483	5.55421	3.56365	3.86539	2.51969	3.28934	3.85811	3.01478	0.867323	0.292545	0.420788
Dedd	4.41718	5.11607	4.11381	4.29191	3.19647	3.64562	3.86581	3.49526	1	0.954053	0.893453
Oser1	3.72018	5.46622	3.71339	5.34471	3.46304	6.13266	5.0063	5.50299	0.949407	0.590344	0.119068
AW146154	0.521952	0.692565	1.07472	1.09967	0.756011	0.738117	1.18926	0.917795	0.00197977	0.0635832	4.03109e-05
Ccdc28b	1.90842	2.98375	1.36505	2.70807	1.16339	1.58447	1.79859	1.63945	1	0.5508	1
Dpyd	8.33385	7.96377	6.31096	6.40348	7.33084	7.27353	9.7515	8.90699	0.942034	0.895738	0.0113754
Abcb6	1.79107	2.65925	1.23651	2.01587	0.768915	1.35342	1.84151	1.97409	0.967932	0.0984043	0.984147
Tbc1d14	5.60217	6.30297	3.22625	3.57809	4.24585	4.93978	3.74899	3.85419	0.00818992	1	0.0110425
Ccnl2	7.67834	7.79738	10.0752	12.0627	8.11342	10.7576	11.8388	11.2851	0.00163707	0.0353631	2.34228e-07
Wdr47	1.29227	0.976669	1.23466	1.08656	1.0362	1.02757	1.15849	0.959466	0.897621	1	0.974555
Ptpn11	4.14028	4.61334	3.37062	3.48778	2.55221	3.6506	3.80073	3.51995	1	1	1
Pbk	1.23715	1.34984	2.21091	2.29164	3.02973	2.65479	0.280273	0.31857	0.000688721	2.3014e-06	3.75192e-08
Ctdnep1	9.88274	7.90855	5.19223	4.5267	4.4219	5.81117	4.92527	5.32154	0.0445869	0.123051	0.00922339
1700020I14Rik	11.11	9.70381	10.2679	9.25695	8.67805	9.3885	9.79148	10.0631	1	1	0.668544
Ppargc1b	1.20087	1.032	1.02924	0.796616	0.597504	0.525236	1.05162	0.886613	1	0.427396	1
Spata7	1.45228	1.49696	1.22843	1.89819	1.20539	1.49886	2.08134	1.97055	0.451138	0.936437	0.00750388
Pqbp1	3.10035	3.76907	2.58764	3.03239	2.0422	3.70151	2.38345	2.90278	1	1	0.974555
Gm1821	58.9592	100.902	40.9143	67.2673	31.9945	65.9212	44.248	47.043	0.383345	1	0.00805828
Kdm5d	2.04453	1.70965	2.17283	1.77454	1.78192	1.6064	2.16411	1.95215	0.345253	0.661403	0.00755154
Haao	38.2739	54.1101	21.4567	32.716	23.8694	34.5389	19.2261	20.0355	0.178457	0.723154	1.41567e-05
Creb3l2	7.43281	7.53151	3.38791	3.67818	4.20156	4.83054	5.65307	5.72046	0.000753783	0.204429	0.832976
Cux1	19.4277	18.9829	10.1132	10.5158	10.569	10.9525	10.9084	12.1325	0.00403765	0.0471046	0.00305343
Alg8	4.97187	4.05711	4.21698	5.04561	4.82787	4.44733	3.98427	3.62926	0.839327	0.617025	1
Ssfa2	6.80545	5.63349	5.96282	5.70243	5.96546	6.02967	8.74538	8.45634	1	0.671605	0.000100957
Gtpbp1	3.27299	3.21185	2.8849	2.69453	2.06594	2.10247	2.64081	2.67356	1	0.354226	0.991961
Prok1	0.838538	1.39663	0.477521	0.4621	0.338695	0.315855	0.351574	0.578779	0.325647	0.1675	0.00626111
BC068281	0.894938	1.37236	0.782373	1.08567	0.625813	0.99156	0.569337	0.582394	1	1	0.202487
Zfp386	2.50358	2.27586	3.29699	2.60822	2.94539	2.62756	2.79293	2.82531	0.0824015	0.103339	0.0197177
Stk38l	4.00589	4.55943	3.12677	3.50348	2.61063	3.17267	2.71628	2.39941	0.849363	0.535303	0.00590465
Cox15	10.3982	9.54217	6.86595	6.62508	6.76428	6.80425	7.08539	6.98114	0.259338	0.59092	0.170765
AW549877	13.0346	13.035	11.0926	11.8567	11.4452	12.1298	12.9038	12.965	1	0.738372	0.216332
Coro1b	11.2063	14.2621	9.02258	10.8026	7.17855	9.80777	7.86029	7.33789	0.849927	0.564526	0.00800358
Pdgfa	1.77584	1.66823	2.14827	2.20125	1.32764	1.86364	1.68068	2.00309	0.299417	1	0.471119
Fbxo4	1.3014	1.2413	0.813641	1.24746	0.890512	0.963173	0.984104	0.896867	1	1	0.639749
Uba1	19.9633	19.3274	14.7904	14.5416	13.4342	12.7396	13.2908	13.7971	0.700549	0.520406	0.0861919
Rabl2	1.67531	1.92181	1.33627	1.79736	1.0617	1.35068	1.04465	0.722093	0.823299	0.965206	0.181316
Rad54l2	2.76946	2.49852	1.75784	1.56307	1.83708	1.82556	3.3335	3.5689	0.167804	0.751777	6.21686e-05
Tsen34	5.37515	8.38323	2.68031	5.39778	1.83001	4.53361	4.59209	3.44523	0.163812	0.132438	0.0563288
Gjb2	20.2118	20.3026	19.6028	19.7313	10.8904	9.82922	11.9937	11.5358	0.832708	0.0119468	0.000176849
Dhdds	5.18855	5.80044	2.63748	3.4741	3.17276	3.78981	3.49619	2.9176	0.0168774	0.383693	0.0113433
Zyg11b	4.84599	4.43562	4.10145	3.66925	4.40162	4.03531	4.36802	4.10297	1	0.962496	0.947495
Man1a2	3.66975	3.62696	3.18703	3.17532	3.20855	2.95441	3.01584	2.94556	1	1	1
Samhd1	1.05212	1.09118	1.69564	1.63359	0.912556	0.74968	1.32395	1.4381	0.00844129	1	0.00532542
Nubp1	3.27137	4.04644	2.49903	3.28154	2.13881	2.6528	2.32776	2.14828	1	0.886118	0.154038
Pde4d	2.48674	2.10576	3.18578	2.49428	2.18385	2.13857	4.16482	3.99642	0.00882725	0.407306	1.19697e-17
Ctdspl2	2.24455	2.17616	2.75021	2.77696	2.40306	2.62117	3.0739	3.01185	0.187809	0.252145	0.00285354
Slc25a25	6.65142	7.03066	4.77786	5.98249	6.62351	6.7922	3.67882	3.50278	0.913983	0.622701	3.00413e-05
Sel1l	15.9736	13.4317	10.9112	10.1962	11.4773	10.353	8.5116	7.58115	0.635445	1	0.000198799
Nhlrc1	1.15885	1.168	1.10875	0.820948	1.11025	1.26923	0.614636	0.629876	1	0.745289	0.0191887
Per3	0.335201	0.296128	1.31788	1.50474	0.142585	0.207802	2.35662	2.09566	3.89021e-25	0.623997	2.1974e-67
Copg2	3.00865	2.92472	2.73228	2.40156	2.53888	2.26364	2.38526	2.55306	1	1	1
Apoa1bp	13.0872	22.2203	8.73157	16.217	8.87994	15.5248	12.8348	12.684	0.707012	0.968028	0.514805
Zfp236	1.44356	1.40737	1.16347	1.29759	1.06614	1.10658	1.20948	1.22468	1	1	0.974555
Chd2	2.36121	2.39051	3.11223	2.9262	2.04719	2.25202	3.42576	3.27932	0.0113806	0.470095	1.90956e-07
Ube2d2a	15.9979	19.2368	13.6553	17.0295	12.1576	16.6342	15.5702	15.4408	1	1	1
Mthfd1	15.4474	17.1485	9.68211	11.5629	8.93974	10.9554	13.0828	12.861	0.152525	0.19679	1
Ints1	0.985497	1.16964	0.402825	0.599069	0.41316	0.539409	0.700077	0.854768	0.000539599	0.00405719	0.461748
Amdhd2	8.01988	13.5481	3.47487	7.33639	3.3479	7.12182	5.98544	5.83893	0.093418	0.229476	0.116022
Scyl1	3.08082	3.85055	1.47296	2.24817	1.32387	2.30475	2.54857	2.55412	0.0381476	0.138517	0.566918
Elmod3	1.5832	1.97931	0.930216	1.19789	0.804468	1.17524	1.30307	1.88287	0.737727	0.687898	0.574011
Crb3	2.68234	4.17647	1.13674	2.69179	1.9147	2.62234	3.05425	2.47843	0.319433	0.906902	1
Lama1	1.88063	1.96894	1.52489	1.52042	1.1094	1.16792	1.64024	1.71481	1	0.44492	0.719663
Tmem86a	11.3903	12.8677	4.44009	5.429	5.58017	5.39566	2.63844	2.91364	4.52494e-07	0.000879257	7.67891e-29
Xaf1	0.10645	0.149275	1.3506	1.37038	1.01565	1.07765	1.76103	1.99733	2.49489e-19	7.17769e-16	1.60399e-37
Josd1	3.82716	4.28094	3.07593	3.49917	2.73845	2.75769	2.87405	3.44449	1	0.66932	0.777463
AI464131	6.65212	7.27651	3.86385	4.73282	3.69404	4.35445	3.50831	3.64536	0.0658562	0.0843059	5.08471e-07
Chmp2a	16.2645	23.8716	12.56	18.8654	10.1006	15.8884	15.0421	16.1136	1	0.555679	0.87283
Dnase1	270.278	283.64	201.82	236.669	236.388	261.614	246.591	249.508	0.98995	0.940147	0.892027
Zfand1	8.1701	8.8009	9.52006	11.1428	8.9355	9.87822	10.5443	8.50124	0.0950377	0.218519	0.0743827
Rnf208	0.525506	1.40274	0.464571	0.804018	0.495104	1.0411	0.684051	0.922561	0.88467	1	1
Polr2l	3.06594	6.15254	2.68701	6.24404	2.44388	5.2496	3.39342	3.6115	1	1	0.92307
Pgrmc2	2.23656	2.49488	1.56769	1.95104	1.32358	1.60518	2.05454	1.99838	0.634624	0.307661	1
Map4k2	1.53464	1.81105	0.852504	1.02495	0.743118	1.03187	1.24179	1.3041	0.00423078	0.0429092	0.155196
Mpc1	106.239	145.335	75.5439	115.874	68.0996	108.316	75.0572	73.3141	0.740278	0.807627	0.00204955
Pbdc1	2.5927	3.44887	2.81342	4.07383	2.34515	2.97438	3.00329	2.50345	0.408608	1	0.993102
Asrgl1	0.827991	0.844628	0.644512	0.656859	0.524303	0.600194	1.34756	1.76	1	0.788813	0.000132796
Gtf3c1	5.01213	5.17646	3.60995	3.69696	3.13871	3.32472	3.81556	3.62691	0.654547	0.581792	0.701735
Thoc7	61.0696	74.3875	62.3098	72.3713	53.3469	72.8222	61.2423	55.8908	0.56299	0.74069	1
Cyp4a14	1.36689	1.49748	33.2856	36.6495	1.30748	1.56824	183.523	172.68	1.66333e-111	0.542185	0
Alg14	9.18597	9.20843	8.52282	9.66094	9.23789	8.89679	6.5283	7.3827	0.950218	0.562495	0.702889
Nom1	1.66683	1.98528	1.30665	1.53139	1.40419	1.37806	1.87856	1.98052	1	1	0.191263
Lman2	16.6882	19.0561	12.7901	14.6902	11.737	12.6675	11.2719	11.4345	0.78729	0.582936	0.00787081
Jade1	5.62208	5.29725	7.66492	7.75098	5.87965	5.23297	9.65955	9.75938	0.00163707	0.432711	3.45054e-13
Tsen54	0.736878	1.13821	0.436512	0.879178	0.444131	0.683742	0.789192	0.554192	0.649214	0.447711	0.721349
Tcf12	4.18878	4.06751	3.61768	4.23577	3.28422	3.21011	4.16508	4.14943	0.910717	1	0.229114
BC017643	1.35453	1.9261	1.06797	1.4138	1.12007	1.54889	1.51285	1.21681	0.753307	1	0.974555
Mybpc3	0.975243	1.23715	0.0624262	0.0737788	0.0380294	0.0425441	0.0371639	0.0232672	3.27528e-27	2.79652e-28	5.19358e-40
Taf12	6.8931	9.78865	5.03514	7.29822	4.29288	6.82792	4.55658	5.82737	0.795786	0.696461	0.0896306
Clptm1	18.0386	19.6467	12.4917	14.3989	12.7631	13.6201	12.2768	12.3134	0.350436	0.6601	0.0111516
Ept1	1.29915	1.42687	1.52926	1.80277	1.37869	1.657	1.45125	1.20719	0.061856	0.152059	0.421192
Srek1ip1	8.91794	6.89162	8.97286	8.51357	9.91601	9.88861	7.82285	7.73862	0.325863	0.0496405	0.739705
Ints8	3.39834	3.33089	3.13871	3.03393	3.05315	3.09703	2.97316	2.66708	0.657603	0.591179	0.327405
Stx6	1.71922	2.26745	0.872234	1.04788	0.929778	1.087	0.99267	0.787392	0.0117752	0.106878	0.00210252
Alkbh6	4.42927	4.31982	4.69693	6.48555	4.6541	4.75946	4.52663	4.5923	0.0888523	0.699216	0.319002
Fam104a	3.63466	4.59716	2.41896	3.43663	2.53198	3.32852	3.89586	3.69475	0.557134	1	0.767332
Luc7l3	5.35454	6.1449	9.36575	9.87835	8.26265	8.99683	9.71429	9.55742	1.39426e-05	0.000293293	3.3494e-10
Pigz	1.12878	1.0663	1.15231	1.22637	1.22829	1.64501	1.26066	1.22156	1	0.22401	0.655443
Slc22a6	123.634	125.123	88.3926	97.529	90.0718	93.2693	71.9651	70.0894	0.633789	0.968028	4.94451e-05
Cog8	1.90122	2.74328	1.47762	1.6871	1.1419	1.57291	1.81624	1.45029	0.651091	0.516879	0.480268
Uprt	2.19961	1.38091	1.6139	1.75081	1.06462	1.29459	0.608174	1.34999	1	0.987884	0.374345
Plekhj1	1.15794	2.65581	0.66184	1.13614	1.09324	1.52653	1.46312	0.986431	0.112674	1	0.440021
Prkcz	5.02119	6.33262	3.80178	4.04231	3.10239	4.01549	4.2044	3.95657	0.440082	0.551818	0.548117
Arfgap1	2.3401	2.39469	1.53138	1.55176	1.4255	1.79861	1.66393	1.6419	0.402987	0.999447	0.752473
Hira	1.8043	1.47057	1.21963	1.23285	1.12688	1.25647	1.35489	1.3361	1	1	1
R3hdm4	11.5026	12.9553	6.74333	7.7317	6.56354	7.72525	8.81283	8.93841	0.0477947	0.104352	0.331907
Psmd10	10.8086	12.3729	11.7773	14.2743	12.3007	15.2895	10.4865	8.63821	0.227298	0.0417919	1
Akip1	3.59872	5.57854	2.6716	3.46192	3.66677	3.62519	3.16275	3.90654	0.897814	1	1
Rps27a	39.0836	80.0076	30.425	64.986	27.5008	66.3257	51.3593	53.5755	1	1	1
Slc23a1	22.7089	20.5603	27.7764	26.6375	20.5121	20.1941	22.7276	24.0653	1	1	1
Hnrnpdl	4.65882	4.52179	5.76941	6.1079	5.18648	6.38973	8.40087	8.88507	0.00484705	0.0020354	1.38175e-13
Rpf1	8.86726	9.54132	10.162	10.9965	9.40171	10.9448	9.86718	10.0236	0.0540656	0.0967627	0.020845
Mettl2	1.67857	1.43514	1.11718	1.20598	1.20652	1.2861	1.17029	1.2079	0.989134	1	1
Nadsyn1	3.24196	3.11408	3.5175	4.16003	2.89855	2.96056	3.36909	3.24188	0.0992201	0.967005	0.26962
Rplp2-ps1	2.33113	4.72466	1.29761	3.5793	0.940541	3.52473	2.14962	3.00379	1	1	1
Snord15b	0	0	4.70935	4.76554	0	4.77154	0	0	1	1	1
Fancf	0.926245	1.13302	0.896686	1.28708	0.578466	0.92714	1.28643	1.54668	0.741838	1	0.00954453
A330023F24Rik	0.816484	0.852535	2.12343	2.2421	1.45155	1.4127	2.14437	1.88846	8.18608e-09	8.35583e-06	3.15101e-21
Rdh16	11.6553	12.0953	16.7501	17.4602	13.8033	13.4791	24.455	23.0222	0.000456927	0.0677278	5.98154e-20
Lamtor3	13.4364	15.0796	9.60275	14.391	9.42472	13.8901	13.5821	12.6426	1	1	0.695577
Bst2	0.391716	0.587287	3.51484	6.53876	1.77352	3.82553	7.16406	6.93241	1.05635e-16	9.82329e-08	3.79128e-38
Acaa1b	24.7637	40.0621	19.6557	33.8336	13.0644	27.2351	40.3129	36.8451	1	0.588333	0.0449463
Serpinb1a	3.71281	3.77244	0.859441	1.37929	0.959695	1.23425	1.0498	0.92896	1.8738e-08	1.87118e-07	1.80815e-15
Dip2c	2.1676	1.91068	1.41933	1.40995	1.65253	1.51128	1.70079	1.77641	0.433704	1	1
Hps3	8.71163	7.44365	8.89119	8.60268	9.14344	8.91913	10.2599	9.59111	0.37071	0.22401	0.0068148
Snd1	4.65884	5.08172	2.73609	2.93138	3.15702	3.4826	3.34495	3.23993	0.0302415	0.646461	0.130036
Nacc2	4.70724	4.00659	3.39314	3.21489	3.56889	3.26703	4.20772	3.89569	0.787158	1	0.790115
Ankrd27	1.94163	2.34714	1.667	1.81887	1.54358	1.7236	2.37271	2.38323	0.950426	1	0.0729846
Cand1	4.70728	4.54888	3.56106	4.31786	3.3555	3.71184	3.7669	3.75738	1	1	1
Atg5	7.20017	7.55592	5.64	6.14883	5.6635	7.14397	5.36493	5.55846	1	1	0.349405
Mta2	3.54693	4.23343	2.45113	2.55904	2.07998	2.51564	2.92617	2.64362	0.184278	0.292364	0.383485
Sbk1	2.51761	2.95238	1.58388	1.73889	1.45697	2.18485	2.35743	2.0151	0.0820484	0.659172	1
Pts	23.8436	27.485	18.3915	20.4793	19.7755	23.0504	17.9295	20.0033	0.770623	1	0.501421
Cdc123	15.9617	16.577	14.9478	14.6354	15.2082	15.8083	15.6398	15.2589	1	0.727456	0.571167
Rangap1	6.13288	8.24295	4.05199	4.88346	3.25665	5.11984	4.37778	4.02931	0.153178	0.255815	0.00795662
Rabggtb	33.9009	39.9433	32.7627	37.3513	30.6851	38.2961	37.7737	33.522	0.823838	0.656719	0.55498
Ctf1	0.943005	1.38695	0.245181	0.795528	0.587925	0.882976	0.311188	0.268476	0.214731	0.879525	2.22343e-05
Mmadhc	28.2245	50.9935	25.8204	41.9301	21.4776	41.2909	37.4503	34.1512	1	1	1
Mybbp1a	3.04581	3.27071	2.00545	1.79391	1.83118	2.04218	2.87641	2.72959	0.0750924	0.253558	0.974555
Elovl2	7.68023	7.1001	7.45685	7.30176	5.36851	5.82244	5.69217	5.93907	0.769254	1	0.644685
Cndp2	87.9663	131.612	47.4141	74.342	43.0767	67.1903	38.2192	42.1123	0.0390325	0.0394342	1.60417e-10
Lin54	1.48587	1.48688	1.48292	1.49581	1.4722	1.49376	1.76717	1.4862	0.998831	0.832968	0.158003
Pcna	17.8603	23.871	19.4912	25.5785	18.1619	23.9156	18.1148	18.278	0.402287	0.567617	1
Arhgap6	1.26332	1.54017	1.04762	1.05051	1.13969	0.972223	0.932569	1.04411	1	1	0.806943
Dhtkd1	6.6925	6.6447	4.20271	4.44844	4.41277	4.6015	8.52086	9.01377	0.187205	0.640269	2.04741e-05
Ammecr1l	9.71637	8.66958	7.95698	7.0579	6.54137	6.6786	6.56923	6.53179	1	1	0.954321
Nfyb	2.17549	2.47266	1.76544	2.66052	2.24874	2.14509	2.34411	1.83831	0.960866	0.712233	0.760432
Tmem39b	1.55183	1.78714	0.916873	1.35124	0.604976	0.794545	0.96052	1.25843	0.699669	0.0503707	0.307353
Serp1	83.6518	77.6719	57.6819	55.8428	65.6732	61.2032	40.8812	41.8223	0.360154	1	2.35218e-07
Ftx	1.83197	1.83746	2.15945	2.17244	2.03839	1.92995	2.48593	2.11493	0.10658	0.260244	0.00541038
Lias	6.95681	9.08153	7.39534	7.6565	6.83637	9.10623	9.68674	9.26691	1	0.642462	0.0172067
Ipo13	3.01263	3.09973	1.73591	1.88341	1.81734	1.9348	1.59292	1.66416	0.0447236	0.266057	0.000493172
Pdha1	64.6233	69.6379	56.6086	65.752	53.3274	68.2709	59.7578	58.5159	1	1	1
Nploc4	5.08798	6.25338	3.18641	4.06384	2.99919	3.74643	4.02481	4.033	0.162563	0.262614	0.341252
Cd2ap	18.8927	17.9494	20.7664	20.2793	21.4945	20.4779	23.6205	22.5489	0.225963	0.0868889	0.00019141
Gm608	6.52374	6.05298	5.40637	5.20822	5.35201	5.21123	6.42715	6.31308	1	1	0.19937
A130010J15Rik	0.719184	0.643556	1.04726	1.08582	0.744319	0.803385	1.00572	1.16135	0.00667037	0.599153	0.00306253
Tomm7	8.1325	14.6571	4.93468	9.71525	4.97083	9.64885	4.84093	5.48562	0.33391	0.797337	0.00097726
Smg5	2.30756	2.21558	1.69224	1.91346	1.46803	1.74881	1.34782	1.43532	1	1	0.223328
H6pd	20.6176	22.8046	15.8067	18.2905	12.2465	13.3737	13.8221	14.2685	1	1	1
2900097C17Rik	10.5567	11.4498	7.86572	9.36741	6.37886	8.37068	9.85393	9.62933	0.884112	0.575793	1
Ensa	7.12495	8.60512	6.14756	7.19217	4.68456	7.09783	7.76795	7.06943	1	1	0.630709
Jmy	4.97905	4.84982	4.06798	3.83798	4.12245	3.98538	5.05818	5.19117	1	1	0.214446
Golm1	0.278421	0.275453	0.818255	0.964894	0.369051	0.350481	1.0499	1.00408	5.20714e-09	0.268349	8.47451e-16
Enthd2	0.9416	1.29386	0.409428	0.653546	0.480097	0.678067	0.427414	0.665706	0.101229	0.358489	0.0652399
Vps26b	4.07237	3.93195	2.74678	2.86076	2.59619	2.79411	2.7528	2.80343	0.282204	0.462752	0.0670793
Smarca2	48.2872	45.6671	28.7048	27.5899	27.2604	27.2028	29.4241	28.656	0.00287721	0.0101032	8.48188e-10
Retsat	7.21591	9.34672	6.39579	8.72676	5.11294	6.31674	13.349	12.6684	1	0.728514	5.60861e-08
Zfp950	1.88716	1.67899	2.63655	2.4472	1.73589	1.56403	1.95844	2.17611	1	1	1
Ppp2r1a	13.3452	17.2337	8.69131	10.9334	8.15202	10.9637	9.96306	9.9664	0.151299	0.32767	0.0604229
B230216N24Rik	1.17822	1.96483	2.00756	1.63174	1.60451	1.89646	1.09573	1.95047	1	1	1
Wdr34	2.26064	2.85254	1.84516	2.41504	1.89646	2.14609	1.78353	2.47189	1	1	1
Trim44	19.6161	17.3033	16.1684	14.1847	14.9917	13.8323	16.7866	16.4661	1	1	1
Pde1a	25.3358	22.3676	22.0075	21.2065	23.4694	21.4526	16.1167	15.7823	1	0.524738	0.179573
Zfp281	1.94047	1.47109	1.70241	1.62753	1.45195	1.34513	1.76487	1.854	0.979773	1	0.450689
Mtmr11	10.5061	10.3274	8.274	9.87132	8.30301	9.07668	8.39771	9.14907	1	1	1
Zmym2	5.03398	4.97081	5.4779	4.91199	4.54082	4.59186	5.45095	5.16254	0.413149	0.766458	0.0271792
Lpar3	8.00956	6.69837	7.4699	6.78467	7.06346	6.73024	7.0025	5.84185	0.903056	0.887855	1
Enkd1	0.759864	0.953237	0.814316	1.20874	0.763676	0.970259	0.719915	0.628151	0.56602	0.917046	0.607476
Mcee	22.1936	31.4632	15.5619	21.8296	13.8062	25.0583	19.4674	19.3977	0.353477	0.942085	0.316653
Pdcd10	15.6527	16.6579	15.7313	18.1611	15.7457	18.2841	14.2911	14.3748	0.445531	0.265888	1
1810009A15Rik	6.34144	9.60781	4.59986	7.6099	3.67413	9.4967	6.50763	6.42351	1	1	1
Zfp933	1.16448	0.970871	1.47978	1.12811	1.3363	1.04639	1.22415	1.59718	0.276588	0.314432	0.0153404
Kif21a	5.99538	6.38108	4.35495	4.50783	3.64155	4.3469	4.29202	4.41842	0.484828	0.373803	0.255812
Cdipt	3.44542	4.95839	2.23092	4.2519	1.56172	3.7893	3.09764	2.62744	0.893861	0.770724	0.2796
1700112E06Rik	1.56361	3.17405	1.62347	2.52665	1.46762	2.47047	0.886585	1.47445	1	0.305594	0.644685
Nek7	28.6913	22.2306	24.3464	20.2807	27.4009	22.2144	16.8753	16.3393	1	0.742306	0.0636764
Fkbp8	9.77199	12.9148	5.79824	8.1477	6.00478	9.36383	8.38094	7.45671	0.111379	0.811048	0.347302
Acsl3	5.33411	4.77263	2.02342	2.35901	2.31447	2.91653	2.8921	2.91802	3.33708e-05	0.0384727	0.00715117
Isoc2b	1.4595	3.14261	1.13398	2.11059	1.20834	1.63834	0.983729	1.24584	0.755829	1	0.124626
Mgme1	0.94254	1.24844	0.696894	1.11872	0.85904	0.821817	0.855154	0.677852	1	1	0.665491
Usp3	4.436	4.64628	4.07083	4.62645	3.77932	3.80706	4.74162	4.50627	1	1	0.11113
2310010G23Rik	0.177186	0.356092	0.585126	0.466972	0.267206	1.04706	1.36907	0.992249	1	1	1
Mat2b	13.401	20.1587	15.2206	21.124	10.9647	18.4591	15.1324	15.9301	0.325976	1	0.912746
Igsf11	45.6809	42.7029	28.1315	27.7252	35.7279	34.979	27.5845	26.7334	0.0781448	1	0.00127647
Cdk19	2.57743	2.26522	2.53237	2.4599	1.96211	1.97811	2.60997	2.62686	0.633789	1	0.112573
Amz2	3.76902	4.40506	3.20905	3.6042	2.07996	3.39027	3.41705	3.44966	1	0.642103	1
Gstp2	14.3204	25.5374	8.59661	17.8948	7.27183	13.9461	9.00045	9.5173	0.449418	0.199721	0.000846415
Ccng2	2.73497	2.13195	2.46951	2.65733	2.06018	2.00881	2.11517	2.13889	0.612077	1	1
Rlf	3.0717	2.30541	3.79245	3.5626	2.47187	2.51508	2.98626	2.77175	0.0136595	0.863074	0.108965
Cct8	17.0251	23.8171	15.9613	21.8026	14.9259	19.7446	17.9215	17.2877	1	1	1
Gbp6	1.20017	0.976771	37.8484	39.0389	13.7421	13.6775	18.9256	17.8534	1.94755e-114	1.50424e-64	3.47735e-135
Mical3	0.928839	1.06035	0.802004	0.882739	0.700788	0.673115	0.968707	1.02123	0.687113	1	1
Phlda3	0	0.104489	2.30006	2.54034	0.974635	1.16992	1.71716	1.62487	1.65558e-27	9.72346e-13	2.66516e-25
Map3k13	3.59406	3.37698	3.01087	2.83847	2.81742	2.75617	3.04195	2.78005	1	1	1
Mrs2	7.65118	7.31583	5.38054	4.99633	3.97648	5.02737	3.8828	3.91115	0.587789	0.216348	7.11994e-05
Cyp4f13	1.75165	2.42997	2.02317	2.17107	1.80939	1.40383	3.02272	2.72302	0.946145	1	0.00254877
Khsrp	3.04177	3.18989	1.73385	1.9094	1.76934	1.66331	2.25104	2.37902	1	1	1
Pa2g4	10.8746	9.01687	8.73298	8.19418	9.25869	8.09309	7.72486	7.77704	1	1	0.799348
Ttc19	4.84152	4.64205	4.95121	4.66363	4.44918	4.50868	4.72435	4.5762	0.823299	0.80007	0.676542
Trp53inp2	22.9492	25.0574	8.72559	9.35796	11.7458	12.0982	8.70911	8.26249	1.04017e-09	0.00244618	1.51841e-20
Acbd5	23.9201	20.9681	24.9772	25.4598	26.0985	24.4015	24.497	24.1984	0.218278	0.16078	0.0870989
Sh2b3	0.564789	0.808296	0.717718	0.810743	0.543877	0.478464	1.18261	1.23316	0.977653	1	0.00137478
Pole4	7.6348	7.86022	4.06868	5.21798	3.68484	5.27372	2.86008	3.35016	0.0667627	0.173136	6.92067e-09
Cnot11	3.61652	4.55483	3.39498	3.58313	3.75836	3.004	2.64988	2.56274	1	1	0.093119
Wdyhv1	1.42353	1.23727	0.78045	1.24469	0.93155	0.869561	0.985102	0.98469	1	1	1
Znrf1	12.1841	13.6235	5.46723	6.0798	5.34391	6.68575	4.64558	4.57077	1	1	1
Plod1	3.35567	3.66874	2.21505	2.66451	2.27524	2.56672	1.86506	1.918	0.425918	0.762781	0.00241772
Pcif1	1.50781	1.91605	0.827498	1.37177	0.69099	1.00152	1.41104	1.44164	0.290907	0.291026	0.917704
Znrf2	22.907	26.2693	12.8353	15.2683	15.4413	18.3937	11.8187	11.947	0.0100988	0.615883	1.46402e-08
Epb4.1l3	3.42369	3.49519	3.15145	2.99821	3.11552	3.92491	4.64855	4.8564	1	0.396913	1.26723e-06
Tspan4	1.61259	1.8558	1.64577	2.6466	0.77688	1.24701	3.03607	2.80998	0.494108	0.842576	0.000256768
Pigq	22.4706	27.6847	14.7108	18.7486	15.7208	18.0242	15.7959	16.1577	1	1	1
Gm6251	0.280959	0.340121	0.708653	0.419885	0.660266	0.17308	1.14599	0.593295	0.206756	0.998023	0.0160015
Dennd6a	6.78434	5.46634	4.66189	4.27745	4.97611	4.55034	4.22018	4.73975	0.63405	1	0.235124
Mapre2	16.2197	15.1331	11.7541	12.0531	11.2932	11.7842	9.93981	9.83578	0.782211	1	0.0142136
Hax1	28.8315	40.8643	25.2539	33.797	20.7237	29.7827	24.8612	23.865	1	0.954397	0.279052
Matr3	6.60205	6.33732	8.1396	8.70031	6.4884	7.52855	8.20269	7.78704	0.0101199	0.13818	0.00107727
Pax2	2.35297	2.04486	0.722271	0.871167	0.942536	0.856373	0.883548	0.986687	2.95099e-07	0.000472541	2.13125e-05
Galnt11	66.1447	76.4063	74.3155	93.5986	56.0013	65.2446	79.3533	76.3413	0.0626594	1	0.0185327
Cox6c	139.09	307.173	103.696	225.205	101.406	239.561	183.478	169.561	0.923	1	0.974555
Ccdc91	10.1665	10.4742	7.41399	9.02895	7.43822	8.84492	6.11875	6.2041	0.986743	1	0.00234561
Kif2a	2.88529	2.82803	2.13098	1.96057	2.04095	1.84819	1.99002	2.21718	0.820796	1	0.609985
Aga	8.96201	11.0956	10.9492	14.5514	10.1613	13.0339	11.365	11.5379	0.0378356	0.152118	0.0632244
Ociad1	16.8071	16.4746	14.819	15.9776	15.3958	15.9539	12.2724	12.6218	1	0.731596	0.411408
Eif3b	4.3501	5.52963	2.96538	3.40941	2.75414	3.62272	3.09443	3.24712	0.179858	0.473857	0.0433717
Fam175a	1.51072	1.85421	1.59175	2.12969	1.92519	1.97517	1.95066	1.96082	0.345818	0.267173	0.0393984
Cpe	5.55923	10.0765	4.90441	8.279	3.18812	8.56805	4.41162	4.55451	1	1	0.0689519
Igfbp5	8.80969	7.72356	6.21454	5.68371	3.72144	3.41098	5.66267	6.45589	0.533908	0.000149113	0.424556
3632451O06Rik	1.01167	0.933597	1.09125	0.979559	1.178	1.21428	1.00948	1.20326	0.733406	0.118673	0.192038
Nphp1	3.119	3.62997	2.75536	3.42389	2.64974	2.93849	3.05595	3.23685	1	1	0.622225
Fam50a	3.68144	6.88407	3.73831	5.25127	3.13035	5.32649	4.14783	4.13112	1	1	1
Actr1a	10.7577	13.0363	8.0167	9.10469	7.99971	9.43289	8.1672	8.0447	0.44539	0.967756	0.0799863
Irgm1	5.80089	5.70734	20.2508	21.5727	13.392	15.5859	12.4287	13.575	1.50348e-26	1.12455e-14	5.49856e-19
Rab11a	12.0076	14.5805	9.53297	14.2474	9.31787	12.6017	10.8776	10.5691	1	1	1
Rnf167	6.59756	9.0228	5.33135	6.82462	6.13443	6.36013	7.48977	7.19301	1	1	0.735122
9030619P08Rik	4.90267	4.64964	4.25617	4.67728	2.89066	5.45263	2.0904	2.53589	1	1	0.00055355
Pot1a	1.93644	1.93511	1.63341	2.07378	1.57604	1.35491	1.54222	1.50498	0.829288	1	1
Tmem106c	3.55596	3.52598	2.43862	3.0278	2.59902	2.2875	2.35746	2.69194	0.892643	0.936727	0.543599
Cdv3	7.65159	9.45609	6.92931	8.58736	5.90598	7.72066	8.11774	9.10584	1	1	0.260839
Gstt1	32.9956	41.2771	23.1399	31.5976	24.1662	30.9254	33.4722	32.4157	0.593637	0.997233	1
Tstd3	6.20559	5.70533	5.72337	6.16154	5.85714	6.26054	4.75252	3.80895	0.927743	0.642103	0.422593
Bend3	1.6956	1.42207	0.698976	0.763513	0.783743	0.809933	1.01572	1.00517	0.00103168	0.0377168	0.0965001
Thap6	1.27575	1.51981	0.916045	0.965239	1.2562	1.04048	0.805457	1.00578	0.749166	1	0.199595
Ap2a1	1.54139	1.79848	0.631769	0.591421	0.6026	0.783063	0.982421	0.790976	0.000169292	0.0109668	0.0107416
Ppp2r5c	5.80476	6.60477	4.72474	5.14549	4.73212	5.50964	5.57151	5.54041	1	1	1
Serpinb9	11.9268	10.5683	2.90783	3.14123	1.82001	1.37755	1.45865	1.52412	1.57742e-17	5.30826e-24	7.76792e-60
Prkar2a	6.59333	5.23672	4.67828	3.97191	4.66469	4.14009	4.97958	5.21776	0.690781	1	1
Hnrnpa2b1	29.4275	33.9328	30.9449	41.1323	30.3457	37.1676	39.9892	39.446	0.367907	0.458231	0.0111068
Tns2	1.66836	1.56757	1.50094	1.82445	0.541718	0.827643	3.1585	2.81357	0.688896	0.00500424	9.12309e-12
Adap1	1.52823	2.43464	1.08796	1.7107	1.10856	1.54505	1.38769	1.54813	0.721502	0.80939	0.747458
Pias4	1.27381	1.67329	1.1527	1.33228	0.972634	0.874617	1.05762	1.17546	1	0.488338	1
Fam32a	8.60484	11.5281	7.51726	11.2036	7.20699	10.1892	8.85416	8.18552	1	1	1
Zfp943	0.781357	0.573689	1.02781	1.21524	0.932783	1.02192	1.01507	0.992133	0.0238085	0.213818	0.0375272
Plscr2	75.6609	99.1025	87.9738	121.975	79.8318	112.145	106.274	102.096	0.0594063	0.138215	0.00614504
Lcorl	2.22575	1.78242	2.08612	2.19756	2.30061	2.13518	2.13343	2.40465	0.49202	0.287451	0.240088
9130011E15Rik	1.74628	1.23762	1.0837	1.23819	1.4197	1.27224	1.29455	1.36448	1	1	0.858077
Adar	0.710978	0.767752	0.757164	0.757109	0.974016	0.867312	0.989798	1.0501	0.823838	0.0375414	0.000368324
Nosip	1.99458	2.50861	1.96395	1.79503	1.43439	1.77463	1.88304	2.2551	1	1	0.832976
Tomm40l	1.85455	3.16993	1.41065	1.96596	1.15887	2.50963	1.67476	1.63417	0.312492	0.892934	0.189239
Serhl	4.91164	9.13487	3.0976	4.71053	3.07687	6.00618	4.58454	4.87287	0.288375	0.944491	0.47465
Stk25	5.22604	5.98078	3.64323	4.69962	3.15868	3.80902	4.97825	4.78684	0.706411	0.283735	1
Pex3	5.28336	6.88311	5.99066	4.95791	5.62734	5.2657	6.36896	6.06142	0.916589	0.874916	0.0312047
Pisd-ps3	0.696605	1.45089	5.14682	5.7918	0.774218	0.267641	2.20354	0.00622367	1	0.709115	0.0314098
Phlda2	5.9133	9.04111	3.57256	6.40846	6.08864	8.63471	6.93332	6.85008	0.586493	0.863664	1
Usp37	2.00649	1.8492	2.08095	1.9516	1.77272	1.69025	1.87614	1.93431	0.540333	0.994813	0.48303
P4ha2	1.90257	2.09847	2.02961	2.71413	1.64207	2.3459	1.44963	2.09355	0.126637	0.48636	0.230187
Ifi35	1.31548	1.76954	2.35983	3.11269	1.93458	2.70172	2.35393	2.14646	0.398561	0.300424	1
Snrpa1	2.58571	3.09127	2.27156	3.65812	1.77998	3.88493	2.49712	2.66543	0.475453	0.871745	0.157406
Fth1	1080.92	1867.94	811.536	1439.91	786.479	1526.19	1371.69	1357.09	0.921025	1	0.989226
Rai14	3.42974	3.16968	3.01635	3.46011	2.67843	2.7239	3.57809	3.82364	0.694776	1	0.014411
Cmpk1	42.8259	59.3265	36.4287	54.7827	34.0115	63.5129	47.1099	47.3925	1	0.968028	0.932651
Umod	5.39624	4.95436	3.13326	2.73694	1.4967	1.45498	1.26577	1.36511	0.038651	4.16903e-10	7.33851e-21
Tmem5	4.96088	3.96256	4.40957	5.54981	3.90564	4.3766	5.10517	4.72278	0.470308	0.968386	0.305076
B630005N14Rik	6.81379	6.97072	6.27474	6.28144	6.7942	7.06994	7.09592	6.26542	1	0.37883	0.366728
Ccar1	7.53714	8.50478	9.43761	11.0493	9.4468	10.2125	10.2668	9.68791	0.0171869	0.0166658	0.000150671
Abracl	11.297	18.6568	8.77508	15.9038	9.95903	19.3221	14.0337	14.7526	1	0.943114	0.974555
Rnf44	7.18159	6.65608	2.90819	2.99259	3.15842	3.24058	4.25346	4.3007	3.51011e-06	0.000653998	0.0127327
Lrp12	1.22919	0.982722	1.52241	1.55038	0.952422	1.0699	1.39624	1.39543	0.0187583	0.966677	0.021631
Rabep2	1.00595	1.49751	0.300885	0.388134	0.320739	0.373885	0.487152	0.47197	2.46347e-06	2.38861e-05	6.85975e-05
Mfhas1	4.29864	4.62541	3.19646	3.44538	2.46358	2.76001	3.66811	3.11225	0.547297	0.0874882	0.437066
Ociad2	6.37961	6.27723	2.70696	2.96683	2.41705	3.0098	2.18732	2.05435	0.000164772	0.000778047	2.97084e-13
Gemin7	8.46614	14.8791	5.95093	9.48294	5.81079	8.29308	6.54203	7.46363	0.50842	0.585782	0.146579
Pvr	0.889631	0.872602	1.30954	1.00074	0.781756	0.725587	0.820049	0.912365	0.187809	1	0.609068
Rad21	20.3685	20.5712	13.8491	15.2488	15.5027	17.0498	18.0813	17.2334	0.418842	1	1
Rnf34	6.57203	9.06739	4.91087	5.36644	4.87129	6.00592	5.47641	6.15887	0.305032	0.808641	0.616646
Fam149a	6.37948	6.37177	4.01198	4.17517	4.05663	4.20086	3.68244	3.69824	0.110409	0.377038	0.000234094
Lysmd4	1.37361	1.275	0.672588	1.09797	0.744049	0.994442	0.79429	0.895073	0.676095	1	0.833778
Rtca	8.87573	8.6372	7.95415	7.5988	7.32155	8.24673	8.18454	8.51512	1	0.89867	0.43865
Lipe	1.63287	1.94233	0.912271	1.15307	0.754215	1.09265	1.15078	0.924943	0.121599	0.136685	0.150792
Glis3	9.94699	10.2092	6.89047	7.28551	6.96941	6.25624	9.18263	9.64318	0.315688	0.483992	0.759139
Dnaja2	23.4878	24.8247	24.6353	28.1004	22.1382	24.2113	24.2106	23.3497	0.278326	0.637455	0.328531
Lsm6	1.24119	2.20337	0.675343	0.977004	0.717137	0.940533	0.797832	0.803087	0.019222	0.0808519	0.00490706
Rpl31-ps12	3.90651	4.75642	2.42695	4.06994	3.1644	4.12355	3.48792	3.22675	1	1	1
Hnrnpa0	7.03988	11.5469	4.0193	5.86074	3.81522	6.1889	6.74761	7.00325	0.035742	0.13791	0.681374
Dbnl	5.70638	5.95645	3.35802	4.29425	2.88286	3.6951	4.32709	3.43881	0.213624	0.0934531	0.155945
Anapc5	11.4835	14.2391	8.45874	12.0003	8.15087	10.7564	11.4915	11.9932	1	1	0.598887
Cyb5r4	8.59618	9.86219	7.93956	9.50286	7.13529	9.3048	7.08092	7.40994	0.883353	1	0.991961
Gatc	8.81913	9.56363	7.73302	8.03081	7.43474	7.66387	6.14126	7.47554	1	1	0.409967
Rraga	8.76801	9.98885	7.02061	8.61221	6.18253	8.71148	6.76388	6.44301	1	1	0.0419836
Gtf2a2	12.7438	11.245	10.2992	11.4274	11.0268	13.0589	9.44002	11.2648	0.99289	0.457624	0.974555
Eif1b	11.2682	18.0045	9.22092	12.9819	7.32923	9.98713	9.04927	7.65406	0.870152	0.345299	0.0187915
Fam193a	2.9636	2.75333	1.56375	1.77549	1.54756	1.52871	2.86363	2.3795	0.0779705	0.113688	0.565479
Picalm	42.7272	39.7777	43.5402	44.167	41.2812	39.8687	36.9297	36.5885	0.342653	0.53187	0.862259
Stx18	2.53583	2.93194	1.82378	2.29688	2.07127	2.96578	1.86659	1.82236	1	1	0.212994
Bhmt	1.05705	0.795128	4.45442	3.45129	2.48422	3.45322	9.91069	10.0364	1.77937e-13	8.55263e-11	4.29288e-75
Irgq	5.94485	5.10362	2.73674	2.38168	3.36807	2.90377	2.17592	2.32085	0.00021854	0.109722	2.26512e-11
Vdac1	93.3552	91.6845	66.8301	67.7276	77.3072	73.4163	66.8788	63.8528	0.482995	1	0.0978173
Nhsl2	1.49564	1.50098	1.24809	1.20785	1.18644	1.09397	1.21079	1.2917	1	1	1
Hacd2	22.9623	20.6028	14.4678	14.0013	16.8467	15.2372	10.8638	10.5532	0.191218	1	3.09351e-07
Zfp318	3.30343	2.90588	2.43908	2.42374	2.76703	2.65138	2.97613	3.54476	1	1	0.132323
Ankrd13c	45.5355	36.4947	37.2365	33.4816	38.9448	33.8859	29.1423	30.118	1	1	0.356376
Hspd1	150.2	150.229	126.792	129.443	135.946	151.702	117.053	117.826	1	0.698388	0.564685
Ppif	25.4721	24.1481	17.3909	20.2912	14.5336	17.3283	18.2794	16.876	0.618366	0.260993	0.074521
Ufl1	4.06147	4.23991	4.38761	4.62766	3.94188	4.61655	5.36901	5.30062	0.281973	0.26821	0.000157035
Sestd1	8.89428	7.95212	8.12085	8.35063	8.12884	8.36376	9.11001	8.82775	0.737112	0.394713	0.10609
Oxa1l	11.1371	12.4588	8.32218	10.2938	7.95524	8.83399	10.3467	8.97355	0.914598	0.834484	1
Samd8	3.41074	4.03011	2.90416	3.33372	2.5544	3.39717	3.36601	3.08783	1	1	1
Nup107	1.12427	1.00513	1.08346	1.24369	1.09011	1.06962	1.40975	1.4414	0.506686	0.51795	0.00593132
Glt8d1	2.08879	1.78874	2.54257	2.09827	1.97219	1.89747	2.0565	1.90493	0.388003	0.676892	0.359916
Stat5b	1.34659	1.52596	0.649896	0.98124	0.962193	1.17621	1.06792	0.799329	0.221094	1	0.333179
Atg10	4.36375	3.99183	2.76734	3.34372	3.34807	3.03543	2.53681	1.89642	0.776667	1	0.0272278
Stag1	6.84718	5.98782	7.64323	6.24942	7.23032	6.32059	5.92068	5.87656	0.350498	0.298839	0.698989
Trub1	1.63527	1.7822	1.47497	1.67316	1.80583	1.73702	2.01502	2.15629	0.89884	0.334401	0.000746299
Kars	6.33614	6.97164	5.52336	6.91056	4.99864	5.95915	6.6165	6.10713	1	1	0.745623
Tmem254b	34.5669	30.6235	22.6331	21.4279	19.0892	18.2586	13.6834	12.9265	1	1	1
Nudt2	6.74083	7.84068	4.31473	6.50902	3.84973	7.4066	4.8126	5.28568	0.943829	1	0.275225
Babam1	10.7875	12.455	6.78797	7.16639	6.26652	8.2743	5.9302	5.18533	0.0370803	0.217411	2.38498e-06
Tanc1	1.34402	1.78167	0.629257	0.565243	0.653173	0.771485	1.25875	1.20399	1.48708e-06	0.0151782	0.903246
Taf5	1.11229	1.20971	0.990217	1.0065	1.00651	0.868551	1.08081	1.12248	1	1	0.736952
Kif1b	5.64555	5.58536	4.84318	4.69673	4.6699	4.75022	5.43692	5.57416	1	1	0.231776
Atp5c1	247.698	297.14	182.021	247.86	177.602	243.216	191.484	185.737	0.908959	1	0.0853717
Mtmr2	11.0174	10.2701	8.76117	8.26796	8.79617	9.35512	8.93243	7.78302	1	1	1
Ubac1	1.23079	1.77836	1.09436	1.8639	1.02803	1.22058	1.53647	1.40493	1	1	0.690712
Terf1	3.30029	3.24621	2.31754	2.55978	2.6291	2.89902	1.42663	1.53223	1	0.818344	0.00297825
2010204K13Rik	1.76285	2.52941	1.39222	2.5716	1.36795	2.66194	1.35872	1.55536	1	0.76104	0.355867
Rap2a	2.2316	1.77894	1.47221	1.46739	1.54113	1.22694	1.2196	1.25717	0.649642	0.785665	0.050638
Zc3h11a	5.71195	5.31807	5.93684	5.85213	4.70038	4.89446	7.20124	7.20329	0.298317	0.784684	1.58173e-05
Dcun1d4	8.77701	8.69334	9.92406	9.91906	9.9002	9.014	8.34499	7.92816	0.146553	0.181795	0.639392
Hoga1	30.8789	32.2995	21.7393	23.7269	24.3445	26.3766	19.3596	20.3314	0.490854	1	0.00570351
Fbxo34	1.50372	1.89001	1.20563	1.48699	1.21649	1.52437	1.48409	2.09872	1	1	0.369793
Ralbp1	2.90219	3.48042	2.01718	2.1887	2.10127	2.37767	2.43022	2.60773	0.307473	0.874359	0.873312
Mdm2	9.41457	7.7367	16.1945	16.4715	12.6353	12.5859	15.5647	14.6722	1.09637e-07	0.000534169	1.03697e-10
Iws1	2.01136	2.01002	2.03642	1.88963	1.81512	2.02643	2.25335	2.27716	0.806658	0.637721	0.026773
Zfp91	9.63247	8.6809	7.3883	7.33564	7.23779	7.37968	8.42168	8.71884	1	1	0.44093
Kif13a	0.98281	0.901225	0.766848	0.79615	0.654055	0.786315	1.08374	1.10251	1	1	0.0191847
Pcgf6	3.89305	2.97841	3.33513	3.11137	3.49575	3.97132	3.3145	3.54023	0.848789	0.123801	0.105494
Proc	21.336	27.0994	15.7732	19.31	16.174	19.75	15.6059	16.8392	0.52688	1	0.0795696
Tax1bp1	45.1236	41.147	53.2559	50.0519	44.2548	42.7339	55.3934	52.7185	0.0738151	0.402455	0.000148245
Gm6793	26.902	33.6649	23.0033	31.0842	25.2064	30.347	27.0059	29.2853	1	1	1
Mrpl12	28.5144	59.0009	17.9874	36.2627	17.3729	37.8261	26.8646	25.8419	0.424977	0.714339	0.113638
Tulp4	5.59028	5.89096	4.65234	5.07177	4.36637	4.31526	5.5193	5.25262	1	1	0.741994
AI429214	1.01801	1.07145	1.25922	1.21784	0.852192	0.803609	0.815977	0.907238	0.271669	1	1
Pklr	3.76426	3.50388	4.20402	3.84707	2.95735	2.52822	3.38973	3.40128	0.273039	1	0.641719
Crat	12.7744	14.0082	7.25089	9.27378	6.60149	8.42397	8.98766	8.6426	0.0358544	0.0390192	0.014692
Uba6	2.90101	2.53935	2.35729	2.29125	2.62072	2.44734	1.98877	1.84212	1	0.452631	0.366909
Mep1b	5.8522	7.30431	1.34908	1.8659	1.04259	1.16121	1.26926	1.38223	3.7567e-12	4.79872e-20	2.17675e-24
Atxn7l3	1.07069	0.824167	0.808237	0.66716	0.570831	0.588194	0.695031	0.694387	0.983936	0.52341	0.644685
Ptpn9	3.10359	2.80872	2.15588	1.99869	2.08409	2.29243	2.46516	2.15312	0.66501	1	1
Smim11	5.1023	9.67417	4.0271	7.04319	4.04173	4.52672	3.63404	6.00552	1	0.648108	0.78338
Zufsp	1.20778	1.28287	1.90212	1.78343	1.29974	1.43018	1.51217	1.92756	0.0156472	0.387944	0.000562378
Ift81	1.49468	1.5256	2.26575	2.15657	1.96502	2.2132	1.81673	2.09562	0.0116112	0.0114645	0.0158531
Entpd7	1.24109	1.38797	1.12058	1.01231	1.06622	0.832767	0.908976	1.03117	1	0.915302	0.47558
Trim12c	0.602028	0.628206	1.32784	1.21318	1.00535	1.08871	1.55967	1.70382	6.82394e-05	0.00391135	3.09296e-14
Cyp2d26	25.998	33.3956	25.5038	34.9643	19.3441	24.6088	54.3045	54.6409	0.716176	0.978573	3.40817e-12
Dctn5	19.6046	21.241	17.7704	18.0565	16.0172	17.9287	14.0034	13.8149	1	1	0.090458
Asb6	0.741317	1.57254	0.533127	0.94981	0.509488	0.932258	0.826904	1.0906	0.895032	0.842741	1
Cyp24a1	8.07709	8.55592	25.4871	28.1177	29.8983	34.5322	9.65498	9.97812	4.17048e-24	2.52305e-30	0.00593344
Gsto1	3.36463	4.89593	3.13723	5.6265	2.68228	4.31653	9.69149	8.77318	0.831379	1	3.12735e-11
Slc35f3	3.84737	4.20811	4.45587	4.90653	3.95105	4.2053	6.6004	6.21944	0.137285	0.397792	8.03965e-09
Ncoa2	8.41915	7.47487	5.12004	5.46171	5.10404	5.11029	6.76457	6.31915	1	1	1
1700008J07Rik	1.30495	1.18448	1.05615	0.871721	0.957795	0.798759	0.790604	0.879382	0.995152	0.874359	0.282631
Tbce	3.0928	3.35566	4.161	4.90914	4.79334	4.1104	4.44911	3.78437	0.00276888	0.00315699	0.000605939
Slc16a9	23.7795	22.8514	18.755	20.8623	22.528	24.4001	24.847	24.3192	1	0.431224	0.0680599
Gtpbp10	7.28998	6.38453	7.66658	7.97154	7.29362	7.91425	9.21095	8.44905	0.166978	0.13962	0.000442098
Ubald2	8.80363	12.634	6.89592	10.8948	7.37465	11.5208	11.5181	9.63026	1	0.859189	0.0532107
Cspp1	3.68275	3.529	4.46086	3.69452	4.09567	3.93199	3.75433	3.51756	0.198673	0.0211893	0.00192044
Tigd2	1.50435	1.52988	1.68056	1.40844	1.41717	1.37758	1.66195	2.1185	0.841324	1	0.0529573
Txn2	32.2836	37.0956	20.6858	27.3106	23.6689	27.415	21.6333	20.3201	0.312713	1	0.00317
Fam98a	7.76639	7.23365	6.59045	5.95727	6.581	6.9776	5.06828	4.31098	1	1	0.013536
Triap1	5.85954	8.55205	5.15714	8.02678	5.09957	6.59802	5.75327	5.00535	1	1	0.71845
Ier5	2.25244	3.2814	1.31896	2.29004	2.06631	2.71592	1.49524	1.18797	0.324674	1	0.000609878
Cpsf6	1.90866	2.01134	1.892	1.87484	1.89254	2.0898	2.18249	2.04481	0.385802	0.29092	0.0254639
Ece2	1.56145	2.11532	1.33953	2.58047	1.90303	1.59325	1.36997	1.62205	1	1	1
Tfip11	1.61312	1.46932	0.925364	0.880157	0.638976	0.953588	1.06338	0.979036	0.181399	0.131128	0.326047
Ccdc47	17.5805	17.1606	19.8547	20.3493	18.303	18.3389	19.75	17.3117	0.126925	0.283539	0.0833484
D2Wsu81e	2.34506	3.55339	1.78106	4.14269	1.55531	3.06206	3.16918	3.2233	1	1	0.806134
Acsm2	303.669	302.797	210.108	218.563	220.329	232.293	189.225	188.771	0.371676	1	0.001581
Clp1	4.00379	3.7129	3.23452	3.32651	2.64316	3.30429	3.27517	3.35217	1	1	1
Cops7a	18.9803	20.5922	15.4027	18.3961	13.76	17.2204	14.4112	15.6799	1	1	0.635073
Pgam2	3.67398	6.15828	0.297249	0.647751	0.105565	0.574172	0.420209	0.436757	2.11908e-12	7.22995e-09	5.8514e-13
Tug1	10.5199	10.6193	10.5982	10.6549	8.58389	9.14206	10.3546	10.0153	0.615715	1	0.485251
Rnase1	3.37176	3.31716	0.772759	0.381461	0.387466	0.306937	0.384875	0.280133	1.64762e-07	4.62706e-14	3.23553e-19
Dcp1a	2.39752	1.79792	1.43151	1.45806	1.6094	1.32762	1.84875	1.78675	0.625838	0.965302	1
Gnb1	20.3467	21.0804	14.7937	15.9687	14.8516	15.8975	14.7259	14.8392	0.641574	0.97838	0.167324
Gstt2	24.4002	44.4532	23.9677	43.4808	15.9526	34.0435	52.6806	55.8804	0.76238	1	2.89438e-06
Ndufs6	50.6721	94.7713	35.1732	70.6978	32.5403	68.3089	52.2586	46.2707	0.879209	0.934399	0.263784
Ino80e	0.750331	1.56242	0.629211	0.87792	0.586669	0.984473	0.954734	0.587354	0.855157	1	0.339171
Copb2	28.0378	23.8423	25.2737	24.4944	23.7347	23.0745	20.3102	21.7464	0.932525	0.961729	1
BC024386	5.71881	8.43501	7.7635	9.50148	6.8182	9.24866	11.2187	10.5453	0.479305	0.591179	0.000770658
Il34	3.80862	4.67887	2.08939	2.50046	1.63065	2.19868	1.05158	1.0235	0.0429576	0.00396809	2.01375e-18
Psat1	18.9412	18.6195	17.3836	17.3982	19.4591	20.1098	7.69718	7.60072	1	0.30561	2.20969e-14
Rdh5	0.631602	1.12481	0.8273	1.10543	0.67005	1.2085	0.313525	0.551241	0.49307	1	0.55645
Psme3	17.8191	16.2	12.3803	11.767	13.2283	13.0974	12.1847	10.3814	0.367479	1	0.041204
Hdhd3	8.70628	16.0293	5.39641	10.0776	5.11609	8.8263	3.93767	4.39302	0.32108	0.353683	1.70284e-06
Ebpl	1.05369	1.72606	0.824346	1.2447	0.958569	1.36252	0.940844	0.800994	1	1	0.366136
Sbds	7.8037	9.57424	6.50633	9.58251	5.67619	6.87439	9.80202	9.321	1	0.874359	0.123714
Trove2	1.87644	1.82036	2.01934	1.78824	1.62353	1.49815	2.04356	1.69228	0.539369	1	0.369029
Daxx	1.77759	2.09554	1.35972	1.52506	1.00831	1.31372	1.49732	1.51966	0.759634	0.343512	0.926386
Tspyl2	0.963911	0.710371	1.01819	0.83633	1.20274	0.801965	1.37899	1.30641	0.59573	0.477833	0.00323572
Ctnnb1	32.2557	41.7359	27.9695	36.6049	23.8063	33.2936	27.7628	27.2115	1	1	0.339442
Prpf4b	4.98041	5.16212	6.97834	6.53822	6.51512	6.09355	6.42948	5.82338	0.00073263	0.00289017	7.93099e-05
Acvr1b	2.74539	2.4796	1.77369	1.57937	1.85423	1.8684	1.87373	1.60359	0.198673	0.972174	0.0973623
Sugct	52.9943	58.5969	25.7949	32.5854	36.617	43.7496	47.1338	45.7035	0.0026047	0.839868	0.978537
Ptov1	3.4129	4.73528	1.60829	2.00607	1.46936	1.71998	2.36221	2.22496	0.00217796	0.00115306	0.0523727
N6amt1	6.51054	5.35601	5.70884	4.44332	5.32033	5.52851	4.84044	5.61863	1	0.823303	0.937588
Mis12	1.2521	1.24892	1.08361	1.57901	1.28673	1.48097	1.33172	1.21869	0.700439	0.575793	0.463961
Fnip1	5.37305	4.77636	6.71756	6.45482	5.41307	5.55252	7.47156	7.10489	0.0113806	0.155901	1.68331e-06
Pcbp1	22.7085	33.2837	11.5758	20.278	12.236	19.5524	15.4731	16.2217	0.0725415	0.195252	0.00293281
Mier1	4.12828	3.50538	4.00703	4.07119	4.17697	3.80277	3.50425	3.45635	0.250416	0.166012	0.531527
Epg5	1.89752	1.70002	1.20977	1.21567	1.22631	1.29077	1.59033	1.43484	0.410434	1	0.987092
N4bp2l2	2.70762	2.54788	2.52147	2.71861	2.52991	2.24542	2.10103	2.17532	0.58804	0.812139	1
Dnaaf2	1.08736	1.27343	1.19761	1.27602	1.09207	1.02043	1.23557	1.06858	0.795786	1	0.876367
Nrg4	0.885077	0.899368	1.07828	0.920446	0.693937	0.623285	0.788091	0.763719	0.325295	1	0.912746
Tacc1	1.49346	1.47593	0.607193	0.523544	0.519559	0.386653	0.766192	0.83371	7.05715e-06	3.83544e-07	0.000741491
Krt10	0.887111	1.46695	0.817401	1.04559	0.732674	1.04879	0.583034	0.648329	1	0.935985	0.104642
Hint2	45.817	85.3343	31.7031	71.8181	34.2308	75.2233	63.4809	63.5274	1	1	0.62291
Thoc3	2.79223	3.57553	1.98566	2.18155	2.04608	2.1837	2.28302	2.66904	0.330601	0.697604	0.947495
Hint3	7.73245	10.4654	7.58776	10.584	6.6599	10.037	8.11768	8.046	0.694776	1	1
Cbx7	1.16548	1.41074	0.718915	1.02295	0.654901	0.699264	1.96445	1.76442	0.849673	0.511623	0.00162
Polr2a	7.39265	6.30886	3.37698	3.12967	3.26676	3.37803	4.56228	4.54538	0.000974859	0.00397897	0.0969442
Rprd1b	3.65494	4.01862	2.01312	2.11506	2.29854	2.6349	2.44628	2.81217	0.0167264	0.587017	0.279948
Gsta3	12.6976	16.0316	16.142	22.068	15.8309	20.6429	35.5261	34.7649	0.0224117	0.0268029	3.8849e-25
L3mbtl2	1.56128	1.78729	0.824939	1.10647	0.904813	1.08117	0.909259	1.00182	0.126786	0.269391	0.0545954
Strap	21.2902	17.7915	21.6569	20.7192	21.6433	18.7016	18.3601	19.2452	0.390128	0.463459	0.67796
Cyth1	1.04993	1.07661	0.674299	0.754439	0.652315	0.656557	0.616741	0.977402	0.701186	0.412633	1
2410127L17Rik	4.72877	4.46834	3.52783	4.30006	4.01769	4.38836	4.6618	3.46673	1	1	1
Gm4432	0.654799	0.766396	0.665545	0.754165	0.557156	0.734172	1.25897	1.54963	1	1	1
D14Ertd670e	1.30537	1.00493	0.380027	0.54164	1.01157	1.3017	0.102691	0.0850109	1	1	1
Crbn	7.44601	7.35292	8.47482	8.80093	7.95298	7.20543	8.794	8.5657	0.0415689	0.181736	0.00017973
Chmp6	8.07539	13.785	4.77416	8.3334	4.51074	8.51286	5.25373	5.28135	0.299401	0.575793	0.0041078
Ngef	1.63438	2.43717	0.955262	1.38995	0.728481	0.969264	1.80241	2.14577	0.243582	0.0082548	0.322481
Bet1	11.7662	14.9538	10.9824	15.4853	10.9659	14.3428	10.1655	10.1453	0.831137	0.842543	0.435891
Kdsr	2.82981	2.64341	2.16736	2.17086	2.2967	2.27247	2.39881	2.38127	1	1	1
Haus7	2.44429	2.60259	1.83865	1.67388	1.60602	2.2562	2.49392	2.20627	0.5482	1	1
Smim10l2a	0.887308	1.17644	0.565451	0.543084	0.812451	0.739631	0.500174	0.40669	0.0703456	1	0.000577744
Atp6v0a1	4.25767	3.71906	2.37233	2.34437	2.41021	2.56098	2.94087	2.64772	0.0521748	0.479808	0.323361
Cox10	3.79014	3.8608	2.43215	2.65604	2.73062	2.92888	2.38971	2.20813	0.225865	0.931891	0.0193107
Pfdn2	15.5965	29.6048	17.4659	21.6639	12.9847	25.7919	24.0976	20.4136	1	1	0.814145
Jund	1.42313	1.29529	0.578346	0.64142	0.854727	0.665516	0.727091	0.721176	0.00421585	0.341325	0.020074
Ulk1	5.54949	6.68016	2.73664	3.09037	2.44383	3.19476	5.16162	5.50486	0.000209235	0.00246327	1
Cyp2f2	1.89909	2.49059	2.25639	1.74372	1.59564	2.3481	1.77275	2.23599	0.759157	0.347173	0.406259
Rnh1	14.1401	18.9967	10.6228	15.4304	8.15236	11.9918	12.4603	11.2988	1	0.342893	0.333629
Mrps31	13.7186	11.666	14.4053	12.6015	14.9609	13.6645	10.4019	10.9911	0.452046	0.238563	1
Afm	5.65204	6.09701	9.28271	10.8828	5.88326	6.66781	7.83585	7.3767	8.75428e-08	0.0438841	9.09266e-06
S100a13	1.71962	2.19612	1.42163	3.94794	1.1537	2.49814	2.67676	1.92154	0.560846	1	0.514844
Haus2	3.10884	2.53479	3.05295	3.03672	3.08014	3.04031	3.04808	3.24682	0.915265	0.831259	0.730588
Acad12	1.62228	2.58312	0.897737	1.21523	0.913849	1.26827	1.25092	1.15631	0.0452081	0.127797	0.191337
Spa17	1.73065	2.24115	1.63544	2.21006	0.984539	2.55748	1.9025	1.76802	0.651091	1	0.832595
Zfp606	1.28764	1.35114	1.7284	1.66469	1.47469	1.77415	1.54244	1.68903	0.0917585	0.0798199	0.0226728
Prkab1	6.10817	6.93003	4.19843	5.10161	4.17144	5.25411	6.04278	5.93461	0.389483	0.667551	1
Ufd1l	13.4751	10.7686	12.195	11.619	9.94782	11.3295	9.94621	10.1732	0.833818	1	1
Ap2m1	17.6336	21.0351	14.0648	16.4235	12.6896	15.403	14.1179	14.4031	0.901109	0.927718	0.394073
Supt16	7.32257	6.57852	7.69309	6.31521	6.93237	6.29689	6.70406	6.27483	0.678625	0.897302	1
Nmnat3	4.62732	4.7729	4.00157	3.8071	4.1889	4.89261	3.75342	3.58445	1	0.784684	1
Snx2	15.3318	18.7103	14.2742	19.6366	13.954	18.1168	18.3072	18.5505	0.85005	0.78955	0.0735312
Col4a2	4.5327	4.22504	2.24181	2.69739	2.3599	2.36351	2.83882	2.78358	0.0121671	0.0402103	0.0360515
Ttc32	5.28728	7.50346	5.12049	8.27838	4.24352	6.45582	5.2302	5.04453	0.753956	1	0.926489
Ace2	7.12334	6.80894	12.0291	11.7076	7.98685	7.29543	10.3196	10.3343	3.42105e-06	0.117742	4.81995e-08
Polr1d	33.8581	45.4736	22.6188	34.8421	23.9032	32.8705	29.7616	27.4097	0.542681	0.943114	0.206295
Papd5	8.45287	7.85294	7.23904	6.78405	7.15127	7.21245	7.21636	7.09558	1	0.979621	0.862588
Guca2a	3.46026	4.90951	0.0962997	0.274628	0	0.282828	0.208284	0	1.5931e-12	2.39668e-12	3.56604e-18
Pes1	3.01845	3.22922	2.51901	2.60609	2.46384	2.66682	2.57472	2.95129	1	1	0.974555
Wbscr27	3.00695	2.70343	2.02831	2.44059	1.72975	1.48572	2.42783	2.40855	0.76238	0.110692	0.952186
Il4ra	0.802727	1.0118	0.3672	0.562189	0.314716	0.569887	0.509699	0.463095	0.0302558	0.109354	0.0266837
Skiv2l	2.56398	2.75536	1.73169	1.7642	1.69643	1.65245	2.07755	2.14942	0.353407	0.411557	1
Trim37	2.40204	2.33737	2.04823	2.30958	1.8727	1.89721	1.94278	1.83616	1	1	1
Klf9	10.6533	9.92066	8.9779	8.39843	7.63458	7.35415	12.9964	12.8274	1	0.869563	0.000510156
Fbxw11	13.4218	17.3292	10.3624	13.7936	8.63882	11.6406	13.8776	13.4481	1	0.473857	0.865113
Adgra2	6.01119	5.79998	4.29358	4.79393	4.03264	4.42591	3.78518	3.57551	1	1	1
Amn	4.94484	10.4475	3.59637	5.44663	3.17749	5.3738	4.86201	5.1075	0.186267	0.316473	0.250592
Ppib	8.97831	15.4085	7.69031	13.5715	6.23126	10.8405	8.09247	8.96144	0.901357	0.819435	0.31413
Atxn10	8.74375	9.34235	9.20314	9.89611	9.03489	8.6931	9.2859	9.40047	0.389802	0.496141	0.139021
Katna1	3.45636	3.65393	3.61479	4.37104	2.44967	3.31313	3.55386	3.89847	0.296175	1	0.308472
Airn	8.72319	11.1539	9.79858	10.8937	7.42089	7.839	3.37092	3.48731	0.689396	1	3.14013e-07
Ctsh	47.1388	45.8483	35.302	39.4995	32.4424	34.1962	25.9455	25.079	1	0.791223	2.87662e-05
Cdadc1	6.85471	7.37353	7.58764	8.11799	6.40697	6.9068	7.45821	7.45864	0.146723	0.514904	0.0186105
Prdx2	37.1748	65.195	24.9464	44.9243	20.952	42.3267	28.0701	30.8647	0.587269	0.596177	0.0377221
Nat10	1.03304	0.975474	0.828522	0.956688	1.04759	1.03891	1.16463	1.05593	0.957785	0.460631	0.0712128
2510009E07Rik	3.57272	3.61766	3.47831	3.37766	3.63259	3.26952	3.61356	3.61544	0.927026	0.768433	0.251083
Sap30l	0.994186	2.03592	0.755009	1.49367	0.665951	1.34825	1.72139	1.73063	0.930372	0.690241	0.572639
Cwc27	2.70213	2.80806	2.40057	3.06514	2.87024	2.73834	3.78165	3.68175	0.657603	0.26007	0.00043631
Ermard	2.53167	2.71091	2.40833	2.60683	2.81001	2.53852	2.9202	2.85609	0.0874561	0.226474	5.06843e-06
Ugt3a1	78.0984	72.8735	59.3557	61.2485	43.781	43.813	48.4185	48.6492	1	0.0710059	0.0174233
Lpar6	3.93527	3.84663	5.554	5.66173	4.72972	5.78419	3.59828	3.78608	0.00417882	0.0072491	0.695577
Gle1	1.4651	2.04461	1.25911	1.57111	0.903436	1.30654	1.61668	1.84452	1	0.809693	0.547409
Dvl1	2.34149	2.65695	1.74661	2.68854	1.57551	2.31968	2.95398	3.00128	1	1	0.0494176
Mcl1	13.6327	14.7854	16.4188	17.5659	13.0846	14.7945	21.3507	21.8459	0.0751912	0.56784	6.35243e-09
Prmt1	5.11225	6.08828	3.05581	4.25804	2.41485	4.05151	3.81062	3.22611	0.165849	0.292338	0.0418287
Uevld	3.05579	2.38977	2.64619	2.34341	3.01712	2.34106	2.6059	2.60642	1	0.718647	0.6472
Por	21.3298	23.3029	13.428	16.1491	12.5731	13.8619	20.4083	19.1872	0.15593	0.110125	1
Sirt1	3.80587	3.15334	3.46795	3.05746	3.51641	3.18206	3.16035	3.08368	0.999713	0.731596	1
Nt5m	4.13774	3.59281	2.34752	3.05975	3.17794	2.83415	2.63666	2.58539	0.468318	1	0.269266
Dnajc13	24.3132	22.1285	20.4356	19.8503	19.6167	18.7655	22.7922	22.3209	1	1	0.264808
Grwd1	0.92045	2.04	0.702255	1.18252	0.68248	1.10745	0.908328	0.865589	0.62295	0.845821	0.305829
Chka	5.58668	5.78584	4.86975	5.37734	5.94133	6.03943	5.21137	4.65204	0.497764	0.029123	0.0490451
1600002K03Rik	0.816336	2.36268	0.694503	1.89406	0.575274	1.42777	0.496799	0.480636	1	1	0.0636884
Hmgn5	4.61068	5.59837	5.3957	7.43554	5.33416	5.97452	6.51208	6.85941	0.0957776	0.292064	0.00167197
Rnf185	6.23326	7.82379	4.74479	6.08042	3.90042	5.09732	6.03835	5.97392	0.700376	0.313421	1
Clasp1	2.3451	2.19656	1.55777	1.63406	1.51863	1.48491	1.77464	1.84313	0.716901	0.741725	1
Narf	4.43139	4.04474	5.93852	5.31928	3.21009	3.27937	5.34906	4.90905	0.0153537	1	0.00208786
Aspa	71.0498	67.543	87.3522	87.6703	65.2022	66.6086	68.1818	66.1269	0.00235522	0.290782	0.00703507
Scp2	111.426	109.046	100.738	108.621	123.297	131.376	106.609	105.311	1	0.0868889	0.646322
Mapk3	8.37267	9.48893	6.32674	6.52781	5.48053	5.20407	5.80952	6.83539	0.509775	0.246937	0.255945
Syvn1	5.62386	5.67628	2.65509	3.26881	3.02466	3.84343	3.7495	3.17683	0.00287721	0.272016	0.00610202
Hsp90b1	143.465	140.456	194.234	198.297	163.171	161.815	125.324	121.149	0.00232447	0.0799259	1
Paxip1	2.26454	2.50785	1.43387	1.70767	1.76038	1.72682	2.46476	2.26563	0.3073	1	0.295324
Nnt	15.6183	15.7308	12.3567	12.8272	11.5935	11.0584	16.9588	16.4187	1	0.961729	0.0410504
Cbr4	15.2255	14.7778	11.6435	12.4288	11.4687	11.8341	12.5677	10.8652	1	1	0.905991
Emc9	1.52832	2.03186	0.808204	2.43399	0.799472	1.73269	1.04424	1.22483	1	1	1
Phf5a	7.05237	9.29873	4.90099	7.31408	4.96504	7.30219	4.55446	4.60226	0.727934	1	0.00319312
Ddx5	53.68	58.8095	55.168	65.0286	48.7481	60.6318	70.0682	68.4584	0.232036	0.576886	0.000199983
Ces2g	1.32085	1.1679	1.4297	1.45049	1.56641	1.55555	1.46461	1.3835	0.350436	0.0676723	0.108357
Arf4	49.7918	44.9607	40.5279	38.3177	39.1094	35.9358	31.0214	30.0683	1	1	0.011633
Rplp0	35.4538	67.1855	30.103	61.9172	23.6019	52.9305	53.6313	49.7396	1	1	0.63323
Ivd	32.079	31.2537	15.1058	16.5462	17.9888	20.0609	17.046	16.7633	0.000144217	0.110125	8.19389e-06
Akap10	2.82568	2.54908	2.06795	2.32392	2.16376	2.44854	2.46432	2.30683	1	1	0.499295
Rabgef1	1.30376	1.54209	0.899825	1.23671	0.837404	1.28304	1.20807	1.14482	1	1	1
Rpl39	197.941	357.207	153.085	297.43	129.051	282.454	174.007	193.017	1	1	0.119716
Gstk1	20.87	26.0911	20.8001	28.0016	18.4848	25.2145	27.0139	30.0246	0.498408	0.881013	0.00469863
Nabp2	10.7195	9.30003	8.38703	7.53904	10.1635	7.28759	7.25286	8.34883	1	1	0.676437
Zfyve9	1.07993	0.620844	0.767698	0.85635	1.14184	0.990623	0.952241	0.700782	0.998831	0.440811	0.747458
2017-03-09	0.892274	1.21365	0.645332	0.74006	0.687865	0.711266	0.880055	0.81923	0.754975	0.878037	1
Agap3	0.925348	1.10992	0.483836	0.996973	0.59888	0.848421	0.994584	0.796488	0.784891	0.710621	1
Xpo6	4.83843	4.93066	2.79223	2.91631	2.45562	2.74264	3.12395	3.40036	0.0557751	0.0900974	0.286597
Gm4737	9.44312	10.9788	5.03709	6.0937	5.06092	6.78363	6.62613	6.19349	1	1	1
Mrps7	11.0903	20.9451	8.70983	13.1706	8.45049	15.5322	9.0301	9.68278	0.569947	1	0.0727717
Upf3b	1.31427	1.31356	1.62769	2.12142	1.62187	1.89557	2.16468	2.48448	0.0134661	0.0168572	1.08439e-08
Hykk	96.1342	85.8682	62.8019	57.6514	65.0044	59.9304	49.3998	50.4345	0.240357	0.687898	3.97491e-05
Wdr31	1.42733	1.43936	1.18847	1.49915	0.968077	1.18106	1.32403	1.1722	1	0.799463	1
Slc38a3	4.04124	4.61804	5.43286	5.87224	3.48825	4.21889	6.41549	6.87054	1	1	1
Lzts3	2.42618	3.05034	1.68631	2.49235	1.54751	2.0755	3.13376	2.84348	0.699202	0.569654	0.115745
Flot2	3.23257	3.68334	2.43579	2.91667	2.08631	2.25564	2.82373	2.99019	0.826998	0.422173	1
Irak1bp1	4.10692	4.51192	3.82418	4.71662	4.34503	4.46	4.19469	3.06188	0.973399	0.5169	1
1110038B12Rik	6.75053	11.2721	11.6095	12.3526	7.92055	14.1701	14.5767	15.4868	0.0759346	0.163148	0.00246766
Fgf1	18.0271	16.0876	13.8175	13.7432	15.4492	14.5904	10.7769	10.8625	1	1	0.0112517
Arhgap27	2.14535	2.67455	1.96281	2.32831	2.06722	2.45452	2.16218	2.42148	1	0.770216	0.413871
Hyou1	8.43207	7.5285	5.7773	5.69957	4.92553	5.27299	3.62429	3.76389	0.487293	0.366195	8.20994e-09
Psmb5	77.2118	90.248	55.4367	70.7734	53.6213	71.8128	50.0489	46.9843	0.560095	1	0.000324767
Ankra2	1.02063	1.33954	1.22135	1.65765	1.11444	1.45768	1.31656	1.35816	0.153178	0.294764	0.0343702
4930430F08Rik	2.38955	1.96587	2.17222	2.16288	2.1465	2.48614	1.83903	1.94877	1	0.619576	1
Spata13	1.3609	1.65076	0.828653	0.764928	0.878331	0.881485	1.07724	0.995823	0.0227104	0.180933	0.24438
Eri1	2.32158	2.42145	2.4688	2.38096	2.19978	2.02984	1.74864	2.10809	0.571578	0.905417	1
Gps2	5.17651	4.12437	3.33505	3.89419	2.78462	2.8758	3.62142	4.07115	0.934033	0.479352	1
Slc25a13	9.58663	10.8617	8.01936	9.8319	6.64587	8.37174	9.1575	8.80811	1	1	0.874721
Arhgef7	2.79899	2.89505	1.84592	1.90914	1.69945	1.54743	2.1367	2.1031	0.224119	0.183442	0.733755
Pdia5	1.11244	2.01435	1.11404	1.31173	0.977874	1.21348	0.686515	1.1829	1	1	0.593867
Gm166	1.13514	1.23067	0.798368	1.12426	0.594126	1.05111	1.21158	1.07643	0.97469	0.425823	0.616956
Zfp369	3.52778	2.72312	3.0861	2.96294	2.61498	2.94824	2.86314	2.58433	0.652687	0.917772	0.884575
Foxk1	1.68936	2.0222	0.758927	0.772431	0.64834	0.811314	1.65448	1.68161	1.16084e-05	5.23141e-05	0.87588
Rab3il1	2.74727	3.2271	1.6262	2.12655	1.64502	2.14228	1.1621	0.940431	0.165607	0.436035	5.14362e-09
Gna14	4.52152	4.81457	4.08219	4.23391	4.63485	4.50996	1.79962	1.99297	1	0.486938	4.1876e-09
Lsm2	6.97125	8.24771	3.7957	4.16752	4.36119	4.87164	4.22759	3.27812	0.0444131	0.365246	0.00179192
Abhd12	3.23028	4.24764	2.42748	2.51645	2.24812	2.74273	2.35348	2.86566	0.433636	0.691331	0.529813
H2afy2	1.67963	1.95308	0.822331	1.30984	1.84068	1.45656	1.72201	1.59741	0.241637	1	0.985552
Slc5a10	7.2995	8.93267	10.7013	14.684	6.60409	9.07614	18.2538	18.6192	0.000852394	0.662156	3.36457e-20
Krit1	2.32872	1.99543	2.85147	2.8907	2.3701	2.6424	2.24417	2.29861	0.00415805	0.0614431	0.0490784
Ifi27	8.34253	10.5699	47.5936	67.3897	58.9453	86.8486	100.259	94.7816	6.45324e-37	1.619e-43	1.34249e-115
Tmem161a	2.49661	3.20478	1.54516	1.99641	1.24576	2.15803	2.10042	2.30997	0.190998	0.470478	0.950618
Peli1	3.15238	2.05094	2.17616	2.27787	2.04562	1.82158	2.16832	1.94031	1	1	1
Arfip1	9.08661	8.85563	8.60668	9.3258	9.53679	8.61199	7.7318	7.9449	0.748802	0.417158	1
Heatr5b	2.32237	2.3284	1.58233	1.88328	1.67492	1.7722	1.76378	2.02754	1	1	1
Smarcc2	5.37089	5.31406	3.0906	3.40147	2.81259	3.32762	4.12762	4.34981	0.0334921	0.125577	1
Ebna1bp2	3.39827	4.18916	3.0611	3.82781	3.11363	3.69153	3.40731	3.54296	1	1	0.875394
Rps4l	0.600395	1.20895	0.188883	0.484663	0.100624	0.820338	0.50015	0.499165	0.183626	0.97097	0.595298
Cyp4v3	1.02654	0.786551	0.967082	0.807236	0.60481	0.640502	0.592087	0.583895	0.996919	1	0.806816
Ktn1	2.72614	2.63602	3.68395	3.73446	2.89871	3.16798	5.57579	4.96958	0.00499988	0.0465332	1.92016e-15
Xbp1	28.2022	30.4642	18.5992	21.5389	11.7153	12.7468	13.645	12.874	0.277791	7.54645e-06	2.16576e-10
Ntpcr	1.01179	1.90828	0.770849	1.53492	1.13437	1.80108	1.27717	0.998858	1	1	0.585689
Pros1	1.31494	1.3556	0.126162	0.179404	0.0855867	0.153318	0.155505	0.129778	2.16459e-19	2.36988e-17	6.20079e-26
Sertad3	0.668569	1.47269	0.597337	1.17018	0.459748	0.924906	0.698716	0.669195	1	1	0.658235
Ptbp2	1.2169	1.13781	1.81405	1.84301	1.77963	1.87008	2.29789	2.12119	0.0164001	0.00123665	1.14654e-07
Slc6a8	35.6593	32.2417	28.2529	24.899	26.0486	23.4937	33.836	34.3489	0.98995	0.962089	0.239349
Dpp9	1.52524	1.89631	0.979099	1.02787	1.24799	1.11752	1.09846	0.953848	0.182961	0.935908	0.0424406
Birc2	3.1937	3.56625	4.99541	5.22814	3.38024	4.29759	5.66804	5.44154	1	1	1
Armc9	0.9962	1.2336	0.553131	0.626562	0.530473	0.982182	0.578876	0.588044	0.256929	0.5948	0.292223
Zdhhc7	3.95592	4.54347	2.98413	2.79655	2.68628	3.0663	3.36389	3.09566	0.296162	0.684182	0.547834
Pnrc2	27.3363	22.7228	28.6878	25.5965	31.083	26.7769	20.7438	19.9759	0.431358	0.139538	0.867201
Gpr155	3.56867	3.26708	2.32507	2.02195	2.65464	2.5801	1.63849	1.45143	0.208841	1	5.22433e-07
Snrnp25	1.58095	2.83785	1.38216	2.17351	0.883472	2.67444	1.35157	1.75806	1	1	0.769867
Ccni	33.2001	33.9005	25.1684	24.5209	21.1237	23.1554	29.7295	29.1388	0.615707	0.413683	1
Shoc2	16.9382	12.8836	15.2175	12.8949	15.8058	12.6481	13.212	12.3021	1	0.844738	1
Ndfip1	56.8407	52.8091	43.8669	40.4919	45.8783	41.4241	38.4214	35.6764	0.873163	1	0.0549551
Spc24	1.91543	1.6902	1.43332	2.16145	1.79007	1.73564	2.04924	2.28048	0.169447	0.250734	0.0106254
Zfp623	3.00589	2.9634	2.5397	2.92198	2.3627	2.45728	2.62109	2.4147	1	1	1
Arhgef11	3.24311	2.84853	1.97088	2.04974	1.74636	2.04088	3.26698	3.18145	0.412263	0.398047	0.0184683
Grb7	19.4941	23.2856	9.48024	12.3254	10.6177	12.0042	10.9276	11.1399	0.00175922	0.0222743	4.69471e-05
Zmat3	3.48097	2.80304	4.99821	4.53141	4.5258	3.86341	6.02453	5.92545	0.0016998	0.0167751	4.23153e-12
St8sia6	5.59924	5.50703	3.70296	4.09811	4.49327	3.8773	2.72007	2.95406	0.449691	1	4.41139e-05
Ssb	7.91066	11.2207	10.189	14.843	11.5184	13.9516	13.5031	12.5779	0.0193113	0.00909398	0.000805645
Alcam	3.27825	3.09383	0.999538	1.02709	1.09719	1.18626	1.02524	1.40943	1.06837e-10	1.05371e-06	1.97185e-08
Atxn3	2.09569	2.08552	2.29464	2.41132	2.41882	2.45948	2.31656	2.41319	0.350167	0.17431	0.0684528
Fars2	7.10707	10.4706	4.94822	9.97848	5.4265	8.18294	5.12305	7.26375	1	1	0.184398
Snhg7	2.1803	2.26994	2.89635	3.50681	1.91964	2.37277	3.57153	3.07948	0.301708	1	0.0286816
Cblc	3.54359	4.21472	2.01243	2.48937	1.69046	1.95778	2.69627	2.54755	0.0673693	0.0272683	0.324703
Ube2v2	2.21775	2.59106	2.40296	2.59258	2.6694	2.88996	2.77052	2.66813	0.571487	0.101444	0.0479895
Gmpr	9.98803	15.4917	5.81186	8.7107	6.14027	10.2933	7.90856	7.50133	0.0365732	0.637721	0.0365514
Urb2	1.0341	1.21418	1.0118	1.04527	0.977574	1.19975	0.967389	1.02204	1	0.866574	1
Arhgap32	3.48119	3.18429	2.27831	2.05669	2.24649	2.36142	2.60729	2.36743	0.357595	0.874359	0.68869
Csnk2a1	12.0405	10.9346	9.8713	9.28374	10.1391	9.51873	9.62365	8.55381	1	1	0.902292
Mettl1	2.15681	2.22264	1.32339	1.18904	1.19302	1.1803	1.40394	0.808082	0.715441	0.544722	0.282433
Tmem70	12.0923	15.6345	8.38662	13.0408	8.32613	14.7063	10.0688	11.1633	0.969272	1	0.708735
Prkd3	6.24567	6.26737	6.52063	6.75676	5.50559	4.92786	3.75409	3.76198	0.213462	1	0.00812592
Sh3bgrl3	12.9519	16.9953	5.5689	8.86325	6.73703	9.48361	5.95396	6.10052	0.0105775	0.0661305	1.67168e-06
Bbox1	0.626329	0.370688	1.10703	1.16034	0.629281	1.01403	2.11581	2.06465	1.03082e-05	0.000285811	4.55617e-22
Nono	19.6105	22.1354	16.2686	18.5865	16.6393	17.9755	19.6006	18.407	1	1	0.872996
Elmo2	1.50824	1.33865	1.01901	1.23156	0.889811	0.86503	1.38342	1.32545	1	0.587162	0.577834
Mturn	5.44371	5.39722	5.11985	4.94977	4.00181	4.29641	5.8824	5.21717	1	1	0.285368
Celsr2	2.02303	2.32521	0.950711	1.0352	0.954828	1.16905	1.30077	1.33898	7.6311e-05	0.0030945	0.00107203
Gid8	3.36625	3.94799	2.9952	3.45162	2.32694	2.7368	3.33055	3.17867	0.724102	0.636017	0.286043
Zbed6	4.91895	4.14797	5.92276	4.98307	5.8923	4.62071	7.24228	7.05317	0.165204	0.203621	1.43719e-07
Gm10681	43.3052	43.1219	57.96	57.9091	29.7255	28.774	61.791	57.0661	1	1	1
Napa	5.7089	7.92149	4.04268	5.47651	2.76149	4.24462	5.03604	5.26547	0.532317	0.0877551	0.956805
Stt3b	15.3978	16.4433	13.9156	15.3844	11.5748	13.9704	12.187	12.1166	1	1	0.620057
Ttc4	2.71164	2.90122	2.65891	3.16143	2.40683	3.02408	2.65303	2.61457	0.544994	0.712233	0.405192
Agfg2	3.46661	3.81006	1.75679	1.97679	2.69125	3.11726	2.63466	2.49587	0.00832766	1	0.524743
Tmem214	6.2265	7.26025	4.7808	4.90891	4.08587	5.07992	4.67549	5.32517	0.689803	0.767822	0.724135
Tmem230	13.1567	10.6517	10.0027	9.84554	9.67492	10.7522	9.31932	9.09965	1	1	0.736952
Clcn2	0.911661	0.843575	0.807616	0.864979	0.52312	0.63425	1.57715	1.29859	0.866857	1	9.70663e-06
Rnf149	14.9635	13.5536	14.8874	15.1312	13.2134	14.3841	13.6935	13.664	0.37071	0.59638	0.496828
Gm5523	2.51495	2.45109	2.24041	2.139	1.9792	2.03245	1.54909	1.57948	1	1	0.253482
Zfyve21	5.39669	5.84702	4.80466	5.45239	3.13287	5.55671	8.84563	7.86658	1	1	0.000145126
Apbb3	0.981979	0.674695	0.755423	0.871366	0.603915	0.650616	1.06702	1.12056	0.950214	1	0.0107804
Smarcd1	1.67065	1.89037	0.918048	0.713205	1.05493	1.01334	1.39297	1.08982	0.00138738	0.0921006	0.218825
Zfp598	2.73652	2.72834	1.57406	1.79463	1.50778	1.81878	2.24831	2.23376	0.173508	0.322618	1
Mir22hg	2.35709	3.33706	3.36619	4.18891	3.20519	4.45013	5.45566	5.52855	0.0751912	0.0476086	5.16168e-08
Gpbp1l1	11.3993	11.2839	9.59178	9.62305	9.35439	9.25755	10.7634	9.91594	1	1	1
Mt2	3.18949	5.80802	3.6023	7.68447	7.46341	10.4874	20.7504	17.697	0.410887	0.000709996	2.01375e-18
Zfp729a	1.2249	1.20579	1.42842	1.6794	1.69891	1.37225	1.72827	1.5366	0.117745	0.126534	0.00347586
Zfp62	2.17731	2.01489	2.69859	2.38933	1.95035	1.94243	2.44812	2.43326	0.156683	1	0.0524269
Tmem163	0.725335	1.0839	0.0911204	0.13994	0.12951	0.101619	0.190372	0.238231	0.00596425	0.00390648	0.00280404
Gnptab	2.12353	2.1176	1.66894	1.74646	1.54654	1.47731	1.87661	1.95238	1	0.935908	1
Hif1an	1.43081	1.87898	1.10618	1.28035	1.09151	1.21713	1.26115	1.31377	0.697546	0.876378	0.806258
Serinc4	2.20821	2.25108	1.50764	1.8476	1.94461	1.62845	1.63783	1.51092	0.705088	0.375072	0.0177558
Ctnna1	18.5228	17.4049	13.7592	15.1789	11.9679	13.1423	15.2926	14.677	1	0.696391	1
Sumo2	43.798	57.5191	34.046	45.5849	35.5986	48.6676	40.0916	37.3697	0.82171	1	0.336459
Snapc2	3.8269	3.87845	2.08455	2.35001	1.99383	2.25586	2.04811	1.70678	0.0697029	0.120873	0.000444679
St7l	1.88836	1.5566	2.10753	2.329	1.92027	1.94142	2.0438	1.89785	0.0485404	0.189783	0.143451
Arpc5	30.5738	34.2953	25.5625	30.7599	24.8622	29.8111	25.5302	27.0392	1	1	0.987172
Rpl10	615.995	646.463	528.026	605.761	556.365	581.523	546.019	542.879	1	1	1
H1f0	13.4926	17.7203	9.86789	11.6296	8.70576	11.4344	11.8998	11.8495	0.31885	0.391505	0.455255
Socs7	1.50497	1.37049	0.73964	0.731131	0.805105	0.714773	0.968397	1.01083	0.00363934	0.139021	0.14934
1810032O08Rik	3.86354	5.20663	2.41877	6.29	2.57408	5.09599	5.42805	6.34972	1	1	0.00131254
Zfp26	1.67748	1.42496	1.62354	1.50927	1.39552	1.64528	1.59244	1.59768	0.712183	0.71897	0.345944
Rpp21	9.47571	14.3445	4.6024	11.3351	5.38897	10.8641	10.025	8.90474	0.863016	1	1
Tyw5	3.75262	2.69166	4.38488	4.7398	4.1415	4.39099	4.08336	4.25977	0.0161196	0.04347	0.00759781
Slc39a11	2.38077	2.98042	1.60265	2.36792	1.59238	1.81427	1.44303	1.28914	0.70599	0.501465	0.00120227
Vstm5	0.918108	0.795146	1.00289	1.27061	0.985145	1.16699	1.62593	1.21858	0.200514	0.268349	0.00097726
Lrrc61	5.15658	6.0841	2.58313	3.48745	3.1595	3.65957	3.25669	4.11316	0.00201926	0.1553	0.030895
Ehd1	7.00633	8.46257	3.38861	4.15059	3.61237	4.93842	3.49773	3.43287	0.000188398	0.0606667	8.81227e-10
Ccnd3	4.2152	4.90308	2.72738	2.72962	2.27514	3.0306	3.47526	3.2982	0.144263	0.277364	1
Zfp292	3.47376	3.07794	3.93088	3.87058	3.76035	3.54189	4.94815	4.79319	0.0906208	0.169762	1.84166e-07
Slc31a2	5.51672	5.36109	6.49183	5.48143	4.63472	5.4442	4.82306	4.09679	0.463723	0.917046	1
Mapkapk2	11.6924	12.1173	5.1885	6.09535	5.89537	6.52229	6.69256	5.98513	1	1	1
U2af1	6.02738	11.3132	3.75988	9.37896	5.63983	8.50476	7.34312	7.45789	1	1	1
Mrpl23	9.12459	17.3667	5.36062	14.2239	6.09491	15.5434	10.7848	12.5042	1	1	1
Azin1	10.5557	9.54903	8.98603	8.22717	9.16053	8.59	8.18014	7.8019	1	1	0.83266
Exoc7	2.61142	3.01236	1.66963	2.0365	1.46757	1.69103	2.31899	2.52359	0.303323	0.155901	1
Lhx1os	1.12747	1.57142	0.738037	1.70621	1.04793	1.03957	1.67521	1.0962	1	1	1
Golga4	8.64908	8.83555	9.01962	9.31037	7.11993	8.02709	10.9554	11.2907	0.402181	1	6.39624e-05
Mthfr	2.99458	3.30079	1.82927	1.90271	1.56197	2.21982	1.35693	1.40511	0.0150874	0.289591	7.5408e-09
Map2k7	2.90646	2.43184	2.12505	2.41822	2.15416	2.06207	3.27163	3.33682	1	1	0.0896306
Serac1	1.36455	1.0308	1.57065	1.12712	1.1006	1.19155	1.38067	1.29607	0.479119	0.775294	0.0360515
Mettl10	3.26053	3.06159	3.07608	3.08502	3.19266	3.46246	3.79616	4.002	0.915187	0.476664	0.0683409
Snora81	2.45972	7.18442	7.18153	14.5452	5.07676	4.86513	5.76383	11.2826	0.0349185	0.015514	0.0178034
Cers2	38.8102	44.7256	34.1364	37.5789	32.4879	33.3384	29.3037	30.534	1	1	0.272755
1810013L24Rik	8.30222	8.12273	8.69263	8.75164	8.45278	7.99921	9.44523	9.29994	0.355407	0.407335	0.00856053
Ogfod3	5.24152	6.8911	3.53096	4.96248	3.22532	4.71919	4.35528	3.86294	0.577843	0.673842	0.241323
Psap	79.1558	92.0647	56.5641	72.9648	43.4204	55.9365	54.8827	58.1333	0.657218	0.0798199	0.023971
Fitm1	9.26455	10.2545	8.05693	12.6153	8.113	8.77676	8.59285	8.57433	0.909368	1	1
Frs3	0.675061	1.04211	0.472559	0.955736	0.542463	0.852077	0.817459	0.650072	0.986743	1	1
Prr13	7.87615	10.2414	6.12855	7.1401	4.49677	7.33952	6.7861	6.21234	0.754975	0.652315	0.393622
Alkbh2	1.75999	1.99287	0.890986	2.29903	0.776787	1.63834	1.19758	1.17465	1	1	0.378605
Slx4	1.91141	1.961	2.14477	2.28026	1.50397	1.69183	2.27189	2.08553	0.1108	1	0.00443653
Psmd3	6.72835	8.59099	3.66693	4.46584	2.94596	3.97484	4.68546	5.2157	1	1	1
Tra2b	12.4211	14.2137	11.7776	13.4977	12.7091	14.0332	11.6916	11.4793	0.777746	0.342727	0.769867
Bcl3	1.18608	1.49679	0.666431	0.655314	0.34371	0.679421	0.472877	0.337943	0.064504	0.0810518	2.30045e-05
Fut8	15.8531	13.054	15.7904	15.8404	16.625	14.4694	17.2258	16.759	0.660135	0.591179	0.277017
Actr3	33.2232	34.0276	25.3102	28.0352	22.8798	30.3014	23.1383	23.5304	0.886427	1	0.0645144
Cog3	3.16173	3.72704	3.45966	3.67914	3.38949	3.15034	3.59496	3.45798	0.371063	0.414249	0.050468
Vti1b	9.39458	16.0223	8.50263	13.5777	7.85077	13.9385	10.2803	11.2931	1	1	1
Klhl17	0.956149	1.05651	0.600497	0.552759	0.720162	0.728895	0.887643	0.740717	0.247764	1	1
Tnfaip3	0.588196	0.57476	0.783613	0.837627	0.63563	0.706938	1.10073	1.22947	0.0637368	0.349902	3.38073e-08
Copz1	32.9182	37.0584	22.7504	29.4897	20.3091	29.7856	22.069	23.0106	0.618366	0.881013	0.0144448
Trdmt1	1.86995	1.70834	1.81954	1.64954	2.15513	2.00113	1.85488	1.64822	1	0.226374	0.554058
Tmem9	13.9498	14.7888	9.44617	11.3023	7.43606	9.43578	8.92651	9.54299	0.518655	0.138215	0.0207017
Irf8	1.29957	1.14911	1.27755	1.45819	0.87955	1.1951	0.722302	1.03154	0.531433	1	0.699116
Hist1h2bj	4.10215	4.40449	3.72877	5.1233	4.05614	5.86711	4.47911	4.5771	0.545818	0.211055	0.694608
Tfpt	1.53159	2.39759	0.959776	1.8712	0.889499	1.52426	1.58991	1.51126	1	0.728659	1
Sec62	24.1696	23.3581	31.6226	33.6177	25.9796	28.81	38.9888	36.7143	0.00161833	0.0535539	6.58769e-11
Cdc26	6.90971	8.67067	5.46719	9.3124	5.00992	8.08488	6.44578	7.59034	0.573267	0.86353	0.183495
AW209491	3.27514	4.09781	2.36966	2.73878	2.71854	3.2309	2.38659	2.33965	0.517769	1	0.0946276
Evc	4.27516	4.5487	2.05613	2.92916	2.16462	2.63996	2.28458	2.27963	0.0514689	0.103322	0.000818332
Ipo7	8.85324	8.06259	9.26941	9.21976	8.58196	8.4259	7.8947	8.97343	0.209222	0.339732	0.119684
Cxcl10	2.26996	1.73086	15.8076	13.5067	4.85421	4.98536	3.08182	3.45446	1	1	1
Rab1b	16.5823	19.0133	8.16915	9.71056	9.28016	10.7472	8.57933	7.90411	0.000411319	0.0556916	1.47543e-08
Mavs	9.64704	9.62685	7.02093	7.80604	6.11437	6.81375	8.92948	8.20566	0.777332	0.553238	1
Ccs	11.5241	19.8836	6.9487	13.0491	6.66385	12.3241	11.8729	10.4915	0.343648	0.463136	0.59969
Mmachc	9.09934	9.47338	7.23443	8.2744	8.1552	8.48242	7.09522	7.75251	1	1	0.89254
Cenpq	1.91873	1.51905	1.6112	1.5446	1.50628	1.3563	1.12839	1.31133	1	1	0.54537
Dgkh	1.58524	1.64495	2.10457	2.27174	1.97541	2.14538	2.30956	2.09256	0.0137793	0.00767028	1.2757e-06
Aip	6.85398	10.2237	4.78987	7.43069	4.08867	7.40077	6.40732	5.53399	0.614325	0.837572	0.456753
Arnt2	4.34596	3.9228	3.87668	3.8846	3.01981	3.38094	4.78931	5.40678	1	1	0.00529952
Ikbkg	2.41092	2.30044	2.41565	2.34405	1.9951	2.34642	2.57683	2.53424	0.712297	0.936956	0.0622681
Fam107a	2.13277	2.47959	2.5712	2.3883	0.815921	1.00502	7.03613	7.55837	0.389802	0.00159383	6.5043e-32
Fiz1	2.54968	2.53915	1.616	1.6841	1.19181	1.40088	1.7834	2.054	0.315682	0.0433242	0.813308
Gltp	7.56383	7.13834	6.15795	6.4799	5.47382	5.80796	7.61043	8.06524	1	1	0.172609
Rab35	2.3957	3.82257	2.18586	2.51214	1.79524	2.14259	2.13616	2.14112	0.755839	0.511488	0.248613
Vangl1	1.90081	2.03998	1.48315	1.93601	1.24435	1.48202	1.50851	1.48059	1	0.775294	0.865559
Fkbp3	20.7529	23.5586	21.7938	27.5636	19.4672	27.5595	22.6332	25.237	0.250576	0.223799	0.207296
Rpl18	109.876	182.886	93.6599	165.504	86.3545	148.584	119.932	119.849	1	1	1
Hgs	2.26414	2.39347	1.34037	1.65248	1.26192	1.31773	1.87381	1.8578	0.285264	0.152318	0.826849
Rfc5	1.46198	1.79438	0.895721	1.86802	1.3219	2.0245	1.2999	1.58535	1	0.625554	0.904597
Odf2l	2.42173	2.44885	2.95781	3.66547	2.7423	3.31272	3.17127	3.53001	0.0059323	0.0239702	1.88988e-05
Ugt2b34	6.66148	6.38312	6.03851	6.58785	4.80979	5.99363	6.91292	7.03157	0.931793	1	0.0828165
Slc25a44	5.38496	6.55254	4.67909	4.73592	3.92374	4.12712	5.66286	5.49506	0.854242	0.48893	0.824145
Zkscan1	14.5936	13.2406	12.0985	11.091	13.2046	11.9803	10.1911	10.5754	1	0.998406	0.400298
Fkbp14	0.82532	1.00043	1.33916	1.6448	1.13589	1.63759	1.53377	1.43022	0.0133389	0.011509	0.000458008
Rab29	4.84882	5.49365	2.58807	3.98425	1.77568	3.06863	2.20422	2.70633	0.497232	0.135902	0.00265954
Gm9855	1.54745	3.46127	1.1598	2.20515	1.5107	2.25354	1.91357	1.7995	1	1	1
Rce1	2.1218	3.69241	1.18341	2.94874	1.47145	2.29829	2.24949	1.99765	0.859795	0.863336	0.832711
Pafah1b2	12.6246	11.9374	11.3502	11.8267	10.6691	11.3444	11.1609	10.7648	0.96183	0.963177	1
Atn1	3.2983	2.70679	0.965535	0.833348	1.18151	1.12132	1.81024	1.97842	2.16205e-08	0.000460956	0.0685273
Acox1	100.544	102.579	64.5215	70.8811	59.1989	63.1898	66.2043	66.8406	1	1	1
Slc34a1	252.858	267.853	130.467	150.774	155.593	169.341	172.225	168.126	1	1	1
Zfp960	1.00715	0.938212	1.55219	1.17078	1.24629	0.985795	1.56244	1.41065	0.0709591	0.276632	0.000636835
Cln5	12.3478	11.192	10.7574	10.7225	10.1151	9.521	8.49112	8.73497	1	1	0.33242
Deb1	17.2756	26.0986	9.05102	18.8427	10.0995	21.3133	17.7757	18.125	0.676613	1	1
Vkorc1	19.8154	24.2691	18.5906	22.4816	15.8014	18.958	18.7457	17.9906	1	1	1
Tsc22d1	27.5196	30.3506	31.202	35.951	38.7357	42.9803	23.8412	25.012	0.193958	0.00214971	0.999492
Ppp2r2a	3.86942	3.64319	3.59866	3.44333	3.14158	3.17977	3.40522	3.2417	1	1	0.945525
Mprip	1.94816	2.00654	1.15527	1.45653	1.05733	1.13515	1.55473	1.52828	0.257886	0.0635832	1
Mef2a	4.90029	4.03165	4.49231	3.87904	3.96062	3.61099	4.28767	3.81545	0.723964	0.888219	0.0698496
Pwwp2a	2.72235	2.20032	3.20914	2.45672	2.83269	2.32906	3.07198	3.07092	0.229695	0.308396	0.00350014
9330151L19Rik	1.8308	1.12682	1.84494	1.8243	1.39106	1.7348	1.95844	1.62081	0.355378	0.84179	0.313539
Ovca2	2.36412	3.09178	2.29481	2.74257	1.89215	2.16957	1.82354	1.81079	0.758198	0.402588	0.227643
Farp2	1.26934	1.08528	0.721155	0.793912	0.72834	0.968887	1.10747	0.850137	0.529601	1	0.888883
Uckl1	3.38368	4.33702	2.62126	3.14814	2.28171	2.99186	2.17396	2.74738	0.823299	1	0.306377
Dclre1c	2.39937	2.46436	3.09344	2.61558	2.82563	2.46367	2.86315	2.86425	0.0589512	0.100517	0.000238613
Reps2	11.7758	10.7602	10.646	9.75728	11.7819	11.083	9.6563	9.31112	1	0.465774	1
Fxr1	14.3977	14.9304	17.6476	18.9959	16.1921	17.4966	19.3878	19.3398	0.00894187	0.0191716	5.26171e-06
Endog	1.24916	2.51072	0.926066	1.92068	0.538234	1.58198	1.46802	1.5547	0.776942	0.746527	1
Eif3i	57.8675	67.8891	40.4027	55.6745	41.7385	53.2171	43.5277	43.9188	0.788859	1	0.087663
Tmem25	4.54145	5.87647	4.3445	5.66129	3.04675	4.41983	3.49932	3.30349	0.700558	1	0.282492
Atp6v1c1	25.5801	29.8537	25.8473	31.9514	21.804	26.7887	24.7909	24.5876	0.500423	1	0.974555
Plekha7	4.24479	4.19619	3.0403	3.21015	2.83384	3.0575	5.1966	5.20973	1	1	3.99015e-05
Ttc21b	1.90097	2.14217	1.71077	1.45579	1.37229	1.73152	1.63273	1.72888	1	1	1
Slc20a2	7.90387	6.77095	7.07832	6.80946	5.94988	6.01728	7.25092	6.95588	0.723554	1	0.163542
Brf1	1.08201	1.15086	0.826529	1.17985	0.792974	0.855558	1.09299	1.28395	1	1	0.19337
Rab11fip2	2.55566	2.09975	1.96922	1.91727	2.05725	2.23684	2.60548	2.9613	1	0.853794	0.0169751
Wdr18	2.68653	4.09035	1.95569	2.7418	2.08481	2.55186	2.04085	1.73639	0.480025	0.726459	0.0262596
Polb	4.09148	4.48318	4.06373	4.94526	2.76576	5.25263	3.09301	3.32445	0.50003	0.789841	1
Cep120	1.73547	1.81227	1.73163	1.83662	1.46651	1.7521	2.15734	1.85729	0.852276	1	0.0254981
Selenbp2	15.4485	23.4395	8.50954	13.6166	8.93458	15.2287	10.521	10.0163	0.369528	0.398744	0.162888
Bzw1	30.6645	28.1311	30.3462	31.2666	33.7886	33.6411	28.9823	28.4096	0.445531	0.0947074	0.380218
Apc	1.65106	1.54342	1.76475	1.61577	1.61451	1.57656	2.29451	2.32124	0.354012	0.389006	3.92433e-07
Mrpl15	2.36132	3.8186	1.98502	3.00727	1.70345	2.68686	1.64414	2.07216	1	0.982822	0.126932
Akap9	4.83196	4.34285	6.47498	6.03875	5.57711	5.36573	6.94715	7.03393	0.00700544	0.0455306	2.56815e-08
Atg9a	3.453	3.76346	2.08847	1.99153	1.8258	1.87913	2.34496	2.46776	0.0674405	0.0279399	0.236612
Rapgef6	3.33764	2.62587	3.00834	2.59139	2.81815	2.37705	2.76667	3.02894	1	1	0.478282
Serbp1	13.1789	13.5488	11.9374	12.8776	12.3655	13.8859	12.0651	12.6881	0.986154	0.505457	0.641781
Kptn	1.13172	1.34704	0.581896	0.919231	0.646045	0.813375	0.915346	0.678204	0.4372	0.89152	0.633351
Bcas2	6.49908	10.9658	5.80228	9.97309	5.76745	9.8608	10.7042	9.10841	1	1	0.148909
Tpm4	10.8857	10.0126	11.2674	10.6379	9.60015	9.17253	7.58485	7.67883	0.492812	1	0.376881
Tmed1	2.37295	3.72866	1.446	1.89442	1.07588	2.38187	1.97678	1.71887	0.510513	0.315896	0.147524
H2-Q4	2.31929	1.70591	3.38308	4.19588	2.26925	2.27445	3.10937	2.3821	1	1	1
Diablo	5.42719	7.68171	4.16463	6.62617	3.94344	6.21268	5.86252	4.99444	1	1	1
Kctd20	2.52892	2.4786	1.69517	2.31429	1.67062	1.98777	1.80484	2.03534	1	1	1
Trf	0	0.0775097	0.148507	0.197763	0.0527673	0.110455	1.00031	0.920737	0.00416277	0.572165	7.73266e-29
Nab1	3.03879	4.49114	3.32327	3.96003	2.93582	3.77412	4.36029	4.35468	1	1	0.0671434
Ppil6	1.74996	2.62911	2.17449	2.36065	1.71635	3.49046	1.36072	2.19415	0.683008	0.467569	1
Syap1	9.06895	10.3244	9.89197	10.1471	8.75452	11.0497	9.62723	10.2049	0.537124	0.473771	0.308508
Cyp2j13	63.3738	62.3393	50.4932	50.7303	50.2986	51.8168	18.4793	17.4741	1	1	5.53419e-29
Mon1a	1.29973	1.8143	0.538175	1.02736	0.85059	1.01216	0.776554	1.21433	0.156049	0.290357	0.378167
Adrm1	10.0277	13.6819	5.57002	9.52496	6.78871	8.74507	7.38268	8.25165	0.214436	0.555679	0.0802239
Comtd1	0.804746	1.26318	0.620433	1.20789	0.514382	0.873667	0.55859	0.661307	1	0.783611	0.104224
Snapin	6.49952	7.43808	5.40847	5.9398	5.41547	6.43346	8.02211	8.54927	1	1	0.0119295
Znrd1	10.5817	12.7367	6.70243	10.2309	6.87134	8.88605	6.48428	6.23953	0.464103	0.604907	0.00350014
Sema6a	1.43149	1.72068	1.17952	1.24221	1.50455	1.64109	1.57748	1.41332	0.886427	0.568076	0.300752
Pcca	24.1859	20.9007	19.243	19.7921	20.4504	21.1767	18.5675	19.3957	1	0.938098	1
Ugt1a5	1.42653	0.78775	3.04767	2.56047	1.84026	1.78946	4.61577	5.01756	0.00637297	0.0732246	2.59857e-07
Ddx59	1.36208	1.84175	1.43958	1.48759	1.4051	1.44335	1.66842	1.86054	1	1	0.302063
Usp40	3.74471	3.09713	3.91078	3.509	3.02547	3.46824	3.53389	3.59041	0.310976	0.520614	0.0330169
Frrs1	25.2282	21.8323	20.7224	20.1416	19.177	19.0411	16.1279	17.0337	1	1	0.362025
Klf3	8.21213	7.42625	5.75773	5.3392	4.62972	4.55137	7.21859	8.41542	0.913971	0.352917	0.0909157
Myo10	4.00072	4.46661	3.16024	3.39147	2.30807	2.48809	3.88023	3.62805	0.873085	0.0748981	0.81285
Isg20l2	1.51235	2.07318	1.56854	1.74503	1.28193	1.53588	1.8826	1.8441	1	1	0.288038
Atg4a	8.92855	10.1554	10.1262	12.7843	11.0857	13.2592	10.1	8.79366	0.091452	0.00909398	0.253605
Susd2	47.1925	46.5176	43.2414	43.4047	43.1441	42.768	38.6812	41.9149	1	0.912308	1
Rab9	18.2602	18.1937	14.0376	14.5376	12.8921	13.1197	14.2139	13.5917	0.909438	0.770216	0.443257
Ireb2	10.9705	12.219	9.43276	12.2629	9.27931	12.0184	12.0397	11.2814	1	0.839971	0.211327
1600014C10Rik	6.72381	7.44567	5.6896	6.43413	5.30147	6.75955	6.62141	6.27393	1	1	0.906443
9130023H24Rik	1.79141	1.53354	1.27077	1.37957	1.15484	1.32237	1.03158	0.797555	1	1	0.00811664
Uck2	1.11475	0.962679	0.401922	0.773928	0.593084	0.712635	0.682836	0.866755	0.312439	0.543267	0.974555
Acnat2	19.8276	20.437	29.0768	31.3874	25.1693	25.0528	48.7848	45.6903	5.41163e-05	0.0104028	5.94495e-29
Tmed9	6.39966	8.28121	6.08996	9.30446	5.41373	8.18679	6.22014	6.58296	0.705106	1	1
Fam214a	8.07828	8.42408	5.94535	7.12177	7.90531	8.05874	8.53597	8.23507	1	0.258771	0.0233967
Gstm4	2.65006	3.2192	1.4153	2.15965	1.77492	1.96997	1.16606	1.38471	0.24398	0.714743	0.000213505
Clptm1l	6.48023	9.22571	5.37902	7.32595	4.63185	6.59515	5.48631	5.08356	1	0.905853	0.146618
Slc35b4	14.1029	14.8544	12.0351	13.2722	11.413	12.0636	12.7336	11.8375	1	1	1
Mob1a	2.62601	2.47802	2.6561	2.43375	2.44611	2.81905	2.62492	2.4132	0.79219	0.863074	0.327724
Ergic1	9.21775	10.2131	3.72382	4.27423	4.88793	5.15146	4.25048	3.81275	1.37616e-06	0.0122261	1.93461e-09
Rps11	71.9112	101.803	58.7629	102.652	52.7277	91.5456	78.5615	77.1584	1	1	1
5430416N02Rik	0.949627	1.09479	1.71413	2.08402	0.869245	1.19383	1.75495	1.38194	1	1	1
Mal2	1.47988	2.21966	0.355387	0.415396	0.262277	0.444041	0.242579	0.357184	7.32232e-10	5.32363e-09	4.9913e-14
Ampd2	1.64968	1.53128	0.952378	0.989754	0.984036	1.0259	0.804203	0.774732	0.190179	0.571582	0.00403081
Gm20300	8.33051	8.34842	6.89069	7.34868	7.43851	7.83381	8.43141	8.52186	1	1	1
Gsk3b	10.2682	8.96512	8.06261	7.33033	8.2711	7.39183	7.26078	7.15237	1	1	0.352188
Klhdc7a	1.56867	1.67548	1.54584	1.60266	1.26263	1.21226	1.64107	1.58689	0.946068	1	0.488187
Mvb12a	4.43668	9.19159	4.10457	5.74885	3.20449	7.86807	5.15055	5.1437	0.849363	1	0.974555
Slc25a36	11.4426	10.1026	20.0699	18.2464	14.4295	12.916	25.8438	24.8448	2.67061e-06	0.0122778	8.21845e-26
Eda2r	0.138157	0.118726	2.76056	2.67566	1.96535	1.50119	2.64822	2.56256	5.88557e-58	8.03144e-31	3.45752e-81
Cox6b2	1.028	1.2223	4.76463	9.46194	1.66455	2.30351	6.02323	3.84683	4.06348e-11	0.0598922	3.87933e-10
Cdip1	4.73251	4.90228	3.76227	4.1948	3.47269	3.64482	4.8437	4.78876	1	1	0.00132679
Vbp1	7.76636	8.12387	7.02036	8.67401	8.09706	9.97575	7.36483	7.93609	0.891234	0.159226	1
Dcaf13	6.02827	9.59897	6.99257	8.9431	6.89443	10.1221	6.78946	7.30761	0.822643	0.382265	0.965535
Acd	2.94817	3.80998	2.00599	2.1767	1.74087	1.92527	2.73997	2.20766	0.45304	0.330649	0.974555
C8a	1.39406	1.49057	0.602701	0.593233	0.689077	0.665823	0.518233	0.490683	0.00168152	0.0840962	1.27673e-06
Gm17644	11.0727	9.6577	15.7311	13.4214	16.0424	14.3019	19.8495	18.1547	1	1	1
Gpr89	3.85951	4.56497	3.81745	4.41985	2.99182	3.85064	4.54146	4.35505	0.624572	1	0.084424
Sptlc1	8.86419	8.56781	7.05874	7.73577	6.60573	7.57061	6.19304	6.73366	1	1	0.356309
Spryd7	4.70318	5.66128	4.88131	6.67087	4.27276	6.28223	5.16699	4.94604	0.458972	0.711048	0.717821
Ifngr1	4.06787	4.82212	5.24082	5.10884	4.73752	3.96922	6.17991	5.52565	0.16343	0.659172	0.000443094
Rab4b	4.02339	3.62064	2.96373	2.31686	2.58053	3.26807	1.75252	2.15697	0.59417	1	0.0218506
Mroh1	3.33848	3.62303	1.98191	2.4213	1.74298	2.2416	2.78832	2.83124	0.113652	0.169342	1
Herpud1	16.5392	20.4826	22.6982	32.6395	13.5655	17.8273	45.8889	44.8565	0.000883212	1	3.74395e-25
Zgpat	2.06595	2.49909	1.20674	1.63864	0.99209	1.8458	1.24284	1.0878	1	1	1
Yap1	2.96765	3.42531	2.50553	2.5303	2.22092	2.19691	2.48806	2.95848	1	0.913467	1
Plgrkt	14.5062	14.7195	13.4243	15.1546	11.696	13.4573	9.18139	10.0304	0.968607	1	0.142795
Snora24	4.06746	0	0	0	0	0	0	0	1	1	1
Vrk2	0.929832	1.12104	0.769178	1.19024	0.854813	1.15888	1.13018	0.945085	1	1	0.325708
Slc26a1	40.8429	41.7928	25.9791	29.1146	28.0796	29.0835	27.334	25.4474	1	1	1
Icam1	1.30933	1.46925	3.06903	3.22983	1.66784	1.68248	2.01147	2.12387	1.11386e-07	0.177475	0.000287238
Rqcd1	3.31601	3.58733	2.44613	3.62448	2.71785	3.11423	3.64118	2.86884	1	1	0.877371
Chst11	6.817	6.14694	5.94958	5.72577	5.82733	4.95256	3.68228	3.69055	1	1	0.000117656
Btd	15.2258	17.1591	12.1293	15.1673	10.7129	11.1481	14.4514	14.3232	1	0.556142	1
Orai3	5.23494	5.87253	3.24982	3.18039	2.23282	3.20427	2.4997	3.09263	0.0360907	0.0166658	0.000343921
Slc22a29	0.457287	0.550331	1.06595	1.50536	0.929717	1.03267	3.62579	3.2582	0.000303601	0.0349853	1.11357e-22
Sars2	1.41787	1.43097	0.390607	0.949161	0.503997	0.787329	0.71033	1.00511	0.12297	0.204429	0.1183
Rbx1	11.2708	15.6884	8.13723	12.9722	8.26117	14.1173	10.4068	10.1521	0.991197	1	0.73003
Brix1	4.10984	4.68554	4.60347	6.14281	4.15818	6.09878	5.93029	6.1473	0.0893667	0.147434	3.61965e-05
Tm9sf1	16.4802	20.0037	13.9322	15.274	11.9201	13.8843	11.221	11.4268	0.959462	0.756714	0.00461189
Usp6nl	3.08408	2.86314	2.04494	2.1548	2.33098	1.95812	2.21915	2.54593	0.722121	1	1
Taf9	8.14048	9.91332	6.57487	9.34842	7.15972	9.52778	9.17178	8.2407	0.547151	0.591179	0.298466
Cyb561d2	1.48487	2.63421	1.24405	2.07317	1.34967	2.38338	1.81557	1.95999	1	1	1
Gys2	3.63354	3.50986	2.13421	2.40134	2.41247	2.80611	2.07904	2.13395	0.277622	1	0.0354878
Tsc1	2.1749	2.40718	1.5163	1.69386	1.68153	1.65023	2.59945	2.6117	0.651421	1	0.00873272
Slc4a4	190.652	178.112	182.943	183.692	190.855	187.15	206.629	203.807	0.726971	0.382088	0.022899
Zc3hc1	0.905751	1.7268	0.853669	1.2419	1.02365	1.22629	1.07294	1.08097	1	1	1
Huwe1	10.2694	9.72261	8.96504	7.84587	7.67905	7.05651	9.74848	9.55773	1	1	0.20843
Gm15698	1.33404	1.3797	1.25973	1.23371	1.64698	0.99777	1.03555	1.16409	0.539369	1	0.252244
Snx25	2.90681	3.09933	2.57871	2.71257	2.173	2.63877	4.21499	4.15885	1	1	4.78448e-06
Akr1a1	723.069	971.89	520.317	727.043	579.539	831.786	576.484	556.793	0.592317	1	0.0711554
Prrg4	0.254168	0.337111	0.784866	0.857433	0.467971	0.355852	1.3052	1.21653	3.94354e-06	0.174652	1.33975e-17
Ccdc6	20.4606	20.3674	10.5635	10.6583	10.6182	11.1094	11.6022	11.5727	0.000598706	0.0114715	6.12114e-05
Polr3f	2.55002	2.46805	2.04598	2.1587	2.06738	2.18973	3.29921	2.8701	1	1	0.00234451
Ndufs3	43.4365	69.3179	31.1129	55.0182	29.0184	60.103	44.1235	40.4874	0.888236	1	0.624538
Gpd1l	5.9055	5.23634	4.31021	4.03074	4.36218	4.11981	4.7695	5.12858	0.688584	1	1
Mcm4	1.05907	1.29604	1.31973	1.3763	0.808698	0.942318	1.44079	1.49188	0.328054	1	0.0130839
Sec11c	4.01972	9.09689	2.69437	9.1926	3.4572	7.35956	5.35107	6.77489	1	1	1
Dmxl2	7.38948	6.80574	7.16447	7.12445	7.69631	7.28244	9.1884	9.13196	0.595289	0.218774	2.36829e-05
Eif4h	19.3548	22.1415	12.7258	15.1649	12.5297	14.2688	14.3464	14.7029	0.177848	0.366724	0.0980545
Rfesd	1.84525	2.02099	1.74386	2.25699	1.93421	2.23946	2.7448	2.83594	0.462583	0.426877	0.00422816
Snx19	2.01077	2.31762	1.31302	1.49068	1.27322	1.52871	1.57259	1.66852	0.363498	0.659888	0.790342
Slc22a30	50.5586	48.3728	34.8001	35.9545	40.2115	42.2726	7.59909	7.29046	1	0.671605	4.54333e-56
Pde4dip	11.1338	10.6907	9.0163	9.49501	8.94159	8.79563	10.7684	10.2865	1	1	0.265435
Rhog	4.47464	4.171	2.63746	2.14132	2.45938	2.47125	2.04754	2.65908	0.0930168	0.327285	0.0196656
Mgll	4.19798	4.16431	3.35685	4.17867	2.85381	3.25606	4.41607	4.19678	1	0.910125	0.188459
Efr3a	9.45486	8.32849	8.72154	7.94657	8.66827	7.5789	7.54137	7.19498	1	0.892934	1
Rpl31	97.8805	102.993	87.2021	98.806	87.0252	94.1141	85.4014	84.7591	1	1	1
Trip6	3.65672	4.36763	2.61316	3.64303	2.11296	3.06452	3.72986	3.40472	1	0.682302	1
Tm4sf5	43.5452	32.7427	36.5824	32.7598	46.1876	37.3727	31.647	31.3688	1	0.310055	1
Exosc8	2.08581	1.76424	1.96707	1.79272	1.99148	1.98477	2.27751	1.66693	1	0.562547	0.849145
Siva1	1.201	1.95458	1.01977	3.03417	2.00264	1.83809	1.59727	1.6237	0.663509	0.668458	0.585414
Dusp11	7.28865	7.16329	8.0059	8.55931	6.56428	6.86585	7.01735	6.90089	0.13846	0.789841	0.437772
Klhdc4	1.03053	1.80833	0.877755	1.29241	0.61711	1.19733	0.937832	1.04285	0.920695	0.622715	0.617197
Gmeb1	1.03128	1.28979	0.921889	0.896004	0.79947	0.795582	0.956168	0.894139	1	0.952445	1
Gpr160	5.49342	7.06355	5.2372	6.94767	5.94563	7.87054	7.20899	6.15072	0.963426	0.269355	0.248913
Bckdha	12.397	21.1105	7.26109	12.9854	6.90586	14.0827	13.6483	12.3934	1	1	0.77935
Pnisr	3.84831	3.53328	6.66515	7.41387	5.71394	6.00199	7.25391	7.08502	2.08386e-08	4.37862e-06	3.15473e-16
Sars	5.64838	8.68972	6.64209	8.77207	4.79669	6.62054	8.11303	7.63118	0.41368	1	0.101831
1810026J23Rik	7.99096	9.17523	6.62672	7.81114	4.75167	7.15459	6.45498	6.38788	1	0.716952	0.44093
Fam160b2	1.47289	1.61051	0.725806	0.920631	0.714999	0.981854	1.16787	1.0308	0.0395332	0.215974	0.672764
Frk	1.69906	1.5588	1.96468	1.78358	1.68332	1.80611	1.46019	1.72196	0.401003	0.388665	0.594581
Man1b1	1.17178	1.10946	0.785538	0.832097	0.625426	0.63584	0.82911	0.813149	0.853767	0.503971	1
Idh1	180.017	215.036	141.277	184.267	153.599	203.939	167.507	161.485	1	0.997602	1
H13	4.95173	6.68608	4.6879	5.45177	4.16699	4.9349	3.77306	4.27204	0.887897	0.619204	0.0452606
Faim	5.3146	5.8853	3.38601	3.99238	3.92758	4.58565	4.8483	4.67493	0.265458	1	1
Rps24	91.6204	149.036	99.5813	163.3	81.318	147.228	122.714	130.446	0.579792	0.959256	0.303525
Mis18a	0.980847	1.02354	0.701698	0.739556	0.577849	1.07246	0.939652	0.475189	1	1	1
Sdhaf1	3.14304	6.27117	2.6467	4.42541	1.99346	3.60969	2.60818	3.41502	0.997512	0.704167	0.471698
Mrpl20	20.5179	30.857	13.927	28.5323	12.1212	27.1063	14.608	13.9806	1	1	0.00946164
Gmds	1.56384	1.74307	1.63518	2.80385	1.54277	2.05707	2.50469	2.08725	0.102684	0.73649	0.0375107
Spg11	2.55256	2.72764	2.10615	2.47894	2.16492	2.313	2.68139	2.53039	1	1	0.196054
Acot2	9.21944	8.72691	12.3521	10.9002	8.33158	8.13364	11.4102	11.8994	0.065172	1	0.00062874
Sema4b	3.12465	3.9579	1.57969	2.16124	1.34324	1.6465	2.23398	1.90564	0.0143451	0.000823903	0.0181579
Hsd3b2	101.756	90.6599	85.7152	82.5939	72.5429	65.7391	61.8474	62.7003	1	0.780734	0.0336283
Hnrnpr	2.60127	2.55076	2.3847	2.40713	2.46472	2.30242	2.67479	2.65207	1	1	0.974555
Slc9a8	5.8665	6.75927	3.40871	3.80962	3.34295	3.3409	3.75207	3.10798	0.0212354	0.0295595	0.0004497
Zc3hav1	1.09503	0.842362	1.30539	1.6642	1.55605	1.41794	2.40902	1.92646	0.00938087	0.0116628	1.46865e-11
Vrk1	1.15626	1.12353	1.12079	1.09175	0.864164	1.20911	0.977696	1.29386	1	1	0.84918
Phf8	2.06259	1.86583	1.3548	1.40585	1.42075	1.6062	1.42248	1.494	0.571578	1	0.67796
Zbtb4	1.18831	1.03885	0.836927	0.882613	0.729608	0.682944	0.764541	0.931602	0.915187	0.388665	0.730588
Serpine2	0.724165	0.570313	5.08037	5.91275	2.76825	3.24724	5.37515	5.80598	2.59821e-36	1.23226e-16	2.21942e-49
Tprgl	13.9111	12.7712	10.353	11.8654	8.36115	10.7929	10.6353	11.2571	1	0.808641	1
Zfp266	5.6944	5.78727	4.61831	4.30737	5.922	5.68328	5.08709	4.50417	0.893861	0.389607	1
Ncor1	16.1346	15.6114	12.5696	12.6599	11.8256	12.1999	12.8055	12.9925	0.748356	0.84179	0.856161
Slmo2	18.8785	22.3295	14.9667	18.2177	13.717	19.2993	12.9077	13.804	1	1	0.0159186
Tnfrsf21	25.4058	25.1875	25.9971	28.183	18.5749	19.8298	58.7649	61.5966	0.258801	1	3.26264e-28
Pus3	1.40018	1.62392	2.21216	2.2746	1.73745	2.0987	1.6246	1.3548	0.00382675	0.0726915	0.819448
Ccm2	2.44636	2.64589	2.55156	2.55364	1.94589	2.13303	2.4794	1.53394	1	1	1
Nucb2	5.63257	6.48709	8.35334	8.85687	5.78466	6.17339	5.59104	6.33108	0.00543488	0.593036	0.650915
Cpeb3	3.95546	3.69297	9.03128	8.28573	6.22651	5.91212	10.7561	10.634	4.38341e-11	3.17077e-05	2.59636e-33
Atp6v1g3	34.955	46.4954	2.45883	2.46313	1.82126	3.57145	2.02928	2.07411	6.00817e-66	6.17672e-39	1.75205e-114
Kctd5	1.60492	1.84485	0.950951	1.37925	0.781039	1.66921	0.895827	1.18214	0.552147	0.959498	0.0946276
Fam134c	2.34397	2.40237	1.82956	1.79802	1.41406	1.50741	1.43576	1.64837	1	0.485811	0.269336
Pabpn1	3.7452	4.38071	3.97123	4.4641	4.56202	4.94508	3.76774	3.48811	0.552309	0.0664359	0.857189
Mtrf1	1.45863	1.71118	1.29014	1.71899	1.5104	2.2076	2.14856	2.2901	0.916502	0.215974	0.000399445
Xrn2	8.74631	8.26998	9.09504	8.79712	8.24967	9.0974	10.2959	9.97659	0.230722	0.22069	0.000381518
Dtx3	1.24063	1.11861	1.16922	0.837519	1.16032	0.829837	1.2451	1.14383	1	1	0.943925
Tfdp1	7.10555	6.2508	6.18861	5.62652	5.16409	5.11176	4.77823	4.90631	1	1	0.921255
Rpa2	1.41417	1.50526	1.11076	2.46317	1.13656	2.02162	1.8854	1.6689	0.410176	0.620859	0.0530641
Tmem50b	9.06429	8.04277	4.4359	3.94662	4.78405	4.69234	2.81931	2.77635	0.000711276	0.0606667	3.0317e-16
Aldh9a1	65.8414	56.2496	46.5887	43.9949	42.4388	36.8979	47.8202	47.6211	0.650025	0.453054	0.816561
Nop58	3.67613	3.64894	4.81065	5.11694	4.74787	4.71854	3.54333	3.74962	0.00821653	0.0171567	0.167538
Xpo4	2.81298	2.52568	2.59567	2.53698	2.74406	2.71544	2.14257	2.36233	0.473305	0.212178	0.576287
Mansc4	3.54221	4.05723	3.49336	4.51858	3.23701	4.09309	2.80399	2.7343	0.669991	0.525079	0.68122
Pbrm1	5.79281	5.02276	5.51716	4.85434	5.22699	4.53146	5.19054	5.20086	0.947323	0.959187	0.462435
Gatad2a	6.40282	7.49593	4.11452	4.45773	4.31795	4.86533	5.39257	5.81033	0.078239	0.478848	0.974555
Brms1	2.19096	4.10238	0.986753	3.20185	1.21592	3.19837	2.52951	2.6474	1	1	1
Slc18a1	29.1891	31.2658	14.2131	14.9464	16.4892	16.5925	12.5366	12.4577	1	1	1
Chmp5	24.74	31.9481	22.1302	32.3881	18.8616	29.6436	24.0205	25.1254	0.955581	1	1
Helz	2.81101	2.31996	1.69256	1.79597	1.50478	1.68042	2.52272	2.23877	0.698176	0.654598	0.391598
Limd1	5.96591	5.46316	3.86194	4.09774	3.59248	3.60381	4.48631	4.226	0.296162	0.332422	0.483968
Scnn1b	1.23812	1.19231	0.0705167	0.0779417	0.105298	0.0943392	0.0883553	0.0368591	4.0721e-23	1.06387e-16	1.26882e-27
Med29	1.12236	2.12287	0.98593	1.57089	0.878966	1.13187	1.31235	1.32911	1	0.793742	1
Zc2hc1a	2.31784	2.67483	2.43959	2.6544	2.14945	2.62699	2.34655	1.88083	0.540333	0.709132	1
Prps2	9.39613	8.38571	8.53306	8.79934	7.96103	7.56785	9.62105	8.98393	0.932007	1	0.276512
Wbp1	12.3496	11.8509	7.77284	9.66515	8.00871	7.82135	8.16975	7.52827	0.453449	0.449167	0.035868
Nsun5	1.00544	1.26256	0.878517	1.06433	0.716111	1.20276	0.774438	0.796183	1	1	0.976257
Tcp11l2	2.29131	2.07301	1.40731	1.70992	1.7729	2.14068	1.98867	2.09111	0.560095	1	1
Wdr44	1.09872	0.852507	0.793493	0.703451	0.845393	0.718198	0.928015	0.809177	1	0.996064	0.462197
Supv3l1	3.10308	3.06338	2.87563	3.10974	2.48308	2.64201	2.66931	3.12301	0.99187	1	0.785241
Ipmk	19.8676	20.045	13.1785	13.388	10.406	11.0972	12.1561	12.4917	0.169452	0.020258	0.00321089
Reep4	0.633886	1.05769	0.64532	0.729245	0.407589	0.847533	0.551338	0.710259	1	1	0.79291
Aldob	1798.2	1746.3	1861.91	1886.92	1698.5	1731.09	1695.11	1690.79	0.397117	0.627741	0.491841
Arsb	39.588	38.8591	27.9449	28.9732	26.3424	28.0938	21.0976	21.12	0.467877	0.618235	2.47361e-06
Olfml1	1.79258	2.07469	1.88812	2.40351	1.01687	1.44591	2.37161	2.25523	0.459204	0.600342	0.0771806
Repin1	3.89342	4.58405	2.42516	2.84418	2.20476	2.99993	3.65025	3.5356	0.0937141	0.311992	1
Ndufaf5	3.00248	4.33217	2.82176	3.61662	2.60792	3.8784	3.12019	3.12406	1	1	1
1200014J11Rik	1.51577	1.39061	0.952006	0.854987	1.1318	1.30323	1.28081	1.08207	0.318842	1	1
Phtf2	1.85484	1.82181	2.16465	1.89805	2.07292	1.86168	1.81893	1.90811	0.348036	0.302915	0.0843297
Mast3	1.49408	1.72959	0.823659	0.655653	0.797622	0.903191	1.52894	1.49129	0.00383009	0.132419	0.655751
Pkp4	15.9928	16.3574	11.4785	12.7905	10.5634	11.1996	18.623	17.9513	1	0.811753	0.00206839
Arhgef39	1.78204	2.30334	1.30931	2.07919	1.26385	1.75246	0.777362	0.885513	1	1	0.0125126
Pef1	7.03179	11.6096	5.69322	9.52604	4.21148	6.70629	6.82072	6.36653	1	0.338088	0.411099
Wars	4.45973	4.88862	3.65353	3.51623	2.65615	3.07264	3.29568	3.06247	0.723964	0.225758	0.203294
Mmgt1	7.1543	6.04447	6.14901	6.13619	6.17826	6.10942	4.99863	4.57488	1	1	1
Ppme1	3.76657	4.06806	3.23971	3.19664	2.72455	3.48703	2.8584	3.12245	1	1	1
Topors	6.28361	5.86631	6.98243	7.0783	6.91795	6.72813	8.14352	7.80693	0.141645	0.120549	0.000100034
Cdkn2c	6.28395	7.86623	4.43288	5.90681	4.63511	5.97793	4.70587	4.3714	0.848983	1	0.122484
Gng5	83.3972	101.165	66.0253	87.9213	71.1716	79.145	54.902	56.9991	1	1	0.00103862
Lims1	7.80487	7.17023	7.61	7.13148	7.4102	6.45863	6.12835	6.56277	0.821996	0.890778	1
Slc25a22	2.8656	2.35223	0.719619	0.815404	1.1832	1.14698	0.971384	0.640481	1.33518e-07	0.0157812	4.49641e-08
Dnajb6	26.7924	33.6209	22.0826	29.8341	22.3177	29.2241	27.272	27.2725	1	1	0.849639
Rcor1	6.87301	6.52406	3.93539	3.84307	4.04637	4.41387	2.89948	3.06353	0.0366688	0.32267	1.53923e-07
Cdk12	4.95466	4.73316	4.32249	4.53421	4.39863	4.15191	5.73175	5.42465	1	1	0.0104289
Gnai2	10.4969	12.2558	8.00569	9.32074	7.92673	7.40331	10.1211	8.87608	0.766745	0.642853	1
Wwox	1.54707	1.7727	1.16623	0.901485	0.950638	1.03344	1.27309	1.22641	1	1	0.796448
Tbc1d23	3.78226	3.29283	3.25642	3.41734	3.11241	3.01075	3.04331	2.85987	0.874422	0.804795	1
Poli	1.84984	1.74027	1.26459	1.48026	1.25852	1.00289	1.98022	1.87959	1	1	0.159594
Prob1	2.22103	2.5067	0.939788	1.04447	1.64023	1.68419	1.48357	1.65365	1	1	1
Cep192	1.13362	0.806924	1.00495	1.00825	1.17619	0.961822	1.02641	0.996794	0.548397	0.284021	0.318355
Pisd-ps2	0.850173	0.806993	0.965494	1.17216	1.05328	1.08793	1.17645	1.14372	0.546278	0.365865	0.0763211
Slu7	3.63794	3.86447	4.06846	4.17837	3.34881	3.78778	3.70004	3.91221	0.362514	0.770172	0.377831
Rps18	75.7723	122.111	65.2243	116.396	62.7308	115.683	94.6967	93.0667	1	1	0.94063
Malt1	4.56776	3.74888	4.25793	4.36265	3.78154	4.30524	4.54742	4.12783	0.314061	0.269391	0.0542294
Dhcr24	26.5047	29.4228	14.2444	15.523	15.4799	18.8513	16.0787	16.5748	0.000698624	0.162486	0.000187684
Wfdc15b	1.27471	2.52005	0.101242	0.964177	0.215595	0.297758	0.200356	0.49769	0.072812	6.27577e-05	0.000129244
Slc25a45	8.35832	9.55881	4.60614	4.93084	5.18488	6.84378	2.52511	2.85725	0.00383009	0.602619	1.85778e-16
Mphosph6	3.91269	4.93022	2.46104	4.54328	2.79721	5.49234	5.02599	4.6874	1	1	0.235437
Lcor	1.51714	1.3907	1.43677	1.27667	1.81789	1.51349	1.63596	1.70206	1	0.6345	0.189023
Pagr1a	3.16389	4.15142	1.85362	3.51494	2.16071	3.11359	1.88697	2.15537	0.809758	1	0.0282873
Stat3	4.30798	4.21888	3.88471	3.77627	2.92342	2.76065	4.03993	4.02788	1	0.577999	0.555766
Coq9	24.5675	28.1607	14.191	21.6257	12.6672	20.2746	17.5668	16.433	0.301961	0.36566	0.0157033
Atp5a1	277.343	354.467	222.57	301.591	212.087	290.185	247.587	239.891	1	1	0.599998
Folr1	50.7189	64.7113	47.5471	64.6817	40.9674	51.2969	50.1546	50.5556	0.89342	1	1
Tmem150a	23.5145	29.228	14.8775	19.9744	15.5134	17.8193	14.4371	14.8453	0.206748	0.404112	0.000133694
Nat9	2.27726	7.62549	2.07281	4.41423	1.60641	4.49736	3.29947	3.30926	1	0.987884	0.880122
Lrig3	1.02966	0.969147	1.07047	1.20277	0.809571	1.05634	1.43946	1.29707	0.0606721	0.384217	1.72784e-05
Enpp2	25.8314	25.2305	34.5675	34.5406	28.8057	28.8641	36.359	35.7134	0.00416277	0.079208	7.07886e-08
Hist1h2bl	6.89267	9.75839	5.78339	6.49664	7.32222	9.87496	6.93384	4.46068	1	0.380546	0.650482
Ncald	1.02164	1.15902	0.831127	0.824955	0.617887	0.960518	1.25434	1.01684	0.820087	0.850461	0.464496
Ptpn3	3.86469	3.52578	3.47375	3.37277	3.04562	3.02255	3.69133	3.62829	1	1	0.238828
Rsph3b	4.96333	5.39326	3.41594	4.1016	3.15535	3.78679	4.5474	4.28619	0.892488	0.477833	0.988386
Nfkbiz	0.934489	0.876697	2.29305	2.50859	0.964735	1.15819	1.41507	1.58604	1.78602e-13	0.123785	2.41723e-05
Tob2	3.25277	3.44649	2.85023	2.53501	2.38532	2.58685	4.32423	4.06985	1	1	0.00106973
Aldh2	8.88466	8.20925	7.40142	7.68352	7.13222	7.29563	11.0199	11.605	1	1	1.79643e-05
Ywhah	21.5984	25.8425	18.1107	24.1898	15.1842	21.8486	14.7869	14.0747	1	1	0.0025471
Camsap3	2.32051	2.74183	1.07554	1.41586	1.08259	1.3629	1.73901	1.8033	0.0119808	0.028141	0.601513
Evc2	1.13795	1.38459	0.909689	1.30817	0.81617	1.04844	1.21051	1.22981	1	1	0.328912
Nsmaf	2.43056	2.18707	2.2682	2.29207	2.37261	2.49053	2.65346	2.37217	0.370558	0.130476	0.00190795
Bbs1	1.35204	1.62078	0.679092	0.917497	0.730955	0.722178	0.924234	0.885173	0.036256	0.0264703	0.123598
Prelid1	80.924	97.6858	57.2679	72.666	56.32	72.6742	61.6995	61.2923	0.585568	0.928278	0.0963143
Mcm3ap	0.950367	1.28648	0.655555	0.811188	0.449733	0.690079	0.972633	0.782451	0.490259	0.195252	1
Tcf24	1.71878	1.62972	1.37066	1.1965	1.12238	1.09013	0.81782	0.855434	1	1	1
Acp5	5.87664	9.91449	5.38768	10.2453	4.40774	8.06964	6.42452	6.82468	1	1	1
Mtbp	0.731395	0.559294	1.06105	0.982581	0.655201	0.925216	1.12752	1.09552	0.00343776	0.088896	8.89671e-06
Pih1d1	4.28437	7.5868	2.37109	5.60051	2.27068	5.31033	3.92116	4.43585	0.579106	0.669806	0.403832
Fdx1l	12.2564	14.789	9.53783	11.914	10.1307	11.3002	10.2793	10.9817	1	1	1
Tipin	3.34664	3.76806	2.80958	4.21896	2.77228	3.20167	4.42127	3.68162	1	1	0.245169
Cep85	1.29543	1.29708	1.06646	1.33393	0.973041	1.12776	1.2816	1.24526	0.879209	0.0952214	0.261214
Mrpl51	11.8403	18.8742	8.65236	15.1274	8.76623	13.8578	10.6532	10.1394	1	1	0.267826
Arih2	2.97315	3.9469	2.77204	3.84473	2.51141	2.60013	4.1407	4.26279	1	0.910714	0.0110568
Morn4	5.42286	4.6661	4.11067	3.39564	4.52054	3.47882	3.44041	3.22934	0.843897	1	0.101014
Pigh	3.05468	2.98005	2.86178	2.62234	2.12611	2.3927	2.35857	2.33849	1	0.81493	0.597574
Commd4	10.6731	17.3534	9.29405	13.5772	7.57494	12.5154	12.0842	10.6353	1	1	1
Ap1b1	7.14638	8.34684	4.70215	5.35395	3.9183	5.05914	5.86977	5.75077	0.118636	0.118812	0.537155
Gtf3c5	1.44854	1.54724	0.89177	1.04514	0.921807	1.05132	0.959102	0.823809	0.565409	1	0.129528
Cdca3	0.491574	0.488203	1.19953	1.08528	0.639217	0.758466	0.17176	0.31011	3.49718e-05	0.0860729	0.741994
Spata2	3.85201	4.02748	2.38477	2.16684	1.99826	2.07193	2.36885	2.04596	0.0288046	0.0206126	0.00159275
Arpc1a	9.44936	12.2288	7.08582	11.0734	6.87787	8.97761	9.79728	9.75892	1	1	0.937103
Exph5	1.57727	1.41101	0.57382	0.447279	0.727747	0.796747	0.573105	0.592601	7.11187e-07	0.0169163	2.82621e-10
Pik3c2a	10.806	9.3137	11.8707	11.3176	11.6043	10.8552	11.4357	11.4235	0.183332	0.154104	0.0157635
BC027231	1.5136	1.99507	2.19174	2.29765	2.1253	2.39657	2.30137	2.43776	0.0217013	0.0408104	0.000353162
Cyp2j9	1.26202	1.64	2.74161	2.94062	2.68592	2.41232	4.34729	4.60173	1.00642e-05	9.81876e-07	6.57112e-24
Dram2	25.6347	19.2438	29.3452	25.9427	26.2838	23.3604	26.1418	25.1513	0.128307	0.267451	0.0646431
Supt7l	4.8937	4.75033	3.82958	3.92183	3.97579	3.49059	3.51611	3.55462	1	1	0.782088
Nup50	8.28959	7.70007	6.66097	6.8887	5.71405	6.50085	5.95209	5.85118	1	1	0.272452
Snap91	1.61818	1.6148	1.34705	1.52853	0.97317	1.22442	1.20736	1.437	0.979773	1	1
Rap1a	22.5482	20.4217	19.5318	19.6943	20.5215	22.5144	17.3636	17.0239	1	0.489774	0.865687
Hat1	9.96453	8.48836	9.82759	9.28117	9.52215	9.98624	8.32981	7.67905	0.618253	0.426028	1
Tmco4	1.17234	1.19035	0.670749	0.719614	0.575975	0.914462	0.964491	0.922234	0.206748	0.318635	1
Cdc27	5.90183	5.81411	5.94158	5.75952	6.02016	5.64312	5.46807	5.37556	0.785379	0.528782	0.823319
Hist1h2bc	71.1562	95.0223	65.7753	100.726	65.2354	95.0765	77.844	69.8678	1	0.783052	1
Atg13	4.89923	4.0143	3.24709	2.95775	2.84941	2.55136	3.29801	3.00702	1	1	1
Mettl9	8.59339	13.408	7.31977	10.803	7.38647	11.4699	9.93618	10.1	1	1	0.918027
Psph	6.99353	7.64777	4.85947	7.73025	5.2912	8.21271	5.73466	5.39952	1	0.973257	0.686036
Uqcr11	84.5564	185.046	45.2493	112.879	48.1488	112.104	68.7517	68.8837	0.323455	0.560327	0.0105431
Cox11	3.5173	3.48344	3.36555	3.16652	2.96834	3.34967	2.71485	2.33898	1	0.953765	0.409473
Arih1	9.01631	8.40083	7.1171	7.00619	7.05743	6.84858	6.6163	6.69353	1	1	1
Gm3435	2.04486	2.23501	1.62628	1.7911	1.6612	1.63462	1.75967	1.7281	0.121067	0.300584	6.68835e-05
Kat2a	3.78114	4.38749	1.80618	2.12904	1.93849	2.3747	2.10374	2.05711	0.000685465	0.0430156	0.000274438
Maf	30.5455	32.9953	18.6834	21.8598	23.3618	26.0855	30.5947	29.8581	0.148908	1	0.393344
Ppp1r12b	0.745904	0.782246	0.778512	0.668332	0.773403	0.767544	1.09321	1.09788	0.523152	1	0.00781716
Anapc10	0.962019	1.33319	0.919852	1.37025	0.793107	1.15026	0.762521	0.706939	1	1	0.262312
Klhl2	5.71664	5.67594	3.34166	3.60429	3.45404	3.40616	2.69612	2.90844	0.0502746	0.154103	7.37708e-07
Txndc5	3.19301	4.36539	2.99176	4.03207	1.88498	2.63389	3.6629	3.81353	1	0.602066	0.367076
Invs	1.6151	1.49084	1.51022	1.36651	1.51928	1.3893	1.30126	1.33482	0.914095	0.97097	0.807008
Mbd5	1.65076	1.54779	1.58955	1.44562	1.78471	1.63685	1.90754	2.0272	1	0.296133	0.00521225
Psmf1	3.42814	3.78526	2.5267	3.08582	2.1466	2.73368	2.55232	2.70572	1	0.931025	0.941928
Chdh	22.0485	21.6856	17.1566	17.4897	13.3891	13.3698	18.7865	19.057	0.929488	0.178154	1
Strn4	1.2618	1.70279	0.944638	0.987218	0.677728	1.30622	1.33905	1.15384	0.262708	0.850461	1
Dnph1	13.8583	17.1934	9.12824	11.5462	12.0764	15.4709	7.87751	8.25584	0.194072	1	5.67083e-05
Ing4	2.47206	3.50226	2.45429	3.25596	1.95528	3.30343	2.88645	2.92604	1	1	1
Etohi1	3.53201	4.68933	5.18684	5.92141	4.5861	4.91073	4.28834	4.34466	0.0246328	0.179938	0.106563
Vps41	12.0346	10.8779	13.8979	13.4379	12.7993	12.7778	13.3448	13.2229	0.0765384	0.133565	0.00880786
Zfyve19	2.15091	2.74728	1.59651	1.90278	1.41878	2.30505	1.72036	1.85613	0.78729	1	1
Chd6	2.21807	1.95362	2.22925	1.95545	1.79087	1.66331	2.13634	2.148	0.449262	1	0.0278978
Diap2	2.33969	1.78592	1.80531	1.69575	1.87001	1.53667	1.77032	1.53231	1	1	0.858845
Map1lc3b	39.004	42.8135	31.0015	38.4088	27.3459	30.0398	35.469	34.7259	1	0.691825	1
Metap1	11.575	11.9149	8.43396	10.3106	10.4596	11.5124	8.7782	8.47227	1	0.535743	0.848983
AA413626	0	0	0.334588	0.324361	0.177972	0.1662	1.11095	0.152308	1	1	1
Slc35a2	1.14362	1.93465	0.979763	1.71104	0.948438	1.36368	1.49824	1.64903	1	1	0.595527
Akr1c14	53.2942	48.179	18.8226	16.7842	22.0859	22.0257	5.55118	4.95879	4.68565e-09	0.000119419	8.3166e-88
Chd3	9.34652	9.09767	4.46543	4.53252	4.64934	5.26604	4.24565	4.37558	1	1	1
Spsb2	3.69174	4.91896	2.11362	3.04731	2.2498	3.40053	1.88146	2.33667	1	1	1
Nudt8	9.08467	18.0903	3.87278	11.173	4.63326	11.8324	4.06066	3.90019	0.414196	0.672879	1.13493e-06
Rictor	2.57208	2.20516	2.56508	2.61593	2.5038	2.53585	2.85562	2.88539	0.129631	0.0810405	5.08844e-05
Ints5	1.37725	1.40912	0.76249	1.06806	0.800714	0.825832	1.03259	0.841954	0.307473	0.288422	0.276176
Polr2i	7.67507	11.3416	6.82619	11.5191	5.90723	8.08718	6.16409	7.5141	0.96964	1	0.996771
Pigv	1.12367	1.79946	1.11226	1.09329	0.900524	1.38508	1.11925	1.11314	0.659821	0.816225	0.568132
1700113A16Rik	2.17931	2.75345	0.894152	1.37525	1.1909	1.46595	1.37174	1.53464	1	1	1
Adam17	3.43009	3.66999	3.54923	3.48458	2.99401	3.54176	2.74724	2.69399	0.598256	0.850433	0.934172
C4a	1.78474	1.85166	1.47598	1.83854	1.46073	1.59293	0.556725	0.531087	0.395526	1	5.78259e-11
Ldhb	268.67	353.036	249.219	346.698	220.641	320.058	256.609	259.234	0.998417	1	1
Pxdn	1.27215	1.45109	0.895745	0.923193	0.796799	1.06329	0.966139	0.84972	0.404514	0.992316	0.217509
Hnrnpk	44.2457	44.6468	39.8369	39.7667	42.3756	43.1285	41.1833	41.2332	1	0.524932	0.602682
Tmem63a	1.48821	1.58682	0.602472	0.586361	0.469342	0.4204	0.712973	0.766455	5.03467e-05	1.90916e-06	0.0005897
Txndc11	5.15376	5.67433	3.29594	4.02704	2.60813	2.73654	3.69063	3.54331	0.390517	0.0257363	0.395991
Gm10639	1.4607	2.15497	7.51131	10.9091	5.70206	9.24137	39.3739	39.6988	1.22756e-21	7.29169e-13	5.5788e-137
Zmiz2	4.4904	5.10601	1.63107	1.79287	1.60062	2.1386	2.61149	2.48925	1.06697e-08	4.4054e-05	0.000107867
Slc35b1	10.1647	14.0873	10.239	15.4618	7.59532	11.1717	8.42847	7.65248	0.537159	1	0.179474
Ppp4c	3.71464	4.27046	2.69688	2.84531	2.67591	3.51311	2.70604	2.7973	0.763698	1	0.733619
Polr2h	5.85732	9.79387	4.40157	7.91913	5.25908	9.3344	6.20714	5.52453	1	0.965302	0.994269
Dmgdh	6.68297	7.50075	6.5238	8.22117	6.21179	8.04638	11.9099	11.0855	0.398769	0.485387	5.01663e-11
Atp6v0a4	44.3869	41.4465	35.6351	35.4365	28.4387	28.7322	37.7581	35.4583	1	0.34683	1
C3	3.78016	4.25089	11.6863	11.9604	2.89034	3.01395	14.0002	13.9583	1.34459e-19	0.931463	4.645e-47
Hist1h4d	8.17827	14.4656	4.78489	8.55646	4.02863	7.5597	4.00254	3.28428	0.371489	0.191503	5.78054e-06
Ube2e3	13.855	12.6778	10.1766	11.5051	10.1474	10.1625	12.6633	12.8935	1	1	0.591956
Bsnd	2.68957	3.71927	0.237993	0.193412	0.238777	0.16053	0.0584672	0.0975652	1.38227e-33	4.11406e-29	1.1611e-55
Pdf	8.33714	11.3936	6.33516	8.78214	5.49126	7.31127	6.84263	7.45005	0.678581	0.244278	0.577093
Psmd2	14.1024	16.2002	9.54147	11.937	9.5142	12.1545	10.6874	10.4252	0.405417	0.835861	0.0961188
Ptprg	1.57434	1.51226	1.14909	1.14058	1.02023	1.18814	1.62676	1.3586	0.639861	0.821618	0.54474
Drosha	2.664	2.99382	2.27508	1.757	1.74598	1.63914	2.57911	2.20246	0.739565	0.240593	1
Stx4a	8.7742	9.3205	8.63729	9.04529	7.07335	8.11922	8.38054	7.75129	0.824259	1	1
Gmfb	24.5632	20.8953	25.6548	24.3648	25.4114	24.7904	23.9915	23.4989	0.328662	0.218774	0.201002
Hmgb3	11.6377	15.0505	10.9459	13.3569	10.1881	12.291	15.9194	15.0982	1	1	0.0166102
Zeb2	0.951235	0.762483	1.52797	1.22338	1.08458	1.15067	1.63062	1.53779	0.000172176	0.0147282	2.29134e-11
Klc4	6.17555	9.04915	4.12799	7.03086	3.69339	5.99272	5.4411	5.03016	0.754975	0.485387	0.330417
Trp53bp2	17.24	14.909	12.2668	12.4696	15.8065	16.2075	16.5699	16.433	0.863955	0.475406	0.154113
Lgals4	0.290141	0.347286	0.935045	1.75829	0.754956	0.788559	1.13114	1.36373	2.00191e-08	0.000599906	2.64973e-12
Ttll4	3.01763	2.88386	2.39023	2.19696	2.15901	2.45454	2.96077	3.13672	1	1	0.0722552
Golim4	1.10129	1.01006	0.973337	1.15009	0.839931	0.882117	1.11351	0.921293	0.364866	1	0.774329
Scarna3a	0	0	26.1128	0	0	0	0	24.4233	0.409397	1	0.179458
Stk4	3.84733	3.712	3.29139	2.95198	2.86894	2.59981	2.35283	2.58441	1	1	1
Yipf5	10.8551	10.9909	11.1867	11.3189	10.1984	10.429	8.04834	7.90936	0.560846	0.798275	0.348995
Emd	3.6438	4.55787	3.08394	3.89635	3.50071	3.4855	3.05114	3.13498	1	1	0.460147
Mta1	2.01669	2.15551	1.25752	1.42242	0.976253	1.12316	2.09759	1.57161	0.267477	0.0615745	0.974555
Klf12	3.37615	2.91827	2.16638	1.98357	2.13641	1.67055	2.98392	3.18353	0.381924	0.460669	0.328675
Tmem127	3.89093	5.18706	3.74853	4.3082	2.69995	3.61596	4.71672	4.82713	1	0.811048	0.190333
Tm6sf2	2.21146	2.04543	2.25411	3.02703	2.10206	2.48756	2.60601	3.42867	0.365321	0.407242	0.00913731
Zfp322a	1.46248	1.44562	1.71773	1.74756	1.26862	1.58824	1.28117	1.48084	0.153744	0.770875	0.788028
Aaas	2.83835	2.47631	3.54518	3.7774	2.6196	3.08302	2.7341	2.77343	0.0147356	0.463459	0.404766
Nthl1	0.464216	0.941698	0.278697	0.814905	0.848496	1.22688	0.924755	0.559757	1	0.51077	1
Mir703	89.8712	87.7194	0	177.492	93.782	0	0	248.609	1	1	1
Top3b	2.43788	1.90377	1.62042	1.70317	1.55058	1.47471	1.50455	1.6999	1	1	1
Uba5	9.13998	8.19445	7.66928	7.79074	7.8005	8.24939	5.82698	5.59907	1	0.923644	0.0982117
Yif1a	6.99961	10.0845	3.93777	7.99484	4.9204	6.46103	5.646	5.70287	0.725563	0.691331	0.172698
Tbc1d17	2.33348	3.19277	1.1872	2.3495	0.812446	1.93313	2.86246	2.91178	0.468213	0.205032	0.384475
Arl6ip1	110.054	115.794	80.1896	89.5206	84.1398	90.1811	65.91	61.3287	0.594089	1	1.11638e-05
Slc13a3	73.9009	85.6223	44.495	55.317	44.7213	52.7554	81.0396	79.5703	0.0730007	0.181088	0.150029
Mrpl4	35.8666	33.2684	24.1414	27.7829	24.6269	24.9937	19.9367	20.9334	0.780144	0.985751	0.00150136
Tubgcp5	1.58969	0.967656	1.63903	1.47942	0.949154	1.0912	1.32879	1.66364	0.0789478	0.941883	0.0546092
Nox4	47.5678	44.2243	72.4462	72.534	82.5397	83.1533	114.048	114.461	3.39031e-05	2.54379e-07	4.0223e-28
Tmem67	1.49352	0.994653	1.36356	1.4634	1.64975	1.46168	1.36532	1.50973	0.173025	0.0987281	0.0416881
2300009A05Rik	8.58131	14.9895	4.0144	9.26173	4.92519	11.1648	6.86452	6.46589	0.620143	1	0.0326996
Gtf3c2	6.58557	7.19339	4.51829	4.94071	4.36803	5.06684	6.57769	6.07555	0.397313	0.733855	0.627936
Scamp1	8.59648	8.37316	7.74403	7.34245	7.91207	7.27288	7.22774	7.08174	1	1	1
Mtm1	2.44811	2.0642	2.10754	2.49511	2.33819	2.16483	2.22541	2.19124	0.67975	0.603124	0.7459
Foxj2	1.84231	1.91364	0.944411	1.03572	0.897575	0.984429	1.48628	1.41906	0.00350497	0.0316916	0.778705
Prpf6	4.1756	4.85947	3.60068	4.1541	2.83938	3.25052	4.54153	4.23005	1	0.731508	0.347539
Asl	41.063	53.8079	30.0978	43.1406	28.0508	40.906	52.5349	51.6633	0.909861	1	0.0468214
Rundc3a	1.14397	1.43927	1.22319	1.21346	1.15385	1.66865	1.33484	1.23386	1	0.593528	0.756579
Mark2	8.98934	8.59405	4.50446	4.42266	4.63583	4.1039	5.03444	4.83183	0.000868916	0.0117123	0.000371496
Rps6kb2	2.56759	2.6404	2.4479	1.88851	2.52197	1.74823	2.79884	1.95151	1	1	0.832339
Cisd2	8.83346	10.9667	8.77032	10.7224	8.6182	9.43689	10.4202	8.90159	0.762943	0.918034	0.636276
Cmc2	2.7626	4.83145	1.92522	3.46131	1.78027	3.28757	2.23071	1.90823	0.615715	0.821525	0.0345959
Mlycd	1.5713	2.52288	1.14756	1.99806	0.966736	1.89501	1.62645	2.13158	1	1	0.304538
Sardh	5.51923	7.68941	3.92897	5.51221	3.57673	4.78108	6.10404	6.81785	0.444483	0.410296	0.49109
Mep1a	134.822	141.871	151.717	167.743	126.915	133.228	122.001	123.272	0.108958	0.731596	1
Pnn	3.12203	3.72796	5.77398	5.81676	4.74285	5.34754	6.05391	6.18695	8.0369e-06	0.00117444	3.16482e-12
Tmem238	1.1779	1.48041	0.535091	0.804607	0.745607	1.50682	0.869637	0.542773	0.204879	1	0.137418
Map3k3	1.31805	1.27689	0.811842	0.85701	0.699996	0.649873	0.77216	0.893824	0.194263	0.203621	0.309142
Yipf1	3.38271	5.84338	3.78408	6.53954	3.33294	6.11838	4.04618	5.90251	0.730611	0.752381	0.332747
Abhd3	30.9642	36.1849	19.1914	23.1111	19.3453	25.3194	18.6781	16.5747	0.0715859	0.460583	3.36667e-07
Bfar	2.65303	2.87559	3.12729	3.29209	2.39655	2.69638	3.36701	3.65267	0.161545	0.846272	0.00268089
Polr1e	1.50688	1.69715	1.20777	1.66064	1.15533	1.44369	1.03111	0.970467	1	1	0.0742496
1700052K11Rik	0.961778	0.925871	0.890314	0.512884	0.796521	0.744828	1.11306	1.2057	0.971183	1	0.109615
H2afz	97.419	104.142	81.6297	95.3608	79.5577	91.75	70.9248	63.5447	1	1	0.0178819
Zer1	1.01462	1.42163	0.49097	0.741396	0.467335	0.560432	0.794604	0.739557	0.108879	0.100981	0.814274
2610301B20Rik	4.06666	3.82629	3.72219	3.72163	3.94805	3.49122	2.91535	2.44744	1	0.900566	0.220159
Cd82	12.4429	14.6355	10.498	12.4765	9.14937	12.4825	10.6221	10.6677	1	1	0.640762
Erap1	3.22594	2.94357	6.29863	5.79903	4.33214	3.75416	4.03205	4.04848	1.10691e-07	0.0139267	0.00031916
Commd8	4.90209	5.69665	5.39441	6.53033	4.27854	5.28365	5.77073	5.09799	0.217486	1	0.210935
Ttyh2	8.22079	10.0418	4.66139	6.26784	5.45352	6.86603	5.28878	5.70347	0.0634339	0.583809	0.00725361
Idh2	40.1575	58.1801	24.2284	37.7396	25.225	39.3679	42.4054	40.8525	0.149787	0.575793	1
St7	3.69222	2.71451	2.97533	2.95621	2.07638	2.77876	2.81307	3.10819	1	1	0.87283
Katnal1	1.63977	1.3187	1.18922	1.01583	1.50125	1.47204	1.66828	1.39301	0.816013	0.592405	0.371295
H2-T22	2.31813	1.29126	3.89871	4.07249	0.71878	1.78558	1.86954	2.78573	1	1	1
Tdrd3	3.01801	2.83448	2.50769	2.76391	2.8665	2.14346	3.07764	3.28568	1	1	0.106065
Zfp445	4.08692	4.05619	5.36118	5.2087	4.13464	4.65616	5.10053	5.12812	0.017395	0.219568	0.000451156
Rpn1	13.3175	17.5674	9.99655	12.826	7.65728	11.4851	7.754	8.04763	0.590658	0.312671	9.36956e-06
Zfp866	1.23081	1.25174	1.46314	1.31453	1.22901	1.26812	1.6347	1.43096	0.381383	0.711463	0.0157149
4930442L01Rik	1.71351	1.35743	1.80476	2.12129	1.53898	1.09082	1.74923	2.07214	0.106358	1	0.0506425
Tmem101	0.893559	1.32255	0.587103	0.850184	0.326474	0.709806	0.616031	0.580394	0.753638	0.144135	0.0890338
Pou6f1	1.09234	1.61659	0.840917	0.954779	0.829986	1.05434	1.26543	1.51806	1	1	1
Pcmtd2	4.21798	3.90228	5.28043	5.26951	4.24701	4.25193	4.6539	4.24871	0.0123172	0.218859	0.0481766
Ctsz	11.67	22.5874	10.7683	23.963	7.87039	16.6924	15.8018	16.4884	1	1	0.896761
Rela	2.09935	2.55469	0.841645	1.21447	0.88224	1.17957	1.99186	1.41752	0.000281972	0.00694448	0.505209
Ppp1cb	24.8209	25.5766	23.8299	24.6427	22.488	23.7053	22.7468	21.8318	0.823299	0.845138	1
Sh3tc1	2.75242	3.53003	1.73361	2.48638	1.52865	2.0014	1.65362	1.86647	0.310827	0.141905	0.0114808
Als2cr12	0.893559	0.745436	0.676445	0.637638	0.462504	0.465045	1.60704	1.47331	0.650784	1	2.2441e-07
Mrpl44	8.79086	11.4123	5.36321	8.89993	6.54119	8.06523	6.68983	6.57819	0.651091	0.959187	0.0710861
Myd88	1.66266	1.97822	1.64947	1.52313	0.988961	0.848867	1.10102	1.15208	1	0.128839	0.155094
B2m	145.228	149.091	1143.48	1298.11	342.056	360.71	604.605	604.984	8.37732e-63	1.12545e-14	8.92494e-62
Cox6a1	230.132	361.019	161.407	290.128	163.647	261.599	196.147	193.663	0.867206	0.949769	0.0757447
Aprt	21.8508	36.1427	25.3526	40.9804	19.2928	29.9875	24.184	25.0133	0.399565	1	1
Cyc1	116.726	153.578	83.921	112.697	74.8451	104.824	84.0786	83.2862	0.54114	0.525851	0.0069677
Selo	1.67672	1.71366	1.303	1.27625	0.989623	1.01233	1.32773	1.39156	1	0.3747	0.967067
Sash1	4.50826	4.40004	3.4932	4.07727	2.99232	3.28097	2.21566	2.0256	1	0.8399	2.93248e-07
Setd2	3.31211	3.06917	3.39568	3.39368	3.07612	2.85625	3.73764	4.1581	0.413561	0.936727	0.00120827
Cx3cl1	1.11754	1.25705	0.849383	1.07896	0.739679	0.959663	0.960934	0.978966	1	1	1
Cstf2	3.5647	3.18454	2.70896	2.76918	3.23222	3.14201	2.46339	2.03435	1	0.779667	0.136025
Prrc2b	5.84525	5.36239	2.67114	2.85299	2.7267	2.89195	4.64682	4.69944	0.000158394	0.00404574	1
Chrna4	9.36675	10.4573	4.52327	4.62304	5.28317	5.45713	5.07494	5.21261	1.92331e-05	0.0152143	5.2864e-07
Ncapd3	1.47476	1.37564	1.76766	1.94691	1.68616	1.68541	1.90896	1.66894	0.0395388	0.10379	0.0052
Rpl5	86.7249	94.5327	92.5351	108.759	80.3374	93.7257	112.534	108.978	0.231749	0.656109	0.000591539
Nfia	9.32649	8.45719	7.57767	7.69859	7.39783	7.2001	10.0884	10.067	1	1	0.0103902
Zfp94	0.661066	0.627809	0.668655	0.602585	0.647783	0.678766	0.850098	1.06388	1	0.886222	0.00510454
Echdc2	15.0432	21.7852	11.5426	17.6401	11.5245	18.6153	15.4577	14.2159	1	1	1
Vdr	27.7962	26.2529	14.4936	14.7001	15.4695	16.0516	14.2664	14.9036	0.00153012	0.0879437	5.50025e-06
Vamp8	42.0797	78.7692	31.9355	60.5576	27.5457	58.7578	49.2355	47.6455	1	1	1
Ppt2	8.79941	8.82913	5.65609	6.37294	5.22481	5.73402	3.96002	3.89279	0.493262	0.298872	5.38227e-07
Actg1	117.116	163.777	53.2074	77.209	51.272	76.4384	67.6223	65.5167	0.000265294	0.00255714	5.66045e-07
Cep89	1.65682	1.96836	1.24881	1.53411	1.25197	1.43519	1.80125	1.67117	1	1	0.532381
Nav2	3.077	3.27946	1.06862	1.07845	1.90466	2.11307	1.86677	1.84384	1.32903e-09	1	0.028229
Sgcb	2.3429	2.26583	1.8174	2.08452	1.66069	1.72503	1.43631	1.32917	1	1	0.0138311
Znhit1	7.09344	10.8798	6.14571	7.64351	5.20293	8.47777	5.73864	5.58953	0.97348	1	0.120692
Plbd1	4.50042	4.08174	4.79623	5.58012	5.15458	5.38787	4.02447	4.58421	0.135214	0.0944546	0.510657
Hcfc2	2.04971	2.10143	1.9796	2.00279	1.99009	1.87742	2.15282	1.73975	0.858918	0.731596	0.567159
Acad9	7.23129	8.43089	4.51549	4.51797	3.934	5.75744	4.66592	4.29905	0.0290273	0.340081	0.00071356
Tep1	1.2224	1.19767	0.863306	0.796253	0.684413	0.704475	0.883872	0.826558	0.47607	0.385124	0.276512
Rrp1	10.8753	14.0991	7.6235	9.99814	6.44688	9.51163	10.2984	9.55557	0.412961	0.470574	0.974555
Sft2d1	7.35487	11.8854	5.28709	9.11297	5.36961	9.03329	8.50928	7.84377	1	1	1
Rhno1	1.10947	1.66159	1.07871	1.62204	0.832681	1.08595	1.38738	1.50113	1	1	0.645384
Ackr3	11.2205	12.2666	5.64987	7.49219	12.5542	15.6866	4.73084	4.74623	0.00735515	0.0548465	2.49343e-12
Fam53b	1.11444	1.32887	0.528403	0.800903	0.664165	0.780298	0.851527	0.711204	0.0339475	0.17904	0.0233862
Slco1a1	85.0701	74.0608	31.4417	30.0436	49.3457	48.5457	4.45273	4.21903	7.4851e-08	0.257416	8.89958e-135
Col4a5	1.99378	2.26519	1.27873	1.50688	1.32623	1.5431	1.18657	1.32596	0.277122	0.812139	0.00786752
Mtap	4.08652	4.11993	4.29793	4.48246	3.99293	4.22218	4.33332	4.66858	0.5428	0.588769	0.148371
Nme5	2.64733	2.69306	2.49964	2.028	1.4794	2.52604	1.29906	1.22675	1	1	0.00361037
Nup214	2.14469	2.09268	1.07151	1.27052	1.18941	1.16802	2.04035	1.92219	0.0286181	0.179327	0.509532
Aarsd1	5.45212	7.01371	4.30502	4.79539	4.786	5.17576	4.29975	4.82988	0.644446	1	0.740874
Haus6	0.845158	0.727555	1.44605	0.908181	0.891645	0.730962	1.27094	1.27999	0.0249266	0.420794	2.79935e-06
Ttbk2	2.96058	2.45892	2.05644	2.01555	1.96995	2.11788	2.12571	1.98697	1	1	1
Gm21704	0.389827	0.372836	1.06344	1.32964	1.55609	1.48988	0.268259	0.435737	1	1	1
Ndufb11	50.9959	88.4302	33.7743	65.1868	34.9267	58.3044	43.034	47.7944	0.705106	0.739606	0.14527
Sgta	6.14982	9.10381	3.64251	5.38804	3.19614	5.50988	5.05606	5.30527	0.150254	0.270302	0.272321
Cks2	17.6912	26.2029	13.8254	26.7016	15.8522	24.8863	10.1134	11.3355	1	1	0.000361656
Uggt1	3.20181	3.33758	2.43988	2.79174	2.16705	2.68974	2.3373	2.54141	1	1	0.71901
Cir1	6.43475	6.1204	7.53512	7.04971	7.5807	6.53844	9.38559	9.12782	0.087594	0.14091	1.13254e-06
Idnk	3.09861	4.74103	2.98219	4.9802	2.15383	3.60767	2.88455	2.97772	0.876075	1	1
Kif1c	2.30946	2.41848	1.12231	1.25699	1.25952	1.34094	1.48587	1.53929	0.00154197	0.0715693	0.0369
Ubr4	3.97227	3.91127	2.3471	2.67188	2.03939	2.24353	3.5838	3.45434	0.0810374	0.0386275	0.918657
Smim5	2.60519	5.11141	0.425557	0.661806	0.503792	0.638908	1.05175	0.749767	7.91457e-09	1.80702e-07	1.55515e-07
Cep97	2.10993	1.86482	2.01616	1.83721	1.94271	1.97096	1.5684	1.61508	0.991953	1	0.974555
Zcrb1	11.8807	13.265	11.7761	14.6306	9.3347	13.9333	13.2911	12.7213	0.617566	0.959256	0.23409
Snx12	12.6425	13.2137	11.6999	13.2256	10.0674	11.9354	12.6951	11.6865	1	1	1
Gstm7	3.26603	2.30748	3.01642	3.35701	2.67322	2.98924	4.24255	4.61898	0.52688	0.925211	0.00167306
Zfp335	0.967284	1.09547	0.467604	0.770476	0.524295	0.745952	0.696884	0.707948	0.160227	0.354336	0.573004
Rnf38	5.48538	5.66739	3.87228	4.38722	4.05016	3.91854	5.48082	4.81851	0.729812	1	0.681029
Abhd6	1.88814	1.5458	1.79872	1.98144	1.15449	0.758956	1.90257	2.21114	0.734756	0.33062	0.105858
Nipa2	14.1945	13.1277	13.4622	12.5408	12.9788	12.4727	11.0159	11.2089	1	1	0.535899
Atp5g2	56.3277	91.7087	32.3067	52.7063	36.976	68.3926	54.3936	46.9739	0.0946723	0.993877	0.156213
Tm2d3	7.49563	9.72017	4.98658	6.7311	4.8981	6.24843	5.70705	5.62449	0.704732	0.617278	0.385421
Pik3ca	5.72985	5.11047	5.59764	5.16917	4.73903	4.56237	5.36125	5.63278	0.529551	1	0.0883521
Phf2	1.61942	1.68315	0.814798	0.754809	0.764724	0.757035	1.23962	1.1984	0.00389161	0.00770148	0.616514
Srp54b	2.84512	3.34377	2.91159	3.32993	2.55631	3.34623	2.79732	2.7327	1	1	0.9549
Cc2d1a	0.98047	1.02681	0.4561	0.619	0.388978	0.37017	0.582707	0.565703	0.103746	0.0061455	0.27784
Dhrs7	1.17952	1.85966	1.43012	3.15376	1.0838	1.80128	3.5777	2.67365	0.231286	1	9.52863e-05
Ascc3	4.2183	3.58725	4.19508	3.80567	4.21951	4.09006	4.1765	3.81588	0.549204	0.258976	0.235307
Lsm7	7.58389	16.2975	4.8773	12.3242	6.83003	13.041	9.12784	7.99675	1	1	0.776543
Lama5	0.863595	1.05579	0.674473	0.872989	0.551091	0.750491	1.09728	1.12985	1	0.822572	0.0380831
Asb9	15.8948	20.0692	9.59309	14.1843	9.77981	14.1029	9.56139	9.25286	0.250016	0.661394	3.28736e-05
Xrcc6bp1	0.618751	0.957055	0.416809	0.818153	0.634348	1.51755	0.853141	0.741483	1	0.596339	0.552286
Znrd1as	2.33919	1.96373	2.11736	2.22595	1.77602	2.08564	2.2882	1.54658	1	1	1
Phc3	4.08567	3.38174	4.09638	3.80325	3.83847	3.3838	4.26797	4.2905	0.413149	0.638824	0.00775001
Gpt2	2.93949	3.64672	3.21477	4.41605	2.68643	3.38534	8.71335	8.19291	0.179551	0.981143	3.02888e-26
Snord22	0	0	13.3108	0	0	0	0	37.454	1	1	1
Rapgef3	2.05372	3.12023	1.66244	2.86786	1.4605	1.9588	2.31886	2.56945	1	0.655261	0.580694
2210016F16Rik	5.258	5.35502	3.8662	4.48722	3.72071	4.28373	3.95158	3.97536	0.874383	1	0.459813
Med19	1.98719	2.16963	1.45653	2.54851	1.2501	2.17223	1.425	1.53502	1	1	0.480873
Rtn3	46.8273	46.8897	36.5243	39.5646	30.4507	33.3941	32.5806	32.9612	1	0.628871	0.224224
Rab3ip	31.4147	35.6278	25.5052	27.3654	22.932	25.3925	28.9629	26.9973	0.915693	0.921955	1
U2af2	4.34577	4.79045	2.87696	3.1137	2.99556	2.83831	3.19754	2.41813	0.207267	0.53169	0.0482663
Zbtb33	2.40414	2.30518	2.60478	2.52379	2.20908	2.20515	2.15504	1.78195	0.4474	0.972796	1
Pgam5	10.6419	7.86823	9.00734	6.89685	9.75063	8.33452	6.50456	7.1405	1	0.75084	0.519275
Paqr5	4.8714	5.25412	3.32946	3.99511	3.0147	3.82013	2.87049	2.75793	0.557108	0.55599	0.000286974
Trim11	2.63963	2.63906	2.19962	2.6679	1.69539	2.07133	2.28178	2.40494	0.970695	1	0.41051
Mpped2	0.721357	1.01774	0.533789	0.536786	0.517272	0.541333	0.676173	0.549952	0.410176	0.367312	0.475295
Abi1	5.82201	6.45139	6.31196	6.50221	5.94163	6.18447	5.19787	5.67716	0.547903	0.470387	1
Myrf	1.33124	1.38225	0.594205	0.533708	0.619571	0.740855	0.570851	0.573093	0.000184308	0.0430156	1.19449e-06
Gramd1a	1.0389	1.38501	0.737638	0.901563	0.49901	0.650674	0.888715	0.753852	0.523494	0.0635403	0.348651
Tma16	2.76043	2.94882	2.76203	4.07421	3.02727	3.53334	3.41545	3.08542	0.356119	0.288365	0.230002
Fbxo8	11.2821	11.1177	10.7225	10.4372	10.7763	10.7711	8.82833	8.12364	0.906366	0.482433	0.686908
Cbx3	14.7948	17.31	16.444	18.9599	14.0217	17.5565	20.8337	18.7485	0.302967	0.660853	0.00200951
Mpg	2.43723	4.11043	1.66039	2.90081	1.84247	2.83286	1.97849	1.88786	1	1	1
Nedd4l	5.26985	5.27493	2.63867	2.59462	2.64499	2.54486	4.17656	4.31249	0.0014806	0.0470656	0.727919
Timm8b	76.9972	111.705	62.7359	91.6081	49.6683	88.6647	53.9695	53.9386	1	1	0.000993634
Cc2d1b	1.62306	2.15127	0.901381	1.44877	0.912256	1.47075	1.47556	1.43007	0.404026	0.637455	1
Kcnj8	1.18285	1.16391	0.176923	0.310053	0.33946	0.270795	0.148013	0.123452	3.39133e-08	3.94625e-05	7.07964e-18
Snx30	2.1005	2.24919	1.71264	1.74448	1.73849	1.86193	1.87647	1.79326	1	1	1
Gpatch2	1.79767	2.08765	1.43388	1.28786	1.18319	1.24411	1.45957	1.48613	0.893861	0.649016	1
Vwce	0.929059	1.07777	0.537733	0.649778	0.42713	0.64415	0.659541	0.807362	0.155826	0.460583	1
Csde1	45.4432	44.973	44.3158	46.4418	41.9913	44.4525	48.9617	48.286	0.644003	0.631977	0.0387794
Ubn2	1.99845	1.80856	2.00879	1.8296	1.9724	1.9721	2.32926	2.22265	0.418573	0.183321	0.000298519
Bola3	15.5071	21.9353	6.71072	18.5932	10.6047	16.9747	13.4247	12.1382	0.561306	0.95629	0.12991
Ago1	1.82508	2.00259	1.2248	1.4086	1.19631	1.1787	1.63896	1.63774	0.269374	0.296834	1
Mrpl28	8.37067	19.5838	5.87241	11.6082	4.4881	11.5854	9.62343	8.82767	0.487293	0.655935	0.47013
Zc3h4	1.61187	1.70364	0.77102	0.796437	0.905492	0.792429	0.9903	0.962962	0.000788616	0.0523474	0.0129679
Rpl37a	112.381	187.117	85.7203	164.533	77.4606	157.738	110.88	116.377	1	1	0.617018
Tsg101	7.70075	10.0713	5.36275	8.81334	5.23395	9.05502	6.72275	6.41395	1	1	0.954248
Fbxo30	3.2416	2.7847	3.6036	3.24285	3.51648	3.09527	3.01129	3.06783	0.274393	0.268177	0.429743
Ugt8a	23.5942	21.6764	28.7417	26.6063	20.136	20.6403	18.9558	18.3907	0.0661473	0.932405	0.974555
Fam76b	1.92763	1.62646	2.27217	2.16425	1.90322	1.96539	3.08742	2.67404	0.127968	0.258563	3.23244e-05
Nrd1	12.3028	10.5442	11.7302	10.3978	8.95412	8.26011	11.0979	10.6119	0.725074	1	0.328771
Rbm4b	2.18626	2.54785	2.19003	2.52133	2.2998	2.3041	2.30534	2.1545	0.373005	0.705554	0.0269452
Rpl34	16.5259	25.9157	8.36477	20.5147	12.2922	19.6904	18.8541	18.06	1	1	1
Auts2	0.715409	0.760522	0.625599	0.640697	0.538706	0.510361	1.17046	1.0923	0.428934	0.83625	5.10804e-08
Gatm	515.934	454.907	326.658	308.23	459.118	426.059	268.798	261.906	0.177789	0.942085	1.56198e-05
Trim28	5.25889	4.8969	3.58812	3.51469	3.75104	3.32672	3.94765	3.79826	0.436395	0.872195	0.630237
Prr5	11.6099	15.1499	4.38554	5.89783	6.09512	8.85306	10.6285	11.0395	1	1	1
Cops5	19.5954	23.628	16.9075	20.4523	17.2365	20.1064	17.4897	17.7211	1	1	0.964157
S100a16	3.01869	5.12095	2.19705	3.06712	1.99427	3.56632	3.56664	3.36162	0.433704	0.945719	1
Dgcr14	1.22703	1.18486	0.510901	0.983405	0.687162	0.821474	0.967473	1.01801	0.414488	0.520406	1
Gas6	12.2369	15.7688	20.8379	27.8821	16.0366	19.8599	31.178	28.7541	7.10232e-06	0.00961453	4.03335e-18
Drg1	12.9138	17.6707	10.2383	13.1337	8.6504	13.0256	10.9423	10.279	0.716222	0.840024	0.235258
Ncstn	5.31949	5.475	3.91106	4.80972	3.87244	3.85042	5.23074	5.64629	1	0.988197	0.241046
BC029722	2.65892	4.47883	2.41863	3.93564	1.88609	3.4262	3.81323	3.25437	0.83372	1	0.654012
Golga2	1.61805	1.89642	1.10064	1.50955	0.92968	1.06615	1.8255	1.97868	0.745387	0.185201	0.160931
Pmpca	12.7262	12.6706	9.85798	10.6235	9.2386	9.97764	9.5682	10.0491	1	1	0.636276
Snhg1	13.1654	19.9366	18.3386	29.0786	18.9872	28.8975	28.9014	31.9633	0.00739976	0.0286844	2.42108e-07
Asah1	21.113	19.8865	18.7798	22.1892	14.1864	16.9943	14.9722	14.0738	0.723554	1	0.151896
Inpp5b	13.9957	13.521	13.1228	13.5383	10.9478	10.5234	13.6416	12.7843	0.819269	1	0.227358
Eml3	1.17896	1.23034	0.638005	0.782836	0.453424	0.710798	1.1708	0.843368	0.185454	0.193133	0.974555
Cflar	26.7967	21.9184	27.5022	24.8713	23.2292	20.9273	22.835	21.7465	0.194999	0.804254	0.304752
Ids	10.1608	8.77192	6.6233	6.2746	6.51011	5.86582	7.08794	7.09855	0.375397	0.555313	0.357325
Smim22	10.8032	27.7635	4.23902	11.1107	9.08479	11.5144	8.7557	12.2036	1	1	1
Id2	112.859	122.03	90.6119	109.571	89.4853	113.549	84.3851	81.1246	1	1	0.0801235
Cmah	4.77587	3.87023	5.27256	5.14619	5.07211	4.81625	5.20203	4.90929	0.0120651	0.022594	0.000240268
Aven	1.25573	2.09215	0.555782	1.52913	1.21799	1.67738	0.663303	1.28557	0.691457	1	0.438117
Mfsd9	1.54461	2.02528	1.71745	2.2501	1.246	1.56039	2.35144	2.42956	0.47639	1	0.00475907
Soat1	5.51028	5.60186	4.92966	4.9335	3.26064	4.14918	5.05802	4.76305	1	0.460669	1
Plk3	0.654746	0.976067	0.957864	1.13741	0.588401	0.776194	3.05406	3.15624	0.255593	1	2.43339e-21
Sostdc1	1.0096	1.36483	0.475807	0.628161	0.144898	0.26048	0.308679	0.494877	0.0287885	1.04253e-07	0.000456124
2510039O18Rik	6.19921	7.66262	4.18564	5.41747	3.88378	5.18211	5.02332	5.06347	0.362549	0.563537	0.392419
Tmem219	3.53817	5.70821	2.25754	4.36186	1.8541	4.14714	3.73584	3.9028	0.849363	1	1
Slc6a9	1.44793	1.53749	1.07741	1.58195	0.720905	1.09441	1.82898	1.87556	1	0.417147	0.118698
Aph1c	3.88044	4.43568	3.63686	4.18154	3.11993	3.3018	4.47029	4.65178	1	1	1
Cutc	2.73099	4.07172	2.12979	3.80461	3.18174	4.323	3.44952	3.94954	1	0.346755	0.269455
Wbp1l	6.28801	6.71729	3.29915	3.77295	3.15148	3.79226	4.81619	5.00699	0.00259582	0.0336906	0.480268
4930502E18Rik	1.18615	1.42021	0.454495	0.616828	0.819646	1.74813	0.773504	0.521401	0.000175416	1	0.000428718
Kctd12	2.13418	2.05129	0.493429	0.464112	0.45549	0.470381	0.325587	0.454847	5.31579e-16	2.93045e-15	5.94293e-25
Sp1	6.86027	6.80985	5.13657	5.49945	5.4221	5.23856	6.3377	5.98785	0.831379	1	1
Rad18	0.559758	0.474668	0.714587	0.566279	0.638395	0.466098	1.17162	0.941143	0.233723	0.337625	6.37138e-07
Wdr73	3.06227	4.45698	2.21105	3.30564	2.01666	3.30502	2.88278	2.9007	0.696401	0.854614	0.869787
Surf1	8.40872	10.6595	7.94519	10.3219	7.31597	8.83767	8.99737	7.8324	0.881945	1	0.974555
Syngr2	8.44038	13.1968	4.82739	7.75748	5.22982	5.69868	6.37605	6.79855	0.132478	0.030821	0.0601533
Micu3	2.13207	2.44382	2.76588	2.7245	2.12882	2.37798	2.82485	2.43742	0.19416	0.732831	0.138335
Wdr7	3.6739	4.1803	3.05654	3.41904	3.03022	3.28743	3.24286	3.1246	1	1	1
Exosc4	2.8394	4.47502	1.57036	3.37187	1.69737	2.9025	2.66495	2.35704	0.578838	0.63183	0.514805
Pafah2	20.2656	18.4958	13.2973	13.7307	12.64	12.7035	12.8258	12.414	0.299108	0.430207	0.0233768
Rtcb	15.1622	20.2211	11.7791	15.8904	12.1552	16.0613	15.2043	14.9386	0.938554	1	1
Cradd	3.9583	4.03833	2.44713	3.18147	2.71153	2.85645	2.28678	2.41443	0.480924	0.996499	0.0560724
Dnajb1	3.34274	4.81931	2.43452	2.97317	2.0458	3.03459	2.29363	2.39748	0.307141	0.586224	0.0203928
Npc1	3.05514	2.72839	1.96274	2.19059	2.1675	2.06617	2.35074	2.12774	0.667782	1	0.790342
1810019D21Rik	3.79519	2.85631	2.87929	3.57609	2.64208	2.99535	2.86283	3.34614	1	1	1
Bre	14.3782	16.5081	13.72	15.0286	12.7377	13.0481	11.784	12.7982	1	1	0.935852
Psmc3	12.7515	19.8039	9.69455	17.6367	9.08028	15.8166	12.4785	14.0394	1	1	1
Pdk3	13.7217	16.0722	6.4071	8.25778	7.89128	8.75005	3.70028	3.47784	0.000303601	0.0338152	7.46246e-32
Cct3	10.9772	13.5308	8.84453	13.0052	6.71862	10.3822	7.12178	7.61553	1	0.797023	0.00814596
Cfb	37.3455	42.0557	35.971	40.2184	28.0937	34.4104	32.8725	33.5858	1	1	1
Tgtp2	0.418936	0.338878	14.4747	17.1516	0.0156837	1.23622	2.41974	2.47859	3.29987e-93	2.2266e-16	6.96841e-62
Pcx	8.93169	12.3326	4.02966	6.10768	3.56276	6.06693	6.92227	6.65127	0.000788616	0.00870965	0.0364807
Sqstm1	32.5316	51.6297	27.429	40.2712	24.8069	38.8279	32.5978	33.8505	1	1	0.928718
Chchd5	5.3343	9.165	4.48913	8.00214	3.73228	6.42302	6.69952	5.49656	1	1	1
Palm	6.34513	7.79994	3.17503	4.08554	3.22369	3.86368	4.83844	4.11495	0.00675689	0.0411319	0.176156
Pacsin3	0.680528	1.13544	0.464739	0.625761	0.383695	0.567685	0.937208	0.776542	0.295864	0.390833	0.942366
Fam195a	10.0892	17.6882	5.84094	11.2064	5.73909	9.33094	7.35814	6.76552	0.437896	0.346755	0.0170915
Slc25a39	63.3512	79.0155	37.7767	52.7945	35.6534	52.7894	44.3751	43.4167	0.136273	0.304352	0.0059695
Brpf3	1.96423	1.78385	1.39192	1.40701	1.11297	1.1989	2.04552	2.25431	0.809209	0.379873	0.0254974
Stbd1	3.26056	3.03776	2.61976	2.38187	3.50627	3.35604	0.927729	1.08309	1	0.385301	3.89643e-10
Tex9	1.54749	1.5478	1.97834	1.75248	1.68763	1.65307	1.88739	2.06852	0.270436	0.810825	0.132961
Rab18	14.9744	21.927	13.2857	20.3203	14.9965	21.1958	16.0596	15.559	1	0.75588	1
Txnrd1	11.3087	12.2042	9.01205	9.67941	9.68333	10.8936	9.56488	9.79391	1	1	1
Slc5a1	3.69649	4.2636	10.2376	10.6444	3.82243	3.97077	9.67502	10.1524	6.37382e-16	0.544432	2.12872e-25
Colgalt1	1.49201	1.8061	1.14566	1.3695	1.08282	1.07148	1.63857	1.57307	0.848972	0.48956	1
Ankrd52	2.2055	2.00136	1.14286	1.12985	1.17744	1.02122	1.49757	1.54644	0.0349185	0.10213	0.589962
Srxn1	7.50944	8.04436	5.7945	7.14755	5.65984	5.87087	5.922	6.18545	1	1	0.584
Zfp825	3.02067	3.41405	4.67289	4.44021	3.87341	3.9023	3.66443	3.8713	0.00416491	0.0509755	0.0141912
Vcpip1	3.07431	2.8612	3.33421	3.07562	2.85409	2.66272	3.22408	3.09657	0.39039	0.832104	0.147651
Emc1	2.50281	2.45464	1.74238	1.66685	1.58411	1.89174	2.28054	2.34551	0.27391	0.823303	0.647332
Slc30a4	2.94412	3.26557	3.45244	2.86429	3.33716	3.24632	3.28097	3.26215	0.694729	0.288422	0.0953294
Pdcd4	3.65706	4.4374	3.78869	3.97331	2.98566	3.53567	4.44885	4.06082	0.86636	1	0.295346
Zmiz1	8.54491	9.1864	2.5795	3.10495	3.17085	3.64591	5.45039	5.55463	8.87196e-16	1.24182e-07	0.000859511
Trim8	3.67506	4.40975	1.67887	2.01362	2.0366	2.46546	2.06505	2.41879	0.000733761	0.0799346	0.00999603
Usp33	8.03225	7.3166	7.49719	7.41532	7.16131	7.15762	6.71705	6.46876	0.730856	0.602297	0.937588
Slc25a32	2.99479	2.90033	2.01339	2.37302	2.5701	2.90323	2.797	2.74715	0.634249	0.966362	0.974555
Tbp	5.3147	5.31707	4.70942	5.29915	4.90559	5.65814	5.94168	5.27179	0.683545	0.377618	0.00727198
Lbh	1.10759	0.806234	1.82902	1.61567	1.83201	1.6765	2.19	2.29779	0.00258062	0.000528564	1.45557e-09
Ska2	1.6195	1.18143	1.55766	1.78368	0.943949	1.43717	1.22043	1.44474	0.123186	0.901563	0.2175
Alg5	6.6219	8.7754	6.40896	8.85024	5.77062	8.03102	8.44255	8.4371	0.849812	1	0.108033
Pcdh7	2.17157	2.0963	2.44094	2.12185	2.14037	2.26363	2.23258	1.92111	0.316664	0.2801	0.480268
Mrps23	7.16631	9.10437	3.78515	7.73827	4.77007	7.66385	5.79495	5.71589	0.452081	1	0.263612
Ccnt1	5.76402	5.03783	5.36032	4.78009	4.51786	4.46353	4.97258	4.93962	1	1	0.867201
Tmem50a	10.6953	12.6697	10.0116	11.9307	6.58431	9.18709	7.38844	6.76817	1	0.646655	0.00865814
Ndufa6	35.4168	81.3311	29.1788	61.9745	24.3	61.1851	40.0946	42.3248	1	1	0.729463
Azi2	7.07506	6.77372	7.95219	7.69533	6.3821	6.0982	7.7223	7.64378	0.315661	1	0.0364807
Tmem2	2.31455	2.22274	1.74664	2.01806	1.61134	1.53969	1.68467	1.69804	1	0.983629	0.772804
Cox7a2l	33.2401	64.1801	24.066	50.7203	23.5033	48.5711	38.4742	38.7424	1	1	1
Zfp637	2.89222	3.13377	1.79299	1.81259	1.12144	2.81443	1.68662	1.88325	0.341024	1	0.0941795
Glyctk	13.4879	16.1879	8.92794	11.213	8.22413	9.2727	8.26424	8.07378	0.224459	0.121601	2.53349e-05
Nr3c1	8.90336	8.63777	7.97615	8.5055	9.00638	8.34848	7.71211	7.64871	1	0.560668	1
1110038F14Rik	1.37561	2.64124	1.45505	2.52402	1.08953	2.34759	1.66041	1.72751	0.996511	1	1
Rnf121	2.22654	2.08129	1.03595	1.91818	1.65615	1.72616	1.43133	2.07535	0.723648	1	1
Tmem199	4.13496	4.43197	3.00878	4.46854	2.45399	3.74453	4.06811	3.49643	1	1	1
Fam120a	25.5892	25.8965	17.3562	19.6434	17.1978	18.2478	19.5559	19.5272	0.405167	0.591179	0.387467
Sav1	7.71368	6.17095	3.99725	3.90647	4.47082	4.54458	4.01736	3.41753	0.0524363	0.532784	0.000706302
Abhd17a	4.12491	9.07355	2.78575	6.23135	2.05771	5.53082	4.43185	4.56188	0.817466	0.659172	0.590369
Tmem176b	295.335	307.259	291.886	329.615	208.523	229.197	168.973	180.352	0.560095	0.886222	7.14679e-05
Ndufc2	43.9088	81.0267	31.7195	56.2318	31.4693	57.6777	39.2395	39.8248	0.590662	1	0.0973932
Kpna2	7.71435	9.78521	9.96743	12.2002	9.64561	10.9672	6.00565	6.11027	0.0508341	0.0719103	0.1994
Hoxa7	2.47138	2.71922	1.86731	2.00198	2.03317	2.07589	2.14389	1.84032	1	1	0.898009
Swsap1	1.45008	1.18539	0.939604	0.848162	0.864936	0.920275	1.0065	0.94176	0.515711	0.696461	0.976753
Impad1	6.74768	7.68652	6.59407	6.76169	6.32524	7.23924	7.11582	6.09287	1	0.829852	1
Ttll12	1.43493	1.72975	0.9767	1.26102	0.967605	0.998056	1.01796	1.02133	0.584683	0.45371	0.145885
Ormdl2	7.41263	7.6012	5.63959	6.73494	5.49608	6.03189	3.68922	4.10223	1	1	0.0114192
Anapc2	3.13071	3.48276	2.1245	2.6228	1.75853	1.9695	2.66008	3.01411	1	1	1
Mfsd10	0.61886	0.752084	0.604886	0.658551	0.575655	0.620701	0.859912	1.2075	1	1	0.0401189
Ttc36	53.9182	123.476	33.6628	71.2556	35.1992	71.925	60.1574	55.7675	0.348902	0.660692	0.362081
Cebpzos	4.02388	5.86306	3.01581	4.00318	3.05871	4.66066	3.82138	3.9567	0.974505	1	1
Rnf183	6.09127	10.0903	3.09035	5.80737	2.45463	5.23325	3.89111	3.72688	0.091452	0.0802821	0.000749991
Myo9a	2.54145	2.29508	3.16567	3.0626	2.72057	2.47026	4.60312	4.57511	0.0158237	0.183145	1.00512e-16
D930016D06Rik	1.33657	1.27184	2.38125	1.91142	2.22646	1.6951	1.84095	2.02903	0.00523725	0.00974279	9.47624e-05
Ccndbp1	22.6753	24.7678	19.1234	22.4538	15.0068	17.7234	19.8514	19.6568	1	0.714242	1
Prdm4	2.18548	2.61496	1.957	1.82195	1.32691	1.84575	2.21597	2.18595	0.9417	0.885844	0.632443
Ubn1	2.01052	2.3217	1.70738	1.89338	1.57399	1.73487	1.7587	1.89443	1	1	1
Trpm7	11.3955	10.2176	17.0502	17.3459	14.9203	13.9139	21.141	21.7676	4.03464e-05	0.0032541	5.5196e-17
Gapdh	1275.27	1253.52	1014.4	1072.84	1092.59	1104.68	864.58	844.113	1	1	0.0289034
Aldh1a7	15.2069	14.806	29.0015	33.1477	18.3384	22.7237	24.7064	24.7615	1.10259e-10	0.00214971	8.89822e-12
Dstyk	1.44022	1.31808	1.07134	1.29225	1.26371	1.21132	1.1739	1.33172	1	1	0.527217
Ech1	74.5934	108.81	60.6483	93.7427	46.5099	72.0964	66.9188	63.8457	1	0.497265	0.262928
Atf2	20.074	17.4418	19.6688	17.0265	19.3129	16.7483	18.3327	17.1831	0.859795	0.711335	0.733955
Cwf19l2	2.8199	2.65713	3.81985	3.28758	3.47192	3.1525	3.86303	3.79601	0.0319515	0.0343601	1.64127e-06
Pms1	1.00322	1.01515	0.94509	1.06452	0.927951	0.926424	1.06394	0.952808	0.823299	1	0.62924
Nsd1	5.52378	5.22273	4.78209	4.78501	4.47563	4.4476	4.86132	4.50425	1	1	0.974555
Taco1	5.76037	7.19279	3.9196	4.7498	3.91409	4.89072	2.98617	2.83901	0.260036	0.835056	5.42928e-06
Rnmt	2.0328	2.21774	2.33248	2.35637	2.35251	2.48963	2.53521	2.33783	0.167161	0.046876	0.00506377
Acsm5	15.5347	14.3086	17.4013	16.3188	14.5383	12.3917	23.6665	24.576	0.0285455	0.651285	2.42554e-14
Mkrn1	9.04115	10.4925	6.03425	7.20177	6.99496	7.92724	4.57858	4.70571	0.165603	1	3.35399e-10
Gtpbp6	0.816399	1.0054	0.670294	1.01032	0.449817	0.80918	0.520822	0.672859	0.0989981	1	0.940052
Cenpb	3.92222	5.77275	1.77092	2.6071	1.72429	2.45169	3.3485	3.01251	0.00101404	0.00354191	0.130647
Tbc1d8b	2.4197	2.25562	2.64308	2.5801	2.59401	2.36078	2.12062	2.09798	0.284489	0.332867	0.974555
Exosc9	1.8146	2.80181	2.37992	2.84323	2.45731	3.16084	2.70443	2.75265	0.121841	0.0429092	0.238831
Pkn2	6.99675	6.17043	6.80023	6.20582	6.3304	5.64894	6.46489	6.36162	0.803615	0.896674	0.395355
Ptpn13	4.01628	4.29545	4.2443	4.43493	2.92526	3.1172	3.64666	3.83326	0.271692	0.818527	0.471119
Tiparp	6.23336	5.5198	5.48796	5.56056	6.42048	6.46016	5.42042	5.27631	0.906174	0.179938	0.865155
Mto1	5.98712	6.47543	4.32448	4.70586	4.2458	4.67918	4.5365	4.37953	0.546675	0.90973	0.453424
Zfp217	1.32032	1.70169	1.01148	1.20104	0.931598	1.38446	1.03925	1.02448	0.769966	1	0.233667
Rnf135	1.14526	1.37221	1.09932	1.67915	0.916106	1.62635	1.10889	1.4132	0.5482	0.892831	0.974555
Ifit3b	0.102898	0.136771	0.995572	1.22617	0.44446	0.788897	2.21229	2.55577	9.06822e-23	6.23581e-09	1.88507e-57
Chuk	25.3772	22.2731	26.896	25.9737	26.4232	26.5489	22.8504	21.6211	1	1	1
Prkrir	6.00529	5.35591	5.69999	5.25329	5.78877	5.88463	5.6167	5.83387	0.882065	0.469672	0.334451
Commd3	38.1	44.0671	38.0972	50.1926	34.8175	46.5889	37.2097	37.1396	0.33015	0.473382	0.665635
Snrpd3	5.00121	5.85668	3.7838	2.36203	2.74719	4.02977	3.51931	4.52733	0.576094	0.845821	1
Fig4	3.36806	3.3644	2.91983	3.09917	2.80629	2.79897	2.3619	2.5915	1	1	0.502079
Klhl20	2.54387	2.31491	2.64391	2.33775	2.47608	2.79434	1.85565	1.98015	0.503053	0.213472	1
Parp2	3.52213	3.41566	2.58939	3.23087	2.78354	2.90434	3.47822	3.63446	1	1	0.163128
Arfrp1	1.99553	3.85729	2.17918	2.64331	1.7027	2.71606	2.30911	2.44649	1	1	1
Rpf2	7.77184	10.581	7.02601	8.86556	6.28739	9.63348	7.23586	6.46028	1	1	0.487172
Gm5801	2.78202	4.69268	2.38744	3.30789	1.86681	3.10982	2.44199	2.67209	1	0.909555	1
Tspan8	2.79935	3.67769	1.90334	2.86664	1.96966	2.54915	1.51678	2.06103	0.655415	0.792894	0.0233514
Ces1f	103.378	136.374	69.3876	95.4331	66.9461	94.7921	36.0777	37.7247	0.46055	0.692064	2.63512e-19
Prss23	2.81624	3.98411	2.26895	2.79453	1.56291	2.05549	2.43941	2.08644	0.875354	0.108614	0.108939
Dhx8	1.15352	1.37906	0.855475	1.03786	1.02145	0.856939	1.03369	1.14559	0.971231	1	0.974555
Myo6	17.0341	15.6052	16.546	17.0573	13.0626	12.8883	15.9918	15.4149	0.440279	1	0.250244
2610507B11Rik	22.0638	22.2762	15.0923	16.2055	13.9632	15.3935	17.0528	16.802	0.354402	0.410256	0.531475
Zdhhc24	6.69351	4.45675	4.01239	2.88447	4.11352	3.00756	3.18065	3.08375	0.354454	0.640768	0.0170915
Arhgap12	3.57384	3.22875	3.42628	3.56725	2.84338	3.07239	3.51508	3.559	0.484726	1	0.0763678
Afg3l2	14.8935	15.3375	12.0718	14.3767	11.884	12.6237	14.3942	14.2212	1	1	0.579725
Zfp280b	1.08057	1.29961	1.04031	1.10813	0.787604	0.848371	1.17736	1.51373	1	0.745289	0.192361
Cpsf1	2.22829	2.47212	1.37136	1.61437	1.17482	1.33221	1.70946	1.99585	0.237752	0.141193	1
Sec23b	22.3123	23.8812	22.6658	26.2422	18.2022	22.8874	20.4059	20.266	0.41286	1	1
Bod1l	1.54294	1.30209	1.71884	1.62043	1.31989	1.27019	1.89639	1.98649	0.135144	0.922595	8.88123e-05
Gnas	120.421	121.135	73.3615	79.9608	73.676	78.9137	86.3687	84.2075	0.0669998	0.250734	0.103026
Rexo4	1.79395	2.33475	1.16637	2.08862	1.78386	2.11785	1.92616	1.90147	1	0.867245	0.753796
Jup	4.99471	6.02029	2.2714	2.92802	2.30439	2.77407	3.61582	3.15254	5.81707e-05	0.000513604	0.00560157
Usp34	5.65823	4.75113	4.89274	4.84285	4.61813	4.62914	5.01411	4.89444	0.894386	0.885844	0.363048
Fermt2	6.60831	7.21811	6.24823	6.88865	5.48904	5.29227	7.21687	6.50629	0.953919	1	0.245328
Prodh2	2.67517	4.58139	2.80397	4.99994	1.96928	4.01794	6.12513	6.62553	0.487373	1	3.62508e-07
Rbm38	2.01353	2.24839	0.491209	0.866513	0.785342	1.51859	0.538098	0.468115	5.03467e-05	0.383564	8.12917e-12
Pus7	1.03368	0.984373	0.734993	0.842503	0.732674	0.947343	0.706234	0.780453	0.931016	1	0.739211
Smyd5	0.87948	1.38349	0.767263	1.04643	0.523447	0.909493	0.785521	0.829184	1	0.832381	1
Rassf7	2.36153	2.64735	1.37822	1.81525	1.15817	1.9066	1.39109	1.41433	0.211986	0.457817	0.0386828
Ildr2	6.13606	5.7934	4.73701	4.86044	4.43949	4.55521	5.90335	6.00489	1	1	0.216838
Tmem189	18.4519	19.6158	12.0754	13.6638	8.06437	10.0337	14.0341	13.5208	0.36388	0.0030979	0.357759
Zzef1	2.03488	2.10024	1.40401	1.42066	1.28406	1.414	1.72356	1.77496	0.358128	0.489774	0.974555
Atad3a	7.9764	8.4443	5.819	6.29867	5.62822	5.92732	8.73123	8.16824	0.542571	0.811048	0.236189
Smarca5	5.1249	6.40876	5.41689	6.13851	5.14863	6.67497	6.56009	6.54295	0.650689	0.478315	0.0485317
Parp16	2.25737	2.38831	1.47958	1.77538	1.41291	1.6649	1.40083	1.26267	0.589028	0.684191	0.0530945
Rab40c	0.856962	1.21043	0.527939	0.729808	0.529665	0.638307	0.551576	0.744352	0.618366	0.678714	0.381309
Msto1	2.13424	2.50326	1.14637	1.81825	0.853013	1.4708	1.8579	1.49235	0.665885	0.205346	0.906443
Pla2g6	2.10679	2.32104	0.68035	1.01464	0.707016	0.961438	1.05674	1.04362	2.86808e-05	0.00036255	9.43688e-05
Rnf40	1.54179	1.77035	0.873085	1.11375	0.826305	0.994524	1.41079	1.20092	0.184278	0.213225	1
Hpcal1	3.25753	4.81382	2.63224	3.60557	1.87031	3.46454	4.33297	4.82995	1	0.83715	0.262392
Mon2	3.08829	3.02354	2.17822	2.38309	2.32174	2.33778	2.57482	2.47413	0.813931	1	0.90334
Csf1r	1.20069	1.32086	0.354617	0.326056	0.602832	0.676825	0.229722	0.241772	1.24583e-07	0.132213	1.21186e-16
C2cd5	1.73389	2.12675	1.24405	1.40705	1.31636	1.38199	1.83969	1.97027	0.586324	1	0.448998
Srf	1.02792	1.37403	0.597195	0.590571	0.520901	0.518013	0.688194	0.763337	0.014565	0.0182437	0.103639
Mvp	1.78933	2.97465	1.46996	2.40919	0.790683	1.45596	2.50577	2.38446	1	0.0833169	0.480661
Cpsf2	3.99411	4.33038	4.28514	3.72708	4.18652	4.1583	3.56407	3.32897	0.947323	0.513382	1
Tex2	8.20524	8.47242	5.28308	6.11639	6.32943	6.37067	7.17154	6.58159	0.200764	1	0.999387
Cog4	6.07042	6.02823	4.02401	5.59699	4.08394	4.52965	4.58948	4.36954	0.994919	0.823703	0.679328
Hnrnph2	9.1446	10.0797	10.5348	9.96622	9.1848	9.63818	9.25989	8.33386	0.410176	0.589985	1
Ero1l	6.94358	6.85687	7.14951	7.53003	7.65765	7.10713	7.62937	6.98634	0.399596	0.256735	0.091785
Ccdc59	4.18737	4.26622	4.94808	5.86595	4.12451	4.49605	4.97146	5.25976	0.0340783	0.288103	0.00700767
Ube3b	6.68704	7.48716	3.40304	3.59932	3.40974	3.52112	4.53473	4.6513	0.000159935	0.00276274	0.0176887
Slc5a6	1.54807	1.60215	1.60974	2.38831	0.883016	1.25885	2.44746	2.40679	0.0756122	0.929049	2.61114e-06
Rnf11	17.2697	21.3879	11.2497	12.6958	12.3019	16.0579	10.6245	11.5607	0.102463	0.969703	0.000752169
Zfp51	1.73935	1.54376	1.83245	2.15504	1.94207	2.01014	1.9411	1.66501	0.134864	0.111912	0.153306
1500012F01Rik	4.80434	7.04627	5.96494	9.32044	4.07466	7.04581	9.3423	10.6293	0.102382	0.994634	0.00037635
Akt1s1	3.7722	4.68183	2.86274	3.14634	2.04463	2.51526	2.42456	2.60268	0.501634	0.068246	0.00860198
Tmem41b	9.14204	7.62101	7.43703	7.72098	6.62157	6.84307	6.57147	5.83441	1	1	0.531951
Gm4070	0.0173782	0.0173305	1.17844	1.24107	0.215894	0.224073	0.472847	0.454818	1	1	1
Rbm26	6.84355	5.37405	7.52162	7.27895	7.20317	6.6927	7.81273	7.64301	0.00809786	0.0122767	1.51878e-07
Cops8	5.47037	6.78318	4.21452	4.78213	4.33254	4.91712	4.32469	4.39048	0.83372	1	0.401346
Glb1l	21.239	20.6734	20.7106	21.1293	21.0681	20.0507	21.2837	20.2992	0.593583	0.359472	0.210211
Abcb1a	0.295003	0.232659	0.812603	0.765715	0.40105	0.317722	1.25688	1.25238	1	1	1
Aspscr1	4.71865	7.00232	2.74948	4.41968	3.12697	3.94972	4.93961	4.36276	0.307984	0.3753	1
Tshz1	3.02634	2.83982	2.51104	2.51337	1.82042	2.02288	2.75682	3.02187	1	0.396038	0.500888
Rpl23	51.6464	94.3772	57.464	98.6004	49.1066	85.7659	82.1941	83.8351	0.745913	1	0.189886
Cd55	2.33621	2.35829	2.59447	3.03187	2.11255	2.47278	1.28792	1.09425	0.0276563	0.34929	0.0142136
Dennd4a	0.881215	0.733745	0.996576	1.07891	0.809107	0.905803	1.23557	1.01377	0.0489533	0.269097	0.000162318
Mfap1b	7.7383	7.70349	7.25146	7.399	6.60762	6.58092	7.62615	6.82274	0.951308	1	0.640306
Cspg4	0.763064	1.02154	0.619743	0.601673	0.397402	0.487826	1.04604	1.06076	0.634067	0.0497519	0.0245767
Gmppa	4.46001	4.41055	2.75024	3.74462	3.4667	3.17046	2.85913	2.98417	0.636538	1	0.172985
Dkk3	3.78902	3.38962	0.211922	0.266804	0.249699	0.308823	0.267521	0.155317	5.98076e-43	1.57767e-35	2.57692e-55
Sdf2l1	2.70016	3.79607	2.0841	3.23005	1.02815	2.11767	1.26248	0.813585	1	0.122974	3.01494e-06
Fubp3	4.67899	5.9865	4.34945	5.4488	4.08661	5.63312	6.6073	6.96286	1	1	0.000950559
Ajuba	1.28277	1.41982	0.972878	1.48577	0.761516	1.20352	1.26164	1.41327	1	0.985751	0.430399
Wiz	1.12182	1.07036	0.447059	0.457615	0.520898	0.729044	0.770003	0.640397	0.000388583	0.0840962	0.0951241
Pwp1	3.65808	3.38903	2.60339	2.94367	3.1063	2.85587	2.19381	2.51342	1	1	0.178999
Cnnm1	0.935351	1.06402	0.713463	0.441401	0.644206	0.687335	0.992896	0.930207	0.397111	0.786688	0.573398
Dnajc8	5.4339	7.69283	5.32977	5.40236	4.48767	7.09528	6.09704	6.60091	1	1	0.737908
Thtpa	3.28461	3.74311	2.841	2.37035	2.40292	2.59953	2.70089	2.86934	0.678581	0.892831	0.966508
Pitrm1	7.16548	6.60707	6.89746	6.10144	6.26081	6.17079	7.76359	7.65619	0.89699	0.925857	0.0156122
Smg9	0.808297	1.00852	0.432758	0.510846	0.424393	0.579511	0.506777	0.769919	0.175851	0.842628	1
Tnip1	1.89752	2.85494	1.95517	2.0121	1.45592	1.93205	2.20746	2.26596	1	1	1
Mipep	7.71844	9.18292	6.21972	7.58509	5.42309	7.21242	6.48249	6.31144	1	1	0.787113
F5	8.13333	7.25468	5.27329	5.15284	6.31318	5.97737	6.29531	6.67083	0.280735	1	1
2810013P06Rik	1.9595	3.29168	2.73146	3.39078	1.98884	2.4853	2.27456	2.3333	1	1	1
Slc2a8	0.931438	1.52743	0.690998	0.861609	0.55739	0.857791	1.11367	1.14062	0.413149	0.560668	0.974555
Nolc1	2.20373	2.72901	1.41411	2.08654	1.23622	1.68028	1.99425	1.97444	0.58089	0.260993	1
Tmem14c	27.9088	37.8085	18.4281	29.6051	18.8413	28.0649	18.1823	17.91	0.651421	0.865897	0.000282764
Dctn1	1.27053	1.72896	0.737806	0.885005	0.671454	0.884252	1.12491	0.978146	0.0980938	0.158621	0.70492
Paip2b	1.43585	1.87133	1.73579	2.08444	1.34577	1.58197	2.11582	2.0503	0.326047	1	0.0228649
Atad2	0.942869	1.12295	1.08228	1.35611	1.02101	1.1129	0.650457	0.726528	0.166616	0.439655	0.77739
1810041H14Rik	0.453474	1.69512	0.215705	0.615509	0.688119	0.431281	0.241405	1.47525	1	1	1
Cmss1	0.99525	1.43311	1.22761	1.97903	0.769521	1.38923	0.913406	1.4893	0.459204	1	0.781152
1700029I15Rik	0.428627	0	0	1.19356	0.216728	0.20346	0.227513	0.559877	0.432965	0.408093	0.360461
Lonrf1	2.27582	2.23975	2.28525	2.87378	1.23825	1.63104	3.31617	3.31019	0.286895	0.408534	3.13123e-06
Pllp	4.06334	5.50156	3.30926	4.01704	2.97269	3.10886	2.59351	2.16251	1	0.675268	0.00447571
Ddias	0.207112	0.0508258	1.50656	1.13663	0.820365	0.9002	0.824978	0.801718	1.32593e-12	2.76724e-08	5.68907e-10
Ddx1	14.9606	14.9137	13.7083	14.8197	11.9348	14.5727	15.3264	15.0836	0.853285	0.947345	0.13327
Arhgap17	2.25745	2.62045	1.06501	1.38021	1.52647	1.19893	1.51664	1.7595	0.0463245	0.781595	0.66192
2310043L19Rik	0.740568	1.06903	0.629807	1.3835	1.71428	1.56405	0.523997	0.310595	1	1	1
Rrm2b	3.88638	3.14689	3.50511	2.95825	3.04865	3.21103	3.06337	2.95518	1	1	1
Abca5	1.40123	1.19419	1.67773	1.50542	1.53718	1.44039	1.97619	2.03354	0.133549	0.13127	4.81181e-07
Fibp	6.08498	4.93855	5.11203	6.16409	3.95812	4.34788	4.57601	4.75116	0.520642	0.99031	1
Utp18	2.39931	3.17687	2.30428	2.96924	2.53408	3.27553	2.90402	2.37627	1	0.281705	0.556647
Msi2	11.7702	10.7721	10.7281	10.8288	12.3045	10.9601	14.2681	13.3275	0.907866	0.348858	0.000772208
Cd2bp2	2.77905	3.07187	2.25021	2.96076	1.74562	2.66952	2.41624	2.55121	1	1	1
E430025E21Rik	14.4575	14.5295	12.2519	13.4688	10.9272	11.9373	12.218	12.9431	1	1	0.959004
Rhpn2	1.09646	1.04005	0.565341	0.570074	0.463601	0.570851	0.714171	0.643358	0.0553544	0.0580511	0.151127
Fbxw8	2.96769	3.41316	1.7109	2.03922	1.78469	2.15208	2.49532	2.67944	0.0519642	0.26216	0.955614
Uqcrq	78.0007	163.337	46.8663	110.752	49.0268	117.066	65.2571	61.9187	1	1	1
Clcn4-2	5.5547	5.57968	4.58831	4.52126	3.91683	4.35205	4.00976	3.63677	1	1	0.106488
2810408I11Rik	1.22274	1.94537	0.951406	0.831066	1.59244	2.04597	1.30737	1.38654	1	1	1
Vps25	26.1178	30.5652	20.3447	25.321	17.9159	22.0957	20.614	21.718	1	0.785504	0.502011
Dync1li1	11.4887	10.7381	9.7154	10.1864	8.49706	8.58276	8.08084	7.65872	1	1	0.974555
Eif3f	10.7724	15.2427	8.00651	11.4651	6.64334	9.74202	11.96	12.6464	0.71398	0.452631	0.768867
Nap1l1	26.2385	29.3767	26.647	29.6028	25.4556	29.0628	26.619	25.0706	0.556516	0.454153	0.529826
Sgsm2	1.14856	1.19458	0.741759	0.915801	0.716654	0.913818	0.860887	0.846338	0.516466	1	0.548532
Khdrbs1	4.93606	4.24818	3.45128	3.07604	3.15327	3.502	3.28305	3.76514	0.500423	0.764657	0.553017
Gadd45gip1	0.996427	1.68187	0.755949	1.16445	0.463906	0.768177	0.888339	0.800609	1	0.22401	0.740874
Grpel1	6.65892	10.9568	5.81257	9.32254	5.77778	9.01017	8.402	7.63717	1	1	1
Tctn1	0.867806	1.02392	0.492725	0.870233	0.567624	0.762078	0.878709	1.02925	1	0.560668	0.229865
Eea1	6.47642	5.79546	5.75696	5.51613	6.04427	6.22042	6.15471	6.29847	1	0.460404	0.208292
Mpp7	3.5219	2.80293	3.8024	3.22759	3.77581	3.19792	2.93937	3.03708	0.334429	0.108614	0.442864
Tpst2	1.22454	2.11055	0.871057	1.50882	0.928436	1.25143	1.55125	1.52158	0.777746	0.683018	1
Trappc10	3.38093	3.70506	2.05006	2.45091	2.01508	2.46806	2.56569	2.81186	0.193958	0.410851	0.650485
Fbxl12	0.809991	0.827943	0.555549	0.877238	0.567336	0.842834	1.01907	1.25401	1	1	0.221162
Lyn	1.58014	1.3086	1.29428	1.27802	0.993435	0.991657	1.08098	0.97898	1	0.94138	0.763792
2810025M15Rik	2.31881	5.16594	2.04599	3.70197	1.76681	3.0192	3.79134	2.75454	1	0.914091	1
Senp2	2.61636	2.78002	1.82863	2.0048	2.09682	1.99068	1.99722	2.30612	0.802634	1	1
Zmym6	1.947	1.71949	2.12549	2.30767	1.91761	1.89051	1.6555	1.56993	0.0717683	0.240845	1
Plekha8	4.5914	4.92446	4.17709	4.60926	3.05753	3.29856	3.262	3.05517	1	0.618951	0.11703
Pum1	6.75142	5.68614	4.48684	4.0952	4.4033	3.73176	4.94844	4.76411	0.539369	0.695325	1
Cul2	3.49623	3.87914	3.90712	4.08234	3.82373	4.02502	3.30088	3.44432	0.23469	0.185274	0.62688
Cast	4.07271	4.0697	3.72977	3.57184	3.32693	3.34413	4.02966	4.28574	1	1	0.0954197
Mgat5	2.14919	2.65029	2.07311	1.74065	1.79643	2.16513	1.87187	1.96317	1	1	1
Galnt14	7.19861	8.97943	5.18394	6.13626	5.5425	6.72152	4.52416	5.05936	0.657817	1	0.100837
Kdm6a	3.51637	3.15441	3.15162	2.97152	2.87045	2.75315	3.25169	3.38605	1	1	0.291033
Defb1	66.5122	77.8666	5.56953	7.07031	4.73676	5.66104	2.53738	2.9712	3.38823e-53	1.51969e-58	7.66726e-126
Macrod1	2.66443	6.03817	1.46848	2.7853	1.28674	2.91621	1.75164	1.63053	0.267451	0.351475	0.00372558
Mtmr1	3.54342	3.41017	3.44853	3.3367	3.19362	3.18323	3.3099	3.17081	0.882499	0.864987	0.628435
Plet1	4.14632	4.6411	0.128128	0.355044	0.15933	0.163605	0.156566	0.298379	5.43182e-34	5.08496e-39	8.26533e-50
Coq3	3.6067	2.98516	2.9314	2.59305	3.37359	3.1222	2.19325	2.27461	1	0.898076	0.262362
Abcb1b	0.355022	0.432896	0.967715	1.01571	0.60722	0.436592	2.21672	2.45913	1.50393e-07	0.155097	6.21959e-42
Rnd3	1.35112	1.45882	2.07682	2.03575	2.24247	2.16338	1.39859	1.33037	0.00856046	0.00163034	0.662986
Rfx7	4.19493	4.08275	4.15356	3.96086	4.28377	3.81566	4.08884	4.32519	0.812058	0.520247	0.133197
Slc15a4	1.77391	2.00402	1.23589	1.6428	1.09289	1.50307	1.58367	1.72509	0.909368	0.892934	0.922846
Exoc8	1.08039	0.975361	0.767921	0.718257	0.662275	0.843675	0.656222	0.696679	0.639071	0.962358	0.0957669
Ssna1	5.07467	8.90056	4.21171	7.58108	3.02875	6.36175	4.47149	5.25016	1	1	0.623127
Kdm4c	2.97779	2.73779	2.88286	3.08922	2.99019	2.31983	2.57832	2.57904	0.538468	0.808641	0.742377
Git1	3.06699	3.46513	1.28623	1.37069	1.17532	1.44204	2.36229	2.35362	2.24127e-05	4.81484e-05	0.518548
Zswim6	1.53718	1.69505	1.85649	1.62504	1.74345	1.56565	1.73697	1.63082	0.244527	0.304889	0.0681917
Fbxl6	0.714051	1.42013	0.765895	1.11555	0.766854	0.867309	1.09477	1.05459	1	1	0.547736
Pigyl	6.45817	10.3695	3.4772	8.02	5.66863	9.10527	6.60697	6.17535	0.693612	1	0.873895
Adprhl2	0.6692	1.38889	0.751204	0.807619	0.512376	0.692426	0.600215	0.842149	0.838873	0.599153	1
Vps33b	2.83906	3.13967	3.47736	3.03954	3.38999	2.81235	2.87146	2.79706	0.366565	0.473838	0.532903
Gpr137b-ps	16.9525	18.7208	11.0595	12.9424	10.7374	12.5106	7.97955	8.236	0.229469	0.353644	5.40535e-10
Bud13	1.13393	0.938296	0.455432	0.662374	0.317419	0.686987	0.67771	0.718038	0.223777	0.470288	1
Krr1	2.63514	2.69473	2.58527	3.11198	3.2594	3.55677	3.10174	2.74625	0.600087	0.0622087	0.118441
Ypel3	7.63281	10.9265	5.15865	7.45638	4.20895	5.96423	8.7591	7.73563	0.507026	0.355615	1
Aldh16a1	2.0513	3.23872	1.18934	1.76697	0.824083	1.98937	2.25156	1.82663	0.130693	0.415355	1
Arpc2	64.7883	69.7249	51.3947	57.9389	52.8479	59.2791	49.3547	48.7648	1	1	0.23663
Rnf4	12.8116	13.2833	10.1979	11.3617	10.1248	10.4789	10.0675	10.0333	1	1	0.649309
Bloc1s1	67.8883	79.4723	43.359	59.3399	50.3792	58.4796	37.08	40.7056	0.314061	1	1.08653e-05
Gm12992	1.90014	2.15582	1.04293	1.60132	1.02639	1.56166	1.74365	1.95853	1	1	1
Gbp3	0.186591	0.165065	2.01447	2.389	0.62256	0.53208	3.4733	2.52831	1	1	1
Birc5	0.969225	1.08532	1.60705	3.15118	1.13817	2.29998	1.12215	0.883262	0.000755663	0.0121563	0.460857
BC017158	20.9197	26.574	16.2395	19.8761	18.285	24.7255	15.5448	15.4601	0.644315	1	1
Dcaf15	1.02528	1.00154	0.449727	0.798569	0.426124	0.907952	0.661608	0.682586	0.849812	1	1
Mettl7a1	55.4929	74.7952	51.9735	64.2681	47.4129	61.0161	68.3109	71.1044	1	1	0.128179
Dlg1	5.84741	5.34931	4.71373	5.05579	4.95941	5.19975	6.33906	5.75183	1	0.950508	0.0768944
Rin3	0.969941	1.16232	0.515521	0.459495	0.560151	0.403547	0.940144	0.785818	0.0141812	0.118725	1
Tsacc	0.776394	1.66166	0.367808	1.05777	0.782959	0.966343	0.267761	0.442191	1	1	1
Fam20b	6.16879	6.09988	4.57137	4.85129	3.99922	4.31141	5.22562	4.84776	0.957054	0.871261	1
Them4	8.23581	9.92312	7.55621	9.61605	6.11992	7.98799	6.21066	5.83972	0.733564	1	0.305636
Snora44	29.3104	0	28.9437	0	0	0	0	27.061	0.329486	1	0.509445
Mllt3	1.12681	0.999349	0.858457	0.881262	0.610153	0.735935	0.50244	0.419535	1	0.243779	6.16338e-06
Aldh8a1	91.6882	79.761	73.0879	61.6213	73.9987	66.0536	50.2237	54.8046	1	1	0.00577092
Gm16973	1.03971	1.47358	1.70078	1.36728	1.00812	1.3224	1.39965	1.66042	1	1	1
AI846148	1.07585	0.913647	0.781952	0.495488	0.473725	0.586358	0.611811	0.853765	1	1	1
Pabpc4	3.7894	3.5919	2.72092	2.8692	2.30866	2.66665	4.27133	4.0804	0.83195	0.874916	0.0305177
9230114K14Rik	1.36204	1.03413	2.65871	2.35139	1.95448	1.82456	2.12898	1.64762	1.6002e-05	0.00418638	0.000540371
Ptrh2	1.87097	2.42931	1.59495	2.04469	1.47844	2.35161	1.75902	1.90403	1	1	1
Styx	1.77886	1.59474	2.014	1.95487	1.99902	1.9463	2.306	2.19677	0.214183	0.147434	0.00384672
Mad2l1	1.80899	1.3014	2.64985	2.31077	2.1858	2.1857	1.08683	0.765084	0.00477265	0.0257363	0.276512
Elovl6	2.39554	1.87743	1.47128	1.48607	1.63393	1.5604	2.05407	2.04002	0.516466	1	0.68081
1810043G02Rik	1.04652	1.76894	0.657637	1.34617	0.625839	1.21538	1.50198	1.47784	0.906174	0.746863	0.53834
Ugt1a9	2.19553	2.29838	3.31943	5.36608	6.62739	7.08343	7.80793	4.06428	0.0541058	0.709115	0.0424002
Galnt2	2.71647	2.95567	1.62164	1.83853	1.46948	1.83954	1.5018	1.75508	0.0742506	0.126326	0.00456162
Pdzk1	115.901	138.091	91.6225	114.5	85.0901	109.877	87.8411	87.0963	1	1	0.0866405
Aldh1l1	30.6726	37.6481	14.7099	18.3028	13.6771	17.5579	24.9493	23.8917	7.80682e-05	0.000381599	0.280302
Zmynd10	5.97782	5.62265	3.28112	4.3287	3.59368	4.63923	4.33962	4.94237	0.294166	0.994151	1
Magohb	1.50158	1.99678	1.3566	1.56236	1.24803	2.15186	2.56329	2.62012	1	1	1
Arntl2	1.46928	1.91298	1.15477	1.49196	1.40294	1.70832	1.17444	0.985742	0.454212	0.421364	1
Cdhr5	35.2923	34.4969	25.0891	29.092	22.9741	22.48	29.8724	30.0754	0.775247	0.387731	1
Fam63b	9.99011	8.59866	6.6517	5.93147	7.5162	6.80268	6.65158	6.70074	0.304988	1	0.172153
Rora	4.70941	4.27638	5.38634	5.47827	5.40203	5.08335	8.06163	8.00183	0.135214	0.160822	1.92788e-08
Aar2	1.83808	2.24789	1.28296	1.68964	1.12147	1.48934	1.53789	1.50061	1	0.60093	0.811856
Tsr3	3.21968	6.87266	2.78957	5.18147	2.14487	4.81897	4.50215	4.21345	1	1	1
Faap24	1.52625	1.83279	1.83692	1.59498	1.58048	1.63236	1.39129	1.27593	0.775496	0.680486	0.914904
Zfp160	0.821701	0.799149	0.83276	0.963946	1.16978	1.07526	0.959806	1.35512	1	1	1
Zmym1	0.751575	0.809182	1.08612	0.936272	0.692662	0.666339	0.616492	0.835148	0.08689	0.774402	0.702464
Ilk	22.8684	19.5209	17.3671	15.9449	14.7213	14.5118	14.8057	14.0647	0.921719	0.591179	0.0938574
Lyrm7	1.88509	1.63607	1.45661	1.35994	1.32544	1.56338	1.48613	1.22403	1	1	0.987638
Med10	4.30677	7.22235	5.01638	5.18471	5.68183	5.92166	5.49434	5.8254	1	0.811753	0.974555
Sugt1	5.43277	6.0616	5.3409	6.63618	4.70839	6.24689	5.02344	5.31064	0.552309	0.808641	0.988386
Wdr81	2.16476	2.3465	0.861649	1.06099	0.924241	0.961421	1.10941	1.42385	3.12302e-06	0.000144849	0.0028804
Zdhhc3	1.7373	1.62415	1.07508	1.33959	1.06867	1.07906	1.18849	1.24282	0.324905	0.270235	0.333494
Dleu2	1.32237	0.952083	1.36406	1.34798	1.25335	1.35224	1.33142	1.02766	0.025967	0.234639	0.0484002
Dennd5b	2.84734	2.57705	2.65211	2.43544	2.8715	2.69905	3.55358	3.34388	0.921356	0.33018	0.000152055
Crybg3	1.55756	1.52954	1.36121	1.43834	1.30315	1.40866	1.49123	1.52033	1	1	0.114498
Dlat	27.8216	22.9976	21.1348	18.9989	21.3954	18.8782	19.2649	19.9357	0.999523	1	0.69874
Rngtt	2.38182	2.29473	2.12766	2.14398	2.59096	2.46319	1.9032	1.65681	1	0.199306	0.974555
Ldb1	1.574	2.3157	1.18272	1.15942	0.906121	1.13744	2.26183	1.8953	0.271433	0.0879437	0.228706
Cd200	1.65206	1.1699	0.114701	0.226588	0.1048	0.0156688	0.0513772	0.0714287	5.04654e-14	6.38957e-18	2.73257e-25
Nmrk1	22.5295	22.1214	28.6371	31.2283	19.0333	18.2112	25.9466	25.9759	0.00807997	1	0.0010532
Adamts9	1.01321	1.05762	0.83339	0.693131	1.04302	1.26079	0.967714	1.09661	1	0.264715	0.651117
Zfp462	1.54574	1.34919	1.03424	1.02093	1.54813	1.45818	1.36328	1.34373	0.649168	0.334028	0.783622
Tmem206	7.02445	7.10033	5.62812	6.08122	6.59504	6.74208	4.04499	4.28392	1	0.705598	0.0104611
Snhg14	0.35584	0.547321	1.12947	1.38359	1.03465	1.33369	1.38412	1.10827	1.75617e-05	3.68358e-07	5.24513e-07
Rpl23a	128.131	240.813	117.775	223.548	94.3291	201.185	169.126	176.282	1	1	0.974555
Aldh7a1	28.2137	36.0944	26.9171	35.7202	26.8672	35.1278	36.7507	34.7258	0.859638	0.709115	0.026879
Cd24a	5.74592	4.93215	2.02271	1.30602	0.880927	0.6666	1.0025	1.25374	7.02461e-06	4.77344e-18	1.41247e-19
Gm5617	13.4239	17.5392	8.91618	9.41414	10.4362	11.9005	10.3565	10.088	0.0622128	1	0.134199
Mtx1	6.98787	8.66246	5.07403	5.87614	5.32263	5.9625	5.66149	5.97318	0.455472	0.805922	0.465379
Arpin	3.51804	3.96529	2.46417	2.5345	2.21092	2.35729	2.7067	2.47404	0.388471	0.310335	0.325708
Rfc2	2.76967	4.79564	2.29141	4.46371	2.35698	4.34464	3.10474	3.07683	1	1	1
Snrpe	13.2179	30.0443	10.8672	22.1643	8.42394	22.9034	19.3179	13.9364	1	1	1
Pskh1	2.84688	3.49164	1.98822	2.14858	2.09487	1.99782	2.83326	2.76697	0.246255	0.459345	1
Kansl3	3.20192	3.15128	2.43936	2.7782	2.26395	2.28907	3.82271	3.7061	1	0.874359	0.00721847
Dph6	6.70916	5.48465	5.55369	5.17365	5.38748	5.54916	5.08583	5.20611	1	1	1
2310061I04Rik	7.93842	12.5482	5.63202	8.10703	5.8941	9.20638	8.66488	8.75379	0.417855	0.88008	1
Sh3bp5l	1.23216	1.76081	0.650499	1.07899	0.546483	0.854569	0.783173	0.977199	0.537159	0.454312	0.173589
6820431F20Rik	19.5778	17.0519	30.0878	26.5609	25.4362	22.7411	32.0897	32.3511	0.000657981	0.00770148	7.3538e-13
Esf1	3.11517	2.77298	3.67356	3.75509	3.93971	3.68625	4.27928	4.36832	0.0516318	0.0151782	1.58421e-06
Lrp2	188.084	178.227	123.341	122.575	126.155	125.813	161.031	156.361	0.233219	0.618773	1
Map3k2	4.37733	3.90675	4.38136	4.03095	4.1282	4.02114	4.25265	4.06335	0.601677	0.524192	0.274247
Gnpnat1	6.26726	7.92154	7.18531	8.21683	6.5675	9.02799	8.18211	8.55891	0.371373	0.261513	0.0470615
Smarce1	2.92822	2.85626	3.03059	2.80206	2.69221	2.77129	2.91948	2.68427	0.695881	0.807513	0.47588
Ist1	10.9464	12.0658	10.6263	12.8095	8.64858	11.6377	11.69	11.6701	0.445526	1	0.0298067
Xpo1	3.39807	4.24601	3.93943	4.71151	4.01007	4.69738	2.84522	2.50006	0.223305	0.116622	0.315259
Mkl2	3.8075	3.40389	2.27967	1.97515	2.19066	2.9537	3.07364	2.67658	0.0740131	0.694159	0.832237
Wdr35	2.61624	2.01641	2.68516	2.44447	2.29371	2.22222	2.20577	2.62211	0.478957	0.728784	0.240351
Slc6a4	0.498698	0.557784	1.4786	1.37447	0.898573	0.85825	1.84662	1.91393	1	1	1
Limd2	0.584284	1.1412	0.281619	0.601012	0.341149	0.586926	0.534334	0.546199	0.261842	0.353683	0.418468
Epm2aip1	3.81931	3.46088	4.1318	3.98511	3.90379	3.59915	3.5534	3.49303	0.209535	0.365246	0.612569
G0s2	4.2022	11.3108	7.93503	15.0021	6.77441	14.2984	8.31522	8.54262	0.199368	0.308396	0.521776
Snx9	15.9652	13.9479	9.9537	10.6169	9.52842	9.94733	10.6759	10.1225	0.270422	0.508414	0.219067
Pdpr	4.64301	4.60593	3.39773	3.17618	3.5804	3.83028	3.4781	3.62782	0.601677	1	1
Chrac1	7.56313	10.3037	5.3151	8.73868	3.77498	7.37224	5.70252	6.54084	1	0.91554	0.477763
Nme1	29.5704	51.8444	18.6037	34.7248	20.8728	40.3919	23.7304	21.7233	0.449994	1	0.0136938
Abcg2	82.0448	72.2786	85.8547	85.2453	77.5375	77.9324	73.2298	68.3872	0.253596	0.425627	0.794218
Stradb	11.4455	9.8824	9.17276	8.01273	9.24637	8.61308	7.67729	7.85289	1	0.910125	0.974555
Slc25a11	32.356	37.8876	19.0039	25.8981	17.8875	22.0893	19.925	20.956	0.0917639	0.0495608	0.000225685
Lmbrd2	21.7317	18.774	22.5752	20.7965	20.69	19.2695	19.2304	18.9232	0.391643	0.53645	0.656974
Srsf6	9.11754	10.2846	8.14628	10.0196	8.06728	10.3984	13.0135	12.4916	1	0.698388	6.73336e-05
6530403H02Rik	1.05386	0.93355	1.23289	1.16843	1.40619	1.15615	1.38359	1.48144	1	1	1
Uqcc1	5.11582	6.6269	4.17753	5.09645	3.2226	4.1018	4.34794	4.54699	0.933099	0.429494	0.539939
Pah	209.544	204.193	157.657	168.115	158	165.504	154.504	156.763	0.936353	1	0.356322
Gm12070	148.187	138.588	117.168	118.757	127.089	125.416	96.6814	94.1021	0.996769	1	0.0377221
Mrps12	8.98721	17.8782	6.11796	10.918	4.29292	12.4573	7.39772	7.48034	0.432232	0.881596	0.0616968
Tor1aip2	16.897	19.427	17.5601	18.9178	14.0464	15.4326	15.8319	16.6643	0.650689	1	0.700191
Aaed1	10.0893	7.992	8.47851	8.75066	9.37192	8.74678	8.8769	8.62156	1	1	0.964682
Ptpn22	2.5776	1.98073	1.22938	1.01677	1.98474	1.87321	0.461474	0.625693	0.086354	1	1.36323e-10
Plac8	3.27142	3.89098	2.52925	8.53338	2.02042	3.75533	4.20917	4.11656	0.267477	1	0.137243
Derl1	9.80994	12.7863	7.90227	11.1343	7.40452	9.97828	7.9566	8.47166	1	1	0.496356
Rnf145	7.77256	10.522	5.84715	7.54738	4.09041	5.44165	7.80979	7.86672	0.75991	0.0408494	1
Plcg2	1.7524	2.10286	0.189122	0.213328	0.164962	0.13942	0.161184	0.261634	6.35678e-26	3.72005e-28	9.94944e-32
Anks1	0.815365	1.08723	0.543077	0.552475	0.587187	0.697084	0.744665	0.589024	0.174421	0.743431	0.623127
Mrpl35	2.86801	3.42124	2.75774	3.35448	2.67485	3.67512	2.39562	2.69327	0.739975	0.564304	1
Ap1ar	22.3353	20.4779	17.8321	16.1854	17.6898	17.6492	16.8049	16.7354	0.973399	1	0.819194
Mrpl11	3.2739	5.75237	2.24432	4.45906	2.3505	4.78957	3.28756	3.21187	0.892749	1	0.575348
Fus	4.21939	4.72722	2.24495	3.77202	3.23605	3.46036	6.06877	5.91886	0.449418	0.530687	5.80567e-08
Nupl2	1.32413	1.01216	1.14349	0.992962	1.05275	1.2413	0.989967	1.24476	1	0.8093	0.748366
Blvra	10.1543	16.0196	10.6983	19.7772	7.7416	14.0805	15.9631	15.3208	0.366938	1	0.0362662
Erp29	19.8964	25.3097	13.6531	19.3194	10.7152	20.3959	15.3674	12.6504	0.577048	0.814657	0.0315168
Rpl14	51.2187	84.1029	41.3909	71.1	43.3392	65.1091	66.1871	66.956	1	1	0.64052
Hsdl1	1.00707	1.57978	0.723374	1.23318	0.632083	0.98522	1.22463	1.07361	0.854005	0.637721	1
Slc16a12	16.3944	17.4285	16.5745	18.8312	15.4085	18.3542	15.8724	15.1745	0.439804	0.460583	0.901952
Clcn5	19.3874	18.2646	15.6336	15.3056	16.278	16.3392	14.5364	14.5645	1	1	0.754799
A330040F15Rik	1.55804	1.35352	1.08301	1.07908	0.535811	0.819158	0.897954	1.12116	1	0.234591	0.26635
Mbd3	3.29038	6.4948	2.29282	3.56274	1.16713	3.16264	3.26242	3.02393	0.410434	0.284427	0.330115
Epn1	3.74394	3.20726	1.57059	1.38905	2.44835	1.80841	2.61789	2.23539	0.00408091	0.718407	0.745847
Trappc6a	0.97589	2.63341	0.860287	1.9604	0.72003	2.38247	1.76824	1.57736	1	1	1
Nynrin	1.64518	1.53274	0.591346	0.650379	0.703408	0.670652	0.665841	0.598476	2.23728e-06	0.00108812	2.00726e-09
Tial1	3.22658	3.86494	3.22839	4.20558	3.04709	4.04913	4.50186	4.30458	0.252898	0.237042	0.00010752
Zfp930	0.922191	0.933361	1.32203	1.21697	1.3422	1.08235	1.3532	1.39232	0.110431	0.179938	0.00156881
Cela1	42.887	49.6047	46.3374	57.9466	49.1298	56.2985	44.7344	45.2203	0.245685	0.0994124	0.475037
Slco3a1	13.1101	14.1595	7.8292	8.86375	7.31836	8.45903	7.35734	6.99253	0.0629525	0.110125	9.91982e-05
Aqp4	1.87756	1.75804	0.570131	0.68949	0.253842	0.192639	1.22509	1.21072	1.56031e-07	6.82574e-21	0.205278
Rchy1	6.80002	7.79243	6.63907	7.65067	5.99642	8.62996	7.2865	7.62257	0.880282	0.670572	0.239598
Slc39a1	4.40582	5.33359	3.47864	4.523	2.7111	3.78147	3.7215	3.57645	1	0.671605	0.505209
Rbm5	10.0453	9.10761	9.4143	8.55259	7.85194	7.84974	10.1525	9.82066	0.607647	0.566564	0.000909139
Tbcb	7.83116	8.34255	5.8012	6.42688	6.02841	6.44658	5.31715	5.97651	0.592816	1	0.235831
Vegfb	11.1761	11.4009	5.59341	6.68795	5.63902	5.69103	7.49513	8.51357	0.00672514	0.00983093	0.195284
Hexim1	4.67279	5.54239	3.36728	3.65457	2.76851	3.70854	3.04077	2.73892	1	1	1
Hmbs	4.78822	7.94353	2.91429	5.19707	3.63924	5.23632	4.10449	3.30547	0.508027	0.926069	0.1237
1700007L15Rik	0.877769	1.27648	0.956725	1.19804	0.815276	0.80426	0.952635	0.847514	1	1	1
Bcl2	0.955195	1.12203	0.919643	1.02813	0.814883	0.951392	0.865317	0.950707	1	1	1
Fzd7	0.876628	0.959816	1.07789	1.00438	0.912795	0.772854	1.1542	1.12309	0.368328	1	0.019314
Rab6a	22.7434	17.8685	19.976	16.1354	18.9042	16.3868	14.1588	13.8905	1	1	0.114546
Mrps28	20.5751	26.6345	11.6232	20.8532	11.0285	21.531	17.5542	14.5125	0.408943	0.723983	0.113433
Tmem87a	8.48864	9.21363	9.76641	9.8116	8.34513	10.7739	10.9284	10.6399	0.078677	0.0272683	3.38568e-07
Tmem117	4.51619	4.49299	0.845497	0.590246	0.87223	1.38114	1.3809	0.974027	1.8119e-22	2.49965e-12	1.6312e-23
Ttc8	4.83329	4.64444	4.23275	4.82451	4.2766	4.12895	3.32746	3.6614	0.966736	1	0.610356
Oaz1	81.0182	127.084	46.577	72.0389	46.8	90.3932	55.3036	61.979	0.000770406	0.235235	1.22651e-07
Gm6644	26.7991	26.8939	14.3785	12.0936	12.3495	15.0865	9.1611	8.52833	1	1	1
Adnp2	1.42551	1.28331	0.812653	0.958088	0.706269	0.884904	0.966235	0.952535	0.34888	0.305594	0.403459
Cars2	2.93836	4.18888	1.59773	2.3612	1.29427	2.2849	2.2089	1.71151	0.0748758	0.0983038	0.0266015
Smpd1	18.3833	18.0477	8.54132	10.1597	8.39267	9.65673	7.5623	7.48705	0.000367777	0.00228274	5.59996e-14
Fam3a	2.54919	2.91651	1.30242	2.63531	1.72329	1.91457	2.14131	1.72633	0.853651	1	0.785213
Steap1	0.731934	1.23894	1.03549	1.69845	0.84601	1.22788	1.49068	1.42297	0.315077	0.867543	0.0408833
Nras	6.33358	6.88926	6.52628	6.9529	5.59424	6.26493	7.17535	7.14506	0.470764	0.904997	0.044849
Hells	0.742356	0.703089	0.774269	0.643739	0.838702	1.03772	0.612426	0.511056	0.970695	0.12833	0.811856
Tjp2	2.07724	2.19247	1.29361	1.40885	1.09822	1.38628	1.13927	1.22607	0.135214	0.283916	0.00190878
Psmb1	33.0347	45.1341	23.3768	37.604	19.6416	34.2728	26.031	26.3027	0.854005	0.810331	0.0781647
Gfra1	1.76037	1.66979	0.935705	0.850819	0.736608	0.84386	1.60484	1.45671	0.00426256	0.00280113	1
Pom121	2.04452	1.91391	0.798993	1.06458	0.893715	0.924141	1.64268	1.62196	0.000282785	0.00418951	0.991754
Atg16l1	0.981957	1.33279	0.682572	1.12885	0.913775	1.09935	1.23553	1.15142	0.714152	0.882488	0.035054
Gm17821	1.47827	1.54323	1.2286	1.37631	1.3499	1.48789	1.73285	1.71836	1	0.721061	0.000434312
Twf2	0.748437	1.16301	0.629951	0.62936	0.402848	0.459022	0.713769	0.528802	0.507025	0.124989	0.911536
Tnks	2.6015	2.16722	2.30309	2.03146	1.98599	1.94239	2.98919	2.90795	1	1	8.14231e-05
Eif4b	26.3825	28.485	23.4812	24.5153	19.6685	19.5201	31.2815	30.8064	1	1	1
4833439L19Rik	270.509	279.468	154.15	168.286	179.513	185.891	190.08	185.538	0.0131616	0.458089	0.0373354
Gchfr	6.08739	9.39551	2.99934	5.9778	3.28042	6.00615	6.70848	4.26099	0.366101	0.551938	0.400365
Ccdc71l	1.51303	1.29403	1.03319	1.01522	1.21541	0.91779	1.00215	1.25484	0.790241	1	1
Shisa5	19.8438	20.7828	15.6834	18.9394	13.2433	13.67	15.0432	13.2355	1	0.454994	0.113265
Abcc5	1.11626	1.08021	1.51894	1.69687	0.920917	1.37846	1.82284	1.98678	0.00514018	0.0734645	1.57835e-10
Vps51	2.0743	2.29702	1.0423	1.44026	1.15738	1.28666	1.85947	1.66492	0.223777	0.455163	1
Wdr59	1.32563	0.992723	1.05701	0.812476	0.940877	1.02845	1.12167	1.06632	1	1	0.83073
Tatdn3	1.97051	2.52397	1.52053	2.03629	1.69183	2.20133	2.45509	2.00529	1	1	0.521776
Rnps1	5.86854	6.53272	4.65899	5.58758	3.9609	5.17316	5.74655	5.67833	1	1	0.73003
Ado	2.28221	2.20107	1.36107	1.68556	1.59259	1.63088	1.4954	1.62361	0.358506	0.826252	0.176552
Psmd7	17.4601	22.7584	15.531	18.5674	12.1676	17.7046	16.8986	15.3132	1	1	0.974555
Ephx2	78.2228	92.2762	37.8652	48.2636	42.2634	54.2882	36.6598	34.9501	0.000590698	0.0758308	5.61977e-12
Sik2	3.24567	3.51731	2.0592	2.33854	2.39682	2.59745	2.59583	2.71508	0.265908	1	0.908018
Actb	119.277	132.478	63.3428	72.5735	63.0782	73.8985	64.2089	62.6691	0.00133416	0.0151782	2.74776e-08
Supt5	3.82775	3.83023	2.308	3.22849	2.34707	2.41644	3.08271	3.0264	0.592393	0.330681	1
Eno1	25.4506	25.5313	28.4728	24.6568	26.2413	24.7959	21.6982	18.9976	0.790933	0.886169	1
Actr2	26.0186	27.0644	26.4774	27.6461	26.9062	29.7777	23.472	23.7427	0.612167	0.2454	1
Cox7a1	10.3871	16.605	3.62806	8.45693	3.4297	8.4494	4.0484	5.53564	0.0813882	0.109715	6.55994e-05
Snrnp48	3.56685	3.33025	4.44566	4.2506	4.29057	4.32198	4.49565	3.70944	0.0187594	0.0155265	0.00234451
Cdc40	6.38765	5.06996	5.27189	5.10599	6.09435	5.45804	5.75269	5.84653	1	0.661394	0.427599
Gskip	2.22485	2.04412	1.42913	2.13079	1.69757	1.85963	1.74764	1.44635	1	1	0.424556
Narfl	2.04586	3.01672	1.52412	2.20279	1.22648	2.11378	1.74803	1.87502	0.585016	0.653632	0.42346
Gcsh	65.3279	89.6623	47.0352	66.6974	45.752	70.9006	62.6446	57.0777	0.596358	1	0.695586
Rsu1	11.7328	11.679	9.9746	10.7457	10.0121	10.7256	8.47785	8.65581	1	1	0.720608
Coa6	12.2726	15.6467	12.0258	15.3589	9.44254	11.2377	14.4057	13.3358	0.618127	1	0.0284214
Dnajc17	1.23997	1.51859	1.38671	1.69565	1.06201	1.21147	1.0539	1.44871	0.599626	1	1
Spg7	4.1182	6.44616	2.56682	4.50996	2.3703	3.97969	4.53595	4.31746	0.49573	0.547995	1
Col4a3bp	7.21967	6.70139	5.50822	5.74913	5.7554	5.4734	6.26594	6.01689	1	1	0.54914
Bag4	2.9704	2.58535	1.79351	1.57037	1.41362	1.4474	2.48202	2.45193	0.13042	0.0292955	1
Pomt2	2.1791	2.05856	1.47937	1.84529	1.70087	1.68741	1.60808	1.62622	1	1	0.597609
Bdh1	5.17856	6.85246	2.22714	2.38825	2.7629	2.99975	2.04145	2.04041	1.00025e-06	0.00857917	4.49422e-12
Noc4l	1.76522	2.42699	1.07077	1.74697	1.05983	1.11625	1.28051	1.45165	0.712337	0.120141	0.407539
Amacr	66.2389	57.335	34.8047	33.8412	33.3107	31.765	15.6921	16.4229	0.0106574	0.018528	9.80307e-31
Dcaf6	4.97189	5.16971	4.84227	4.5492	4.21911	4.35272	5.84238	5.81354	1	1	0.00859757
Pja1	5.03039	5.97126	3.72147	4.62133	3.28393	5.00861	3.86436	4.0554	0.82666	0.97097	0.305279
Ifit3	0.539514	0.432134	3.3114	3.81762	1.61544	2.85442	7.42931	7.44133	2.90624e-31	6.59105e-12	8.81373e-94
[truncated: 7,626 more rows]
